# Supplementary material for: Qualitative and quantitative methods show stability in patterns of Cepaea nemoralis shell polymorphism in the Pyrenees over five decades
Source: Ecol Evol. 2021 Mar 23;11(11):6167–83. doi: 10.1002/ece3.7443 (PMC8207147; doi:10.1002/ece3.7443)
Supplement: Supplementary file 1 — Table S1‐S4 [file ECE3-11-6167-s001.xlsx]

## Sheet: Table S1
Table S1. Summary of the sampling collection of C. nemoralis in 2017 and 2018.
Code	Latitude	Longitude	Altitude	Total snails	Yellow	Pink	Brown	Unbanded	Mid-banded	Five-banded	Other banding
2017 collection
DRG1	42.6968	0.81278	1014	34	22	12	0	5	2	23	4
DRG2	42.6972	0.81273	1027	9	9	0	0	2	0	5	2
DRG3	42.6994	0.82452	1016	14	7	6	0	5	0	9	0
DRG4	42.7012	0.92666	1458	30	18	12	0	3	0	27	0
DRG5	42.7009	0.92759	1459	46	26	20	0	2	4	36	4
DRG6	42.6972	0.93143	1433	12	10	2	0	4	0	8	0
DRG7	42.6998	0.91832	1318	22	13	10	0	9	2	11	0
DRG8	42.7	0.91832	1321	8	6	2	0	3	0	4	1
DRG9	42.7	0.91755	1344	9	5	4	0	1	1	7	0
DRG10	42.7041	0.90238	1275	23	15	8	0	2	1	15	5
DRG11	42.705	0.90342	1234	17	2	15	0	2	0	15	0
DRG12	42.6985	0.86332	1129	21	11	10	0	10	2	8	1
DRG13	42.7	0.84889	1113	62	41	21	0	5	0	55	2
DRG14	42.6784	0.87315	1261	37	37	0	0	20	0	14	3
DRG15	42.6828	0.87539	1259	23	22	1	0	21	0	2	0
DRG16	42.6908	0.87381	1202	18	13	5	0	3	2	12	1
DRG17	42.6905	0.87416	1178	63	42	21	0	32	3	27	1
DRG18	42.6954	0.87371	1138	43	31	10	0	5	2	30	6
DRG19	42.6895	0.78683	1193	1	1	0	0	1	0	0	0
DRG20	42.6776	0.78686	1229	16	16	0	0	14	0	0	2
DRG21	42.6787	0.78779	1212	15	15	0	0	10	0	5	0
DRG22	42.6868	0.78983	1166	10	8	2	0	4	0	2	4
DRG23	42.6878	0.79002	1148	14	16	0	0	6	2	4	2
DRG24	42.6988	0.79402	1006	39	35	4	0	10	1	26	2
DRG25	42.6967	0.79275	978	14	15	2	0	2	1	9	2
DRG26	42.7003	0.80295	958	13	8	5	0	4	0	5	4
DRG27	42.7069	0.79624	961	56	35	19	0	3	2	49	2
DRG28	42.7204	0.79612	1007	30	21	8	0	5	6	18	1
DRG29	42.7295	0.79178	1147	10	9	1	0	1	0	9	0
DRG30	42.726	0.79948	1222	10	7	3	0	8	1	1	0
DRG31	42.7217	0.79331	975	4	3	1	0	1	2	1	0
DRG32	42.7265	0.78439	925	43	13	30	0	9	2	31	1
DRG33	42.7265	0.78841	932	22	18	4	0	10	0	12	0
DRG34	42.7334	0.77671	909	22	15	7	0	1	1	20	0
DRG35	42.7389	0.76158	884	10	5	5	0	1	4	5	0
DRG36	42.7366	0.76037	877	24	16	8	0	13	1	6	4
DRG37	42.7065	0.80882	1423	10	7	3	0	0	0	8	2
DRG38	42.7454	0.70552	823	17	7	10	0	4	3	6	4
DRG39	42.7381	0.72204	838	16	8	8	0	7	0	9	0
DRG40	42.7363	0.72043	872	11	4	7	0	0	0	10	1
DRG41	42.7158	0.72163	1035	3	2	1	0	2	1	0	0
DRG42	42.7024	0.71194	1156	204	184	20	0	39	27	54	84
DRG43	42.6972	0.70773	1226	6	5	1	0	1	0	1	4
DRG44	42.6771	0.70696	1396	9	9	0	0	9	0	0	0
DRG45	42.6821	0.70667	1432	23	21	2	0	23	0	0	0
DRG46	42.6829	0.70754	1280	18	16	2	0	12	0	6	0
DRG47	42.718	0.72336	1033	30	26	3	0	10	5	14	1
DRG48	42.7061	0.913922	1387	15	7	8	0	0	0	15	0
DRG49	42.7047	0.924582	1612	20	8	12	0	2	0	18	0
DRG50	42.5639	0.75003	1349	33	32	1	0	33	0	0	0
DRG51	42.5583	0.74746	1297	2	0	2	0	2	0	0	0
DRG52	42.5522	0.74768	1243	10	9	1	0	9	0	1	0
DRG53	42.5462	0.73439	1206	1	0	1	0	1	0	0	0
DRG54	42.547	0.74149	1194	16	16	0	0	16	0	0	0
DRG55	42.5446	0.73038	1164	1	1	0	0	1	0	0	0
DRG56	42.5406	0.72912	1094	17	9	7	1	16	0	1	0
DRG57	42.539	0.72736	1055	9	8	0	1	9	0	0	0
DRG58	42.5367	0.72622	1071	23	23	0	0	23	0	0	0
DRG59	42.5359	0.72553	1065	17	14	3	0	15	0	2	0
DRG60	42.5132	0.71942	1036	11	11	0	0	9	0	2	0
DRG61	42.513	0.71964	1036	19	10	0	9	18	0	1	0
DRG62	42.5064	0.71806	991	29	23	1	5	27	0	2	0
DRG63	42.4128	0.74002	883	43	28	8	7	13	3	22	5
DRG64	42.4187	0.73595	870	21	31	0	0	20	0	0	1
DRG65	42.4189	0.73597	865	5	5	0	0	3	0	0	2
DRG66	42.4271	0.72841	871	4	1	0	3	4	0	0	0
DRG67	42.431	0.72259	869	11	11	0	0	11	0	0	0
DRG68	42.4354	0.71466	905	10	10	0	0	8	0	2	0
DRG69	42.4353	0.71464	892	10	5	0	5	9	0	1	0
DRG70	42.4484	0.71035	957	12	9	0	3	12	0	0	0
DRG71	42.4588	0.70997	937	14	12	2	0	8	0	6	0
DRG72	42.4684	0.71497	1029	3	0	0	3	3	0	0	0
DRG74	42.483	0.71561	974	13	5	1	7	10	0	3	0
DRG75	42.4817	0.7147	978	16	3	0	13	16	0	0	0
DRG77	42.4792	0.71395	946	31	17	2	12	23	0	8	0
DRG78	42.4326	0.73986	905	44	35	4	5	23	1	13	7
DRG79	42.4348	0.74287	862	17	16	1	0	12	3	2	0
DRG80	42.4412	0.74672	909	10	10	0	0	8	1	1	0
DRG81	42.448	0.7519	869	12	12	0	0	6	1	4	1
DRG82	42.453	0.75418	941	17	15	2	0	8	0	7	2
DRG83	42.4532	0.75442	938	12	7	1	0	2	0	4	6
DRG84	42.4563	0.75849	996	32	35	0	0	6	3	15	8
DRG85	42.4556	0.75928	953	40	37	3	0	3	2	32	3
DRG86	42.4563	0.76009	961	47	45	2	0	8	1	29	9
DRG87	42.4605	0.76597	931	6	6	0	0	3	2	1	0
DRG88	42.4944	0.784053	1115	24	22	2	0	7	1	12	4
DRG89	42.4994	0.78319	1189	5	5	0	0	0	0	5	0
DRG90	42.4968	0.78401	1173	44	43	1	0	7	5	32	0
DRG91	42.4971	0.78695	1118	10	10	0	0	6	1	3	0
DRG92	42.5633	0.84286	1070	19	16	0	3	10	3	5	1
DRG93	42.5569	0.83714	1428	14	14	0	0	8	3	1	2
DRG94	42.5442	0.83964	1374	3	2	1	0	1	0	0	2
DRG95	42.5268	0.83342	1298	12	12	0	0	0	2	10	0
DRG96	42.5231	0.83568	1304	14	14	0	0	0	3	11	0
DRG97	42.5232	0.83659	1309	11	11	0	0	0	1	10	0
DRG98	42.5202	0.84257	1380	19	19	0	0	0	0	19	0
DRG99	42.5192	0.84682	1463	6	6	0	0	0	0	6	0
DRG100	42.5265	0.82871	1219	22	21	1	0	1	3	16	2
DRG101	42.517	0.81945	1105	41	35	6	0	11	8	18	4
DRG102	42.5074	0.80655	1097	42	41	1	0	4	2	34	2
2018 collection
DRG103	42.6779	0.705514	1474	19	12	7	0	15	0	4	0
DRG104	42.676	0.705895	1480	6	6	0	0	6	0	0	0
DRG105	42.6751	0.702944	1494	6	6	0	0	2	0	4	0
DRG106	42.6744	0.702068	1559	27	27	0	0	27	0	0	0
DRG107	42.6747	0.7013	1527	19	19	0	0	19	0	0	0
DRG108	42.674	0.6999	1555	12	11	1	0	12	0	0	0
DRG109	42.6697	0.6999	1688	16	16	0	0	16	0	0	0
DRG110	42.6665	0.6947	1921	3	3	0	0	3	0	0	0
DRG111	42.6697	0.7089	1554	6	6	0	0	6	0	0	0
DRG112	42.674	10.7122	1565	14	14	0	0	14	0	0	0
DRG113	42.6751	0.7075	1512	6	6	0	0	6	0	0	0
DRG114	42.6776	0.707189	1482	10	8	2	0	3	0	6	1
DRG115	42.6825	0.70815	1450	13	13	0	0	3	0	3	7
DRG116	42.6907	0.708	1392	7	7	0	0	6	0	1	0
DRG117	42.7024	0.7123	1299	10	8	2	0	2	0	4	4
DRG118	42.7042	0.93945	1714	5	5	0	0	1	0	4	0
DRG119	42.7034	0.94682	1760	3	3	0	0	3	0	0	0
DRG120	42.7011	0.944631	1751	3	3	0	0	3	0	0	0
DRG121	42.699	0.9461	1844	1	1	0	0	1	0	0	0
DRG122	42.703	0.9433	1859	2	2	0	0	2	0	0	0
DRG123	42.7204	0.916398	1582	28	13	15	0	1	0	27	0
DRG124	42.6214	0.765843	1586	22	12	10	0	15	0	4	3
DRG125	42.622	0.764279	1520	5	0	4	1	2	1	1	1
DRG126	42.7211	0.9142	1396	29	21	8	0	0	0	27	2
DRG127	42.7137	0.914242	1365	24	11	13	0	0	0	24	0
DRG128	42.7122	0.9104	1355	15	15	0	0	5	0	9	1
DRG129	42.7113	0.905847	1325	11	8	3	0	0	0	11	0
DRG130	42.7007	0.8628	1254	49	34	15	0	4	3	41	1
DRG131	42.5693	0.8465	1635	3	3	0	0	0	0	3	0
DRG132	42.5693	0.8465	1635	2	2	0	0	0	0	1	1
DRG133	42.5664	0.845173	1502	19	19	0	0	16	1	2	0
DRG134	42.5667	0.845923	1524	10	10	0	0	6	0	4	0
DRG135	42.5633	0.84286	1478	24	23	1	0	8	5	10	1
DRG136	42.5537	0.83521	1410	18	16	2	0	14	1	2	1
DRG137	42.5442	0.83964	1334	21	20	1	0	7	0	14	2
DRG138	42.5311	0.8346	1281	18	17	1	0	3	0	15	4
Sites from 2017 resampled in 2018
DRG10	42.7041	0.90238	1275	30	19	11	0	3	0	27	0
DRG42	42.7024	0.71194	1156	73	70	3	0	14	13	46	24
DRG75	42.4817	0.7147	978	26	8	0	18	25	0	1	0
DRG77	42.4792	0.71395	946	46	23	0	23	40	0	6	0
DRG100	42.5265	0.82871	1219	17	17	0	0	0	0	17	0
Total summary of resampled sites
DRG10	42.7041	0.90238	1275	53	34	19	0	5	1	42	5
DRG42	42.7024	0.71194	1156	277	254	23	0	53	40	100	84
DRG75	42.4817	0.7147	978	42	11	0	31	41	0	1	0
DRG77	42.4792	0.71395	946	77	40	2	35	63	0	14	0
DRG100	42.5265	0.82871	1219	39	38	1	0	1	3	33	2
Habitat classification; 1 = Open (shrubland, walls, grassland), 2 =Hedgerow or tall herbs, 3 = Woodland or shaded areas.

## Sheet: Table S2
Table S2. Summary of the historical data for C. nemoralis.
Code	Year	Latitude	Longitude	Altitude	Total snails	Yellow	Pink	Brown	Unbanded	Mid-banded	Five-banded
Arnold, RW 1968 Phil.Trans.R.Soc.Lond B 253, 549-593
AR1	1962	42.8631	0.7464	683	40	15	25	0	6	3	31
AR2	1962	42.8381	0.7306	722	28	6	22	0	1	7	20
AR3	1962	42.8106	0.7107	837	29	16	13	0	2	6	21
AR4	1962	42.7959	0.6993	772	27	20	7	0	2	0	25
AR5	1962	42.7891	0.6956	873	54	37	17	0	4	7	43
AR6	1962	42.7755	0.6866	788	36	27	9	0	5	3	28
AR7	1962	42.7614	0.6858	931	36	21	15	0	5	5	26
AR8	1962	42.75	0.7031	941	35	15	20	0	3	5	27
AR9	1962	42.7407	0.7146	849	51	29	22	0	14	2	35
AR10	1962	42.7389	0.7278	936	59	39	20	0	12	3	44
AR11	1962	42.7381	0.7455	905	51	29	22	0	8	3	40
AR12	1962	42.7392	0.7579	940	42	24	18	0	5	1	36
AR13	1962	42.7345	0.7724	1100	27	11	16	0	4	1	22
AR14	1962	42.723	0.7807	1016	39	19	20	0	3	2	34
AR15	1962	42.7256	0.7862	1217	41	23	18	0	3	5	33
AR16	1962	42.7142	0.7963	1186	61	39	22	0	21	4	36
AR17	1962	42.7089	0.7949	1186	35	20	15	0	1	3	31
AR18	1962	42.7006	0.7989	1073	32	18	14	0	4	0	28
AR19	1962	42.6976	0.8095	1067	45	18	27	0	2	6	37
AR20	1962	42.6974	0.8229	1126	39	23	16	0	7	0	32
AR21	1962	42.6998	0.835	1217	74	63	11	0	23	5	46
AR22	1962	42.7001	0.8466	1306	58	31	27	0	2	1	55
AR23	1962	42.7007	0.8628	1254	58	27	31	0	4	2	52
AR24	1962	42.7012	0.8683	1232	65	32	33	0	8	3	54
AR25	1962	42.7025	0.8868	1256	70	37	33	0	5	0	65
AR26	1962	42.7059	0.8921	1273	76	43	33	0	9	2	65
AR27	1962	42.7067	0.9012	1321	44	20	24	0	0	0	44
AR28	1962	42.7027	0.9119	1426	43	18	25	0	6	0	37
AR29	1962	42.7004	0.9179	1548	83	43	40	0	27	4	52
AR30	1962	42.6994	0.9213	1493	45	32	13	0	26	1	18
AR31	1962	42.6981	0.9259	1522	32	28	4	0	23	0	9
AR32	1962	42.6973	0.929	1522	63	52	11	0	54	2	7
AR33	1962	42.6949	0.9369	1793	66	61	5	0	64	0	2
AR34	1962	42.6916	0.9404	1534	28	23	5	0	26	0	2
AR35	1962	42.732	0.7265	1197	48	43	5	0	19	4	25
AR36	1962	42.722	0.7248	1103	29	25	4	0	7	8	14
AR37	1962	42.7086	0.717	1508	47	42	5	0	19	2	26
AR38	1962	42.6958	0.7091	1465	49	25	24	0	41	6	2
AR39	1962	42.6723	0.7047	1527	44	44	0	0	43	0	1
AR40	1962	42.7419	0.7551	1085	37	35	2	0	6	3	28
AR41	1962	42.7466	0.7593	1418	29	29	0	0	13	0	16
AR42	1962	42.7519	0.7625	1169	26	25	1	0	24	0	2
AR43	1962	42.7587	0.772	1278	9	9	0	0	8	0	1
AR44	1962	42.7655	0.7756	1720	21	13	8	0	20	0	1
AR45	1962	42.7667	0.7799	1367	23	21	2	0	22	0	1
AR46	1962	42.7193	0.8017	1280	51	27	24	0	8	6	37
AR47	1962	42.7208	0.8051	1280	25	18	7	0	2	0	23
AR48	1962	42.7242	0.8089	1554	68	63	5	0	19	0	49
AR49	1962	42.7288	0.8162	1357	29	29	0	0	16	1	12
AR50	1962	42.7305	0.82	1586	30	28	2	0	17	1	12
AR51	1962	42.731	0.8248	1586	37	37	0	0	35	1	1
AR52	1962	42.7328	0.8216	1586	36	36	0	0	33	1	2
AR53	1962	42.7338	0.8204	1731	32	32	0	0	25	0	7
AR54	1962	42.7362	0.8214	1731	49	49	0	0	49	0	0
AR55	1962	42.7399	0.8221	1731	24	24	0	0	24	0	0
AR56	1962	42.7426	0.8226	1951	17	17	0	0	17	0	0
AR57	1962	42.6891	0.7932	1473	48	40	8	0	21	6	21
AR58	1962	42.6947	0.7904	1110	44	37	7	0	19	6	19
AR59	1962	42.6898	0.7897	1358	87	80	7	0	56	9	22
AR60	1962	42.6859	0.7887	1358	20	20	0	0	18	1	1
AR61	1962	42.6794	0.7876	1531	65	64	1	0	48	7	10
AR62	1962	42.6779	0.7863	1531	37	37	0	0	33	0	4
AR63	1962	42.6757	0.7787	1268	6	6	0	0	6	0	0
AR64	1962	42.6754	0.7749	1401	42	42	0	0	42	0	0
AR65	1962	42.6783	0.7689	1401	29	29	0	0	29	0	0
AR66	1962	42.6748	0.765	1552	43	43	0	0	43	0	0
AR67	1962	42.6967	0.8735	1338	32	27	5	0	25	0	7
AR68	1962	42.6953	0.872	1338	45	44	1	0	39	1	5
AR69	1962	42.6922	0.873	1338	36	36	0	0	36	0	0
AR70	1962	42.69	0.8757	1798	25	25	0	0	20	0	5
AR71	1962	42.687	0.8733	1396	23	23	0	0	18	0	5
AR72	1962	42.68	0.8724	1432	28	18	10	0	23	0	5
AR73	1962	42.675	0.8733	1566	32	32	0	0	27	0	5
AR74	1962	42.67	0.8699	1566	27	27	0	0	11	3	13
AR75	1962	42.666	0.8673	1584	24	24	0	0	6	6	12
AR76	1962	42.7122	0.9104	1619	52	38	14	0	5	0	47
AR77	1962	42.7211	0.9142	1520	41	36	5	0	28	1	12
AR78	1962	42.7488	0.9143	1836	46	44	2	0	20	2	24
AR79	1962	42.7583	0.9111	2070	31	31	0	0	30	0	1
AR80	1962	42.7626	0.9122	2307	38	38	0	0	32	0	6
AR81	1962	42.6982	0.9167	1493	54	52	2	0	29	3	22
AR82	1962	42.693	0.9146	1447	28	27	1	0	26	0	2
AR83	1962	42.6832	0.9153	1610	28	28	0	0	25	1	2
AR84	1962	42.6793	0.9153	1610	33	31	2	0	31	1	1
AR85	1962	42.7007	0.937	1803	21	21	0	0	17	1	3
AR86	1962	42.703	0.9433	1859	39	39	0	0	38	0	1
AR87	1962	42.7065	0.955	1918	34	34	0	0	34	0	0
AR88	1962	42.7056	0.9659	2006	30	30	0	0	30	0	0
AR89	1962	42.786	0.7098	1265	21	14	7	0	2	7	12
AR90	1962	42.7605	0.705	1447	24	16	8	0	0	2	22
AR91	1962	42.746	0.7306	1247	31	29	2	0	0	0	31
AR92	1962	42.7447	0.7361	1201	37	23	14	0	0	0	37
AR93	1962	42.743	0.7416	1201	20	12	8	0	3	1	16
AR94	1962	42.7371	0.7766	1269	36	33	3	0	2	2	32
AR95	1962	42.7268	0.7896	1217	54	35	19	0	2	2	50
AR96	1962	42.7228	0.7943	1085	71	49	22	0	5	0	66
AR97	1962	42.7133	0.7908	971	59	54	5	0	10	0	49
AR98	1962	42.7059	0.7886	972	70	40	30	0	4	2	64
AR99	1962	42.6956	0.7995	1055	41	31	10	0	4	5	32
AR100	1962	42.7087	0.9076	1376	48	29	19	0	1	0	47
AR101	1962	42.7107	0.91	1619	66	53	13	0	4	0	62
AR102	1962	42.7112	0.9125	1619	61	40	21	0	1	1	59
AR103	1962	42.7125	0.9151	1619	40	36	4	0	2	0	38
AR104	1962	42.7133	0.9174	1885	35	27	8	0	1	0	34
AR105	1962	42.7138	0.919	1885	34	29	5	0	9	0	25
AR106	1962	42.714	0.9204	1885	42	32	10	0	18	0	24
AR107	1962	42.7146	0.9221	1885	30	30	0	0	22	1	7
AR108	1962	42.6953	0.9395	1793	57	56	1	0	41	0	16
AR109	1962	42.697	0.9429	1998	34	33	1	0	27	0	7
AR110	1962	42.699	0.9461	1998	33	33	0	0	33	0	0
AR111	1962	42.7003	0.9517	1918	28	28	0	0	28	0	0
AR112	1962	42.7021	0.9589	2006	54	51	3	0	54	0	0
AR113	1962	42.6978	0.7057	1256	33	27	6	0	21	0	12
AR114	1962	42.7557	0.7629	1169	11	10	1	0	8	0	3
AR115	1962	42.7642	0.7694	1278	22	22	0	0	22	0	0
AR116	1962	42.7252	0.8068	1304	67	61	6	0	8	2	57
AR117	1962	42.6976	0.7892	1110	29	23	6	0	7	2	20
AR118	1962	42.6786	0.7854	1531	32	28	4	0	8	2	22
AR119	1962	42.6963	0.8753	1464	33	21	12	0	0	0	33
AR120	1962	42.6954	0.8772	1464	38	35	3	0	16	1	21
AR121	1962	42.6942	0.8777	1464	90	81	9	0	15	4	71
AR122	1962	42.7207	0.9151	1520	59	42	17	0	7	0	52
AR123	1962	42.7408	0.8209	1731	26	26	0	0	25	0	1
Cameron RAD, Carter, MA, Haynes, FN 1973 Heredity 31, 43-74
CA1	1966	42.7304	0.7256	1197	24	20	4	0	4	3	17
CA2	1966	42.7297	0.7284	1197	27	23	4	0	9	5	13
CA3	1966	42.7201	0.7275	1271	24	19	5	0	15	3	6
CA4	1966	42.7145	0.7234	1508	36	32	4	0	20	0	16
CA5	1966	42.712	0.7229	1508	75	57	18	0	19	10	46
CA6	1966	42.7106	0.7197	1508	58	24	34	0	11	17	30
CA7	1966	42.7084	0.7175	1508	84	80	4	0	25	8	51
CA8	1966	42.7042	0.7142	1299	26	25	1	0	7	0	19
CA9	1966	42.7027	0.7132	1299	81	73	8	0	16	3	62
CA10	1966	42.6995	0.7133	1465	30	27	3	0	18	2	10
CA11	1966	42.6861	0.7117	1736	36	19	17	0	36	0	0
CA12	1966	42.6751	0.7046	1512	37	37	0	0	37	0	0
CA13	1966	42.6751	0.7027	1512	43	43	0	0	43	0	0
CA14	1966	42.6747	0.7013	1527	25	25	0	0	25	0	0
CA15	1966	42.674	0.6999	1655	22	22	0	0	22	0	0
CA16	1966	42.6751	0.7108	1915	27	27	0	0	27	0	0
CA17	1966	42.674	0.7122	1943	47	47	0	0	46	0	1
CA18	1966	42.3367	0.7703	1165	19	7	12	0	12	2	5
CA19	1966	42.6294	0.7703	1845	14	1	13	0	9	1	4
CA20	1966	42.6277	0.7731	1845	13	4	9	0	12	0	1
CA21	1966	42.6244	0.766	1651	42	18	24	0	33	0	9
CA22	1966	42.6074	0.7691	1824	22	4	18	0	22	0	0
CA23	1966	42.5862	0.7596	1769	47	46	1	0	47	0	0
CA24	1966	42.5752	0.7631	1805	71	69	2	0	71	0	0
CA25	1966	42.5718	0.756	1445	46	40	0	6	46	0	0
CA26	1966	42.5616	0.7476	1301	47	25	2	20	47	0	0
CA27	1966	42.5549	0.7453	1333	60	60	0	0	60	0	0
CA28	1966	42.5481	0.7298	1149	57	39	8	10	57	0	0
CA29	1966	42.5447	0.7226	1258	27	19	8	0	27	0	0
CA30	1966	42.5404	0.7203	1070	49	28	15	6	49	0	0
CA31	1966	42.5184	0.7191	1143	74	71	0	3	53	14	7
CA32	1966	42.5082	0.7138	1068	84	68	5	11	84	0	0
CA33	1966	42.4879	0.7155	1044	30	12	1	17	29	0	1
CA34	1966	42.4726	0.7119	1090	45	21	0	24	43	0	2
CA35	1966	42.482	0.7155	1008	29	28	1	0	21	2	6
CA36	1966	42.5803	0.8596	2435	16	16	0	0	9	0	7
CA37	1966	42.5566	0.8365	1815	13	13	0	0	10	2	1
CA38	1966	42.5515	0.8369	1815	34	29	5	0	27	1	6
CA39	1966	42.5274	0.8298	1447	32	29	3	0	8	2	22
CA40	1966	42.521	0.8274	1327	108	108	0	0	53	1	54
CA41	1966	42.5099	0.8007	1109	136	128	8	0	18	14	104
CA42	1966	42.4989	0.7903	1198	77	73	4	0	12	4	61
CA43	1966	42.476	0.775	1330	42	41	1	0	15	3	24
CA44	1966	42.4689	0.7698	1037	50	50	0	0	8	4	38
CA45	1966	42.465	0.7579	1107	21	21	0	0	20	0	1
CA46	1966	42.4591	0.7441	1261	36	29	7	0	22	4	10
CA47	1966	42.4472	0.7369	1006	37	34	3	0	32	1	4
CA48	1966	42.4342	0.7298	1020	97	88	4	5	86	2	9
CA49	1969	42.7418	0.7042	941	27	19	8	0	6	1	20
CA50	1969	42.7432	0.7075	941	102	56	46	0	15	6	81
CA51	1969	42.743	0.7099	1136	57	45	12	0	8	0	49
CA52	1969	42.7382	0.7108	849	39	28	11	0	6	4	29
CA53	1969	42.7365	0.7142	849	34	28	6	0	4	1	29
CA54	1969	42.7184	0.726	1271	29	22	7	0	14	5	10
CA55	1969	42.7159	0.7246	1508	39	36	3	0	3	14	22
CA56	1969	42.7095	0.7184	1508	36	30	6	0	18	2	16
CA57	1969	42.7024	0.7123	1299	49	25	24	0	12	9	28
CA58	1969	42.6995	0.7134	1465	43	34	9	0	24	2	17
CA59	1969	42.6971	0.7124	1465	30	29	1	0	10	1	19
CA60	1969	42.6946	0.708	1256	53	52	1	0	19	7	27
CA61	1969	42.6935	0.7108	1465	18	14	4	0	12	4	2
CA62	1969	42.6903	0.7113	1736	8	2	6	0	8	0	0
CA63	1969	42.6907	0.708	1392	38	35	3	0	16	0	22
CA64	1969	42.685	0.7096	1736	51	33	18	0	51	0	0
CA65	1969	42.6835	0.7104	1736	40	29	11	0	39	1	0
CA66	1969	42.6697	0.6999	1655	20	20	0	0	20	0	0
CA67	1969	42.6655	0.6966	2180	28	28	0	0	28	0	0
CA68	1969	42.6665	0.6947	2180	17	17	0	0	17	0	0
CA69	1969	42.6697	0.7089	1943	20	20	0	0	20	0	0
CA70	1969	42.6672	0.7056	1527	27	27	0	0	27	0	0
CA71	1969	42.663	0.7122	2155	25	25	0	0	25	0	0
CA72	1969	42.6623	0.7108	2155	27	27	0	0	27	0	0
CA73	1969	42.6609	0.7099	2155	23	23	0	0	23	0	0
CA74	1969	42.6751	0.7075	1512	30	30	0	0	30	0	0
CA75	1969	42.6294	0.7667	1845	36	20	16	0	36	0	0
CA76	1969	42.5955	0.7638	1783	16	7	9	0	16	0	0
CA77	1969	42.5815	0.7631	1805	65	60	5	0	65	0	0
CA78	1969	42.5781	0.7627	1805	40	40	0	0	40	0	0
CA79	1969	42.5693	0.7536	1445	22	22	0	0	22	0	0
CA80	1969	42.5642	0.7488	1301	37	26	9	2	37	0	0
CA81	1969	42.5515	0.7388	1296	26	26	0	0	26	0	0
CA82	1969	42.5481	0.725	1149	58	35	1	22	58	0	0
CA83	1969	42.5274	0.7179	1130	53	23	11	19	53	0	0
CA84	1969	42.5057	0.7174	1418	44	34	3	7	43	0	1
CA85	1969	42.4926	0.716	1135	62	23	5	34	61	0	1
CA86	1969	42.4794	0.7143	1008	33	13	0	20	33	0	0
CA87	1969	42.4599	0.706	969	67	33	4	30	60	6	1
CA88	1969	42.432	0.7179	924	75	72	3	0	71	1	3
CA89	1969	42.4294	0.7274	878	41	19	0	22	40	0	1
CA90	1969	42.4065	0.7369	886	51	47	1	3	47	0	4
CA91	1969	42.3735	0.7262	941	43	43	0	0	19	15	9
CA92	1969	42.5693	0.8465	1823	16	16	0	0	6	1	9
CA93	1969	42.5608	0.8441	1986	9	9	0	0	3	0	6
CA94	1969	42.5447	0.8417	1512	41	37	4	0	20	2	19
CA95	1969	42.5311	0.8346	1787	24	24	0	0	8	2	14
CA96	1969	42.5167	0.8227	1208	41	41	0	0	20	3	18
CA97	1969	42.5057	0.7953	1095	38	37	1	0	7	2	29
CA98	1969	42.496	0.7822	1138	23	23	0	0	9	3	11
CA99	1969	42.4706	0.7738	1037	60	58	2	0	33	4	23
CA100	1969	42.465	0.7619	1023	35	33	2	0	34	0	1
CA101	1969	42.4616	0.7477	1261	71	71	0	0	13	1	57
CA102	1969	42.4557	0.7405	1108	40	38	2	0	24	3	13
CA103	1969	42.4401	0.7346	923	68	41	20	7	41	2	25

## Sheet: Table S3
Table S3. All modern-day individual snails used in this study.
Collection year	Snails code	Latitude	Longitude	Altitude	Ad/Juv/Baby	Shell Colour	Lip Colour	Banding	Width	Height	Weight
2017	DRG95_3	42.5268	0.83342	1298	Juvenile	Yellow	-	Banded	10.4	8.3	0.15
2017	DRG42_195	42.7024	0.71194	1156	Juvenile	Yellow	-	Banded	19.8	10.1	1.71
2017	DRG42_197	42.7024	0.71194	1156	Juvenile	Pink	Dark	Banded	25.7	18.8	2.97
2017	DRG2_3	42.6972	0.81273	1027	Adult	Yellow	White	Banded	26.8	18.6	3.31
2017	DRG18_8	42.6954	0.87371	1138	Juvenile	Pink	-	Banded	17	8.8	1.29
2017	DRG79_2	42.4348	0.74287	862	Juvenile	Yellow	-	Banded	17.7	13.9	1.03
2017	DRG42_194	42.7024	0.71194	1156	Adult	Yellow	Dark	Banded	24.9	19.2	3.26
2017	DRG1_1	42.6968	0.81278	1014	Juvenile	Yellow	-	Banded	18.3	14	1.57
2017	DRG1_2	42.6968	0.81278	1014	Juvenile	Yellow	-	Banded	17.95	14	1.41
2017	DRG1_3	42.6968	0.81278	1014	Juvenile	Yellow	-	Banded	15	11.3	0.86
2017	DRG1_4	42.6968	0.81278	1014	Juvenile	Yellow	-	Banded	15	11.2	0.94
2017	DRG1_5	42.6968	0.81278	1014	Juvenile	Yellow	-	Banded	16.3	13	0.97
2017	DRG1_6	42.6968	0.81278	1014	Juvenile	Yellow	-	Banded	14.95	11.2	0.84
2017	DRG1_7	42.6968	0.81278	1014	Juvenile	Yellow	-	Banded	14.8	11.2	0.61
2017	DRG1_8	42.6968	0.81278	1014	Juvenile	Yellow	-	Banded	15	12.3	1
2017	DRG1_9	42.6968	0.81278	1014	Juvenile	Yellow	-	Banded	8.5	4.5	0.12
2017	DRG1_12	42.6968	0.81278	1014	Juvenile	Pink	-	Banded	15.9	11.1	0.63
2017	DRG1_22	42.6968	0.81278	1014	Adult	Yellow	White	Banded	-	-	-
2017	DRG1_23	42.6968	0.81278	1014	Adult	Yellow	Dark	Banded	26.4	18.6	0.93
2017	DRG1_24	42.6968	0.81278	1014	Adult	Yellow	Dark	Banded	-	-	-
2017	DRG1_25	42.6968	0.81278	1014	Adult	Yellow	Dark	Banded	25.1	19.2	0.75
2017	DRG1_26	42.6968	0.81278	1014	Adult	Yellow	Dark	Banded	24.5	18.3	0.55
2017	DRG1_27	42.6968	0.81278	1014	Adult	Yellow	White	Banded	-	-	-
2017	DRG1_28	42.6968	0.81278	1014	Juvenile	Yellow	-	Banded	18.9	15.2	0.47
2017	DRG1_30	42.6968	0.81278	1014	Adult	Pink	Dark	Banded	28.1	20.7	1.68
2017	DRG1_31	42.6968	0.81278	1014	Adult	Pink	Dark	Banded	-	-	-
2017	DRG1_32	42.6968	0.81278	1014	Adult	Pink	Dark	Banded	-	18.05	-
2017	DRG1_33	42.6968	0.81278	1014	Adult	Pink	Dark	Banded	26.9	21.1	2.03
2017	DRG1_34	42.6968	0.81278	1014	Adult	Pink	Dark	Banded	24.7	19.2	1.02
2017	DRG1_35	42.6968	0.81278	1014	Adult	Pink	Dark	Banded	25.4	19.9	0.94
2017	DRG1_38	42.6968	0.81278	1014	Adult	Yellow	-	Banded	-	-	-
2017	DRG2_1	42.6972	0.81273	1027	Adult	Yellow	White	Banded	25.7	21.3	3.53
2017	DRG2_2	42.6972	0.81273	1027	Adult	Yellow	White	Banded	28.1	21	3.98
2017	DRG2_4	42.6972	0.81273	1027	Juvenile	Yellow	-	Banded	18.2	14	1.15
2017	DRG2_7	42.6972	0.81273	1027	Adult	Yellow	Dark	Banded	27.8	19.5	2.1
2017	DRG2_8	42.6972	0.81273	1027	Adult	Yellow	White	Banded	27.9	20.7	2.63
2017	DRG2_9	42.6972	0.81273	1027	Adult	Yellow	White	Banded	24.8	18.5	1.94
2017	DRG3_5	42.6994	0.82452	1016	Adult	Yellow	Dark	Banded	27	21.8	1.72
2017	DRG3_6	42.6994	0.82452	1016	Adult	Yellow	Dark	Banded	24.6	19	0.35
2017	DRG3_7	42.6994	0.82452	1016	Juvenile	Yellow	-	Banded	20.4	16.5	0.32
2017	DRG3_8	42.6994	0.82452	1016	Adult	Pink	Dark	Banded	27.9	22.5	1.21
2017	DRG3_9	42.6994	0.82452	1016	Adult	Pink	Dark	Banded	25.4	19.5	1.82
2017	DRG3_10	42.6994	0.82452	1016	Adult	Pink	-	Banded	25.4	17.6	1.59
2017	DRG3_11	42.6994	0.82452	1016	Adult	Pink	-	Banded	25.1	20	1.02
2017	DRG3_12	42.6994	0.82452	1016	Juvenile	Pink	-	Banded	18.1	13.9	0.39
2017	DRG3_13	42.6994	0.82452	1016	Juvenile	Pink	-	Banded	15.8	12	0.37
2017	DRG4_1	42.7012	0.92666	1458	Adult	Pink	Dark	Banded	-	-	-
2017	DRG4_2	42.7012	0.92666	1458	Adult	Pink	Dark	Banded	-	17.8	-
2017	DRG4_3	42.7012	0.92666	1458	Adult	Pink	White	Banded	-	17.2	-
2017	DRG4_4	42.7012	0.92666	1458	Adult	Pink	-	Banded	-	-	-
2017	DRG4_5	42.7012	0.92666	1458	Adult	Pink	Dark	Banded	23.6	18.1	0.77
2017	DRG4_6	42.7012	0.92666	1458	Adult	Pink	Dark	Banded	23.1	-	-
2017	DRG4_7	42.7012	0.92666	1458	Adult	Pink	Dark	Banded	-	-	-
2017	DRG4_8	42.7012	0.92666	1458	Adult	Pink	White	Banded	-	-	-
2017	DRG4_9	42.7012	0.92666	1458	Adult	Pink	Dark	Banded	-	-	-
2017	DRG4_10	42.7012	0.92666	1458	Adult	Pink	Dark	Banded	-	18.2	-
2017	DRG4_11	42.7012	0.92666	1458	Adult	Pink	Dark	Banded	-	-	-
2017	DRG4_12	42.7012	0.92666	1458	Adult	Pink	Dark	Banded	-	-	-
2017	DRG4_13	42.7012	0.92666	1458	Adult	Pink	Dark	Banded	-	-	-
2017	DRG4_14	42.7012	0.92666	1458	Adult	Pink	Dark	Banded	-	-	-
2017	DRG4_15	42.7012	0.92666	1458	Adult	Pink	Dark	Banded	-	-	-
2017	DRG4_16	42.7012	0.92666	1458	Juvenile	Pink	-	Banded	17.2	14.4	0.39
2017	DRG4_20	42.7012	0.92666	1458	Adult	Yellow	White	Banded	-	-	-
2017	DRG4_21	42.7012	0.92666	1458	Adult	Yellow	White	Banded	-	-	-
2017	DRG4_22	42.7012	0.92666	1458	Adult	Yellow	White	Banded	-	-	-
2017	DRG4_23	42.7012	0.92666	1458	Adult	Yellow	White	Banded	-	-	-
2017	DRG4_25	42.7012	0.92666	1458	Adult	Yellow	White	Banded	-	-	-
2017	DRG4_26	42.7012	0.92666	1458	Adult	Yellow	White	Banded	-	-	-
2017	DRG4_27	42.7012	0.92666	1458	Adult	Yellow	White	Banded	-	-	-
2017	DRG4_28	42.7012	0.92666	1458	Adult	Yellow	White	Banded	-	-	-
2017	DRG4_29	42.7012	0.92666	1458	Adult	Yellow	Dark	Banded	22.7	18.4	1.03
2017	DRG4_30	42.7012	0.92666	1458	Adult	Yellow	Dark	Banded	-	-	-
2017	DRG5_1	42.7009	0.92759	1459	Adult	Yellow	White	Banded	21.1	17	1.83
2017	DRG5_2	42.7009	0.92759	1459	Adult	Yellow	White	Banded	20.7	16.5	1.85
2017	DRG5_3	42.7009	0.92759	1459	Adult	Pink	Dark	Banded	23.3	17.8	2.23
2017	DRG5_4	42.7009	0.92759	1459	Adult	Pink	Dark	Banded	22.5	17	2.25
2017	DRG5_5	42.7009	0.92759	1459	Juvenile	Pink		Banded	18.3	14.6	1.49
2017	DRG5_8	42.7009	0.92759	1459	Juvenile	Yellow		Banded	12.95	10.3	0.51
2017	DRG5_9	42.7009	0.92759	1459	Juvenile	Yellow		Banded	10.5	7.7	0.26
2017	DRG5_14	42.7009	0.92759	1459	Adult	Yellow	White	Banded	-	-	-
2017	DRG5_15	42.7009	0.92759	1459	Adult	Yellow	White	Banded	-	-	-
2017	DRG5_16	42.7009	0.92759	1459	Adult	Yellow	Dark	Banded	-	-	-
2017	DRG5_17	42.7009	0.92759	1459	Adult	Yellow	White	Banded	22.6	18.7	0.82
2017	DRG5_18	42.7009	0.92759	1459	Adult	Yellow	White	Banded	20.4	17.3	0.79
2017	DRG5_19	42.7009	0.92759	1459	Adult	Yellow	Dark	Banded	23.3	17.9	0.55
2017	DRG5_20	42.7009	0.92759	1459	Adult	Yellow	Dark	Banded	22.1	18.7	0.75
2017	DRG5_21	42.7009	0.92759	1459	Adult	Yellow	White	Banded	22.2	18.8	0.82
2017	DRG5_22	42.7009	0.92759	1459	Adult	Yellow	-	Banded	21.8	17.2	0.67
2017	DRG5_23	42.7009	0.92759	1459	Adult	Yellow	-	Banded	22.9	18.5	0.64
2017	DRG5_24	42.7009	0.92759	1459	Adult	Yellow	White	Banded	22.9	18.1	0.98
2017	DRG5_25	42.7009	0.92759	1459	Adult	Yellow	White	Banded	22	-	-
2017	DRG5_26	42.7009	0.92759	1459	Juvenile	Yellow	-	Banded	15.9	13.3	0.65
2017	DRG5_27	42.7009	0.92759	1459	Juvenile	Yellow	-	Banded	22.6	18.7	0.27
2017	DRG5_28	42.7009	0.92759	1459	Juvenile	Yellow	-	Banded	13	10.2	0.07
2017	DRG5_29	42.7009	0.92759	1459	Juvenile	Yellow	-	Banded	17.1	13.7	0.44
2017	DRG5_30	42.7009	0.92759	1459	Juvenile	Yellow	-	Banded	9.2	6.2	0.04
2017	DRG5_37	42.7009	0.92759	1459	Adult	Pink	Dark	Banded	-	-	-
2017	DRG5_38	42.7009	0.92759	1459	Adult	Pink	Dark	Banded	-	-	-
2017	DRG5_39	42.7009	0.92759	1459	Adult	Pink	White	Banded	-	-	-
2017	DRG5_40	42.7009	0.92759	1459	Adult	Pink	White	Banded	-	-	-
2017	DRG5_41	42.7009	0.92759	1459	Adult	Pink	-	Banded	-	-	-
2017	DRG5_42	42.7009	0.92759	1459	Adult	Pink	Dark	Banded	-	-	-
2017	DRG5_43	42.7009	0.92759	1459	Adult	Pink	Dark	Banded	23.9	18.2	0.81
2017	DRG5_44	42.7009	0.92759	1459	Adult	Pink	White	Banded	21.1	17.9	0.65
2017	DRG5_45	42.7009	0.92759	1459	Adult	Pink	Dark	Banded	23	19.5	0.66
2017	DRG5_46	42.7009	0.92759	1459	Adult	Pink	Dark	Banded	25.4	19.1	1.17
2017	DRG5_47	42.7009	0.92759	1459	Adult	Pink	Dark	Banded	22	19.8	0.73
2017	DRG5_48	42.7009	0.92759	1459	Adult	Pink	Dark	Banded	22.6	17.2	0.63
2017	DRG6_2	42.6972	0.93143	1433	Adult	Pink	Dark	Banded	24.6	20.2	2.98
2017	DRG6_10	42.6972	0.93143	1433	Adult	Yellow	White	Banded	26.3	20.4	1.08
2017	DRG7_2	42.6998	0.91832	1318	Juvenile	Pink	-	Banded	14.2	11.5	0.72
2017	DRG7_3	42.6998	0.91832	1318	Juvenile	Yellow	-	Banded	15.8	12.4	1.09
2017	DRG7_4	42.6998	0.91832	1318	Juvenile	Yellow	-	Banded	16.9	14.3	1.19
2017	DRG7_14	42.6998	0.91832	1318	Adult	Pink	Dark	Banded	-	-	-
2017	DRG7_15	42.6998	0.91832	1318	Adult	Yellow	-	Banded	-	-	-
2017	DRG7_16	42.6998	0.91832	1318	Adult	Yellow	Dark	Banded	21.1	16.9	0.89
2017	DRG7_19	42.6998	0.91832	1318	Adult	Pink	Dark	Banded	24.5	19.4	0.56
2017	DRG7_20	42.6998	0.91832	1318	Adult	Pink	-	Banded	22.6	18.1	0.74
2017	DRG7_21	42.6998	0.91832	1318	Juvenile	Pink	-	Banded	19.5	16.8	0.59
2017	DRG7_22	42.6998	0.91832	1318	Adult	Pink	Dark	Banded	-	-	-
2017	DRG7_23	42.6998	0.91832	1318	Juvenile	Pink	-	Banded	12.3	9.5	0.07
2017	DRG8_3	42.7	0.91832	1321	Adult	Yellow	Dark	Banded	25.3	19.9	1.06
2017	DRG8_7	42.7	0.91832	1321	Adult	Pink	-	Banded	21.1	16.8	0.89
2017	DRG8_8	42.7	0.91832	1321	Juvenile	Pink	-	Banded	19.6	16.2	0.65
2017	DRG8_9	42.7	0.91832	1321	Juvenile	Pink	-	Banded	16.5	19.4	0.55
2017	DRG9_2	42.7	0.91755	1344	Adult	Yellow	White	Banded	-	-	-
2017	DRG9_3	42.7	0.91755	1344	Adult	Yellow	White	Banded	24.7	20.8	1.09
2017	DRG9_4	42.7	0.91755	1344	Adult	Yellow	-	Banded	-	-	-
2017	DRG9_6	42.7	0.91755	1344	Adult	Pink	-	Banded	-	-	-
2017	DRG9_7	42.7	0.91755	1344	Adult	Pink	Dark	Banded	25.9	21	0.95
2017	DRG9_8	42.7	0.91755	1344	Adult	Pink	Dark	Banded	24.3	19.5	0.85
2017	DRG9_9	42.7	0.91755	1344	Juvenile	Pink	-	Banded	18.9	14.9	0.49
2017	DRG10_3	42.7041	0.90238	1275	Juvenile	Pink	-	Banded	19.9	18.4	2.33
2017	DRG10_4	42.7041	0.90238	1275	Juvenile	Pink	-	Banded	18.1	13.4	1.33
2017	DRG10_5	42.7041	0.90238	1275	Juvenile	Pink	-	Banded	16	13.8	0.77
2017	DRG10_6	42.7041	0.90238	1275	Juvenile	Pink	-	Banded	8	5.9	0.11
2017	DRG10_11	42.7041	0.90238	1275	Juvenile	Yellow	-	Banded	7.5	5	0.13
2017	DRG10_12	42.7041	0.90238	1275	Juvenile	Yellow	-	Banded	11.2	8.5	0.34
2017	DRG10_13	42.7041	0.90238	1275	Juvenile	Yellow	-	Banded	10.2	-	0.28
2017	DRG10_18	42.7041	0.90238	1275	Adult	Pink	Dark	Banded	-	-	-
2017	DRG10_19	42.7041	0.90238	1275	Adult	Pink	Dark	Banded	-	-	-
2017	DRG10_20	42.7041	0.90238	1275	Adult	Pink	White	Banded	25.5	20.6	1.18
2017	DRG10_23	42.7041	0.90238	1275	Adult	Yellow	White	Banded	-	-	-
2017	DRG10_24	42.7041	0.90238	1275	Adult	Yellow	White	Banded	-	-	-
2017	DRG10_25	42.7041	0.90238	1275	Adult	Yellow	White	Banded	-	-	-
2017	DRG10_26	42.7041	0.90238	1275	Adult	Yellow	White	Banded	-	-	-
2017	DRG10_27	42.7041	0.90238	1275	Adult	Yellow	Dark	Banded	25	19.8	1.08
2018	DRG10B_1	42.7041	0.90238	1275	Adult	Yellow	Dark	Banded	24.1	19.8	2.91
2018	DRG10B_2	42.7041	0.90238	1275	Adult	Yellow	Dark	Banded	24.2	17.9	1.47
2018	DRG10B_3	42.7041	0.90238	1275	Adult	Yellow	Dark	Banded	23.8	17.7	1.84
2018	DRG10B_4	42.7041	0.90238	1275	Adult	Yellow	Dark	Banded	24.7	17.4	1.82
2018	DRG10B_5	42.7041	0.90238	1275	Adult	Yellow	Dark	Banded	23	17.9	1.64
2018	DRG10B_9	42.7041	0.90238	1275	Juvenile	Yellow	-	Banded	-	-	-
2018	DRG10B_10	42.7041	0.90238	1275	Juvenile	Yellow	-	Banded	-	-	-
2018	DRG10B_11	42.7041	0.90238	1275	Juvenile	Yellow	-	Banded	-	-	-
2018	DRG10B_12	42.7041	0.90238	1275	Juvenile	Yellow	-	Banded	-	-	-
2018	DRG10B_13	42.7041	0.90238	1275	Juvenile	Yellow	-	Banded	-	-	-
2018	DRG10B_14	42.7041	0.90238	1275	Juvenile	Pink	-	Banded	-	-	-
2018	DRG10B_15	42.7041	0.90238	1275	Juvenile	Pink	-	Banded	-	-	-
2018	DRG10B_16	42.7041	0.90238	1275	Juvenile	Pink	-	Banded	-	-	-
2018	DRG10B_17	42.7041	0.90238	1275	Juvenile	Pink	-	Banded	-	-	-
2018	DRG10B_18	42.7041	0.90238	1275	Juvenile	Pink	-	Banded	-	-	-
2018	DRG10B_19	42.7041	0.90238	1275	Juvenile	Pink	-	Banded	-	-	-
2018	DRG10B_20	42.7041	0.90238	1275	Adult	Pink	Dark	Banded	25	18.4	2.8
2018	DRG10B_1_Shell	42.7041	0.90238	1275	Adult	Yellow	White	Banded	23.4	18.2	-
2018	DRG10B_2_Shell	42.7041	0.90238	1275	Adult	Yellow	White	Banded	26.5	19.4	-
2018	DRG10B_3_Shell	42.7041	0.90238	1275	Adult	Pink	Dark	Banded	24.1	18.4	-
2018	DRG10B_4_Shell	42.7041	0.90238	1275	Adult	Pink	Dark	Banded	22.7	18.3	-
2018	DRG10B_5_Shell	42.7041	0.90238	1275	Juvenile	Pink	-	Banded	-	-	-
2018	DRG10B_6_Shell	42.7041	0.90238	1275	Juvenile	Pink	-	Banded	-	-	-
2018	DRG10B_7_Shell	42.7041	0.90238	1275	Juvenile	Yellow	-	Banded	-	-	-
2018	DRG10B_8_Shell	42.7041	0.90238	1275	Juvenile	Yellow	-	Banded	-	-	-
2018	DRG10B_9_Shell	42.7041	0.90238	1275	Juvenile	Yellow	-	Banded	-	-	-
2018	DRG10B_10_Shell	42.7041	0.90238	1275	Juvenile	Yellow	-	Banded	-	-	-
2017	DRG11_1	42.705	0.90342	1234	Adult	Pink	Dark	Banded	26.2	21.1	4.28
2017	DRG11_2	42.705	0.90342	1234	Adult	Yellow	White	Banded	25.1	19.3	3.32
2017	DRG11_3	42.705	0.90342	1234	Adult	Yellow	White	Banded	24.2	20.5	3.49
2017	DRG11_4	42.705	0.90342	1234	Adult	Yellow	White	Banded	26.1	20.9	3.93
2017	DRG11_5	42.705	0.90342	1234	Adult	Yellow	White	Banded	26.4	20.05	4.07
2017	DRG11_6	42.705	0.90342	1234	Juvenile	Yellow	-	Banded	10.8	8.2	0.21
2017	DRG11_7	42.705	0.90342	1234	Juvenile	Yellow	-	Banded	10.1	7.9	0.24
2017	DRG11_8	42.705	0.90342	1234	Juvenile	Yellow	-	Banded	9.1	7	0.19
2017	DRG11_9	42.705	0.90342	1234	Juvenile	Yellow	-	Banded	8.5	6.4	0.14
2017	DRG11_10	42.705	0.90342	1234	Juvenile	Yellow	-	Banded	8.7	6.9	0.17
2017	DRG11_11	42.705	0.90342	1234	Juvenile	Yellow	-	Banded	8.2	6.2	0.13
2017	DRG11_14	42.705	0.90342	1234	Juvenile	Pink	-	Banded	15.9	11.8	0.87
2017	DRG11_15	42.705	0.90342	1234	Juvenile	-	-	Banded	9	6.3	0.15
2017	DRG12_1	42.6985	0.86332	1129	Juvenile	Yellow	-	Banded	14.9	10.9	0.68
2017	DRG12_2	42.6985	0.86332	1129	Juvenile	Yellow	-	Banded	12	9.3	0.48
2017	DRG12_3	42.6985	0.86332	1129	Juvenile	Yellow	-	Banded	10.8	7.7	0.12
2017	DRG12_4	42.6985	0.86332	1129	Juvenile	Yellow	-	Banded	13.3	10.1	0.42
2017	DRG12_5	42.6985	0.86332	1129	Juvenile	Yellow	-	Banded	9.4	6	0.17
2017	DRG12_6	42.6985	0.86332	1129	Juvenile	Yellow	-	Banded	8.1	5.8	0.15
2017	DRG12_14	42.6985	0.86332	1129	Juvenile	Pink	-	Banded	11.1	8	0.23
2017	DRG13_1	42.7	0.84889	1113	Adult	Pink	Dark	Banded	26.8	18.8	3.65
2017	DRG13_2	42.7	0.84889	1113	Adult	Pink	Dark	Banded	23.2	17.5	2.87
2017	DRG13_3	42.7	0.84889	1113	Adult	Yellow	Dark	Banded	24.8	18	3.27
2017	DRG13_4	42.7	0.84889	1113	Adult	Yellow	White	Banded	23.8	17.1	2.91
2017	DRG13_5	42.7	0.84889	1113	Adult	Yellow	White	Banded	22.4	16.1	2.27
2017	DRG13_11	42.7	0.84889	1113	Juvenile	Yellow	-	Banded	18.5	14	1.45
2017	DRG13_12	42.7	0.84889	1113	Juvenile	Yellow	-	Banded	18.9	14.4	1.58
2017	DRG13_13	42.7	0.84889	1113	Juvenile	Yellow	-	Banded	17.4	13.2	1.24
2017	DRG13_14	42.7	0.84889	1113	Juvenile	Yellow	-	Banded	19.1	14.3	1.63
2017	DRG13_15	42.7	0.84889	1113	Juvenile	Yellow	-	Banded	16.8	13	1.1
2017	DRG13_16	42.7	0.84889	1113	Juvenile	Yellow	-	Banded	17.2	13.5	1.23
2017	DRG13_17	42.7	0.84889	1113	Juvenile	Yellow	-	Banded	17.7	13.8	1.21
2017	DRG13_18	42.7	0.84889	1113	Juvenile	Yellow	-	Banded	17.6	13.2	1.34
2017	DRG13_19	42.7	0.84889	1113	Juvenile	Yellow	-	Banded	17.8	13.4	1.12
2017	DRG13_20	42.7	0.84889	1113	Juvenile	Yellow	-	Banded	17.5	13.3	1.39
2017	DRG13_21	42.7	0.84889	1113	Juvenile	Yellow	-	Banded	16.7	13	1.11
2017	DRG13_22	42.7	0.84889	1113	Juvenile	Yellow	-	Banded	17	13.2	1.09
2017	DRG13_23	42.7	0.84889	1113	Juvenile	Yellow	-	Banded	13.8	10.2	0.6
2017	DRG13_24	42.7	0.84889	1113	Juvenile	Yellow	-	Banded	11.2	8	0.27
2017	DRG13_27	42.7	0.84889	1113	Juvenile	Pink	-	Banded	20.1	16	1.99
2017	DRG13_28	42.7	0.84889	1113	Juvenile	Pink	-	Banded	17	14.2	1.12
2017	DRG13_29	42.7	0.84889	1113	Juvenile	Pink	-	Banded	18.9	14.9	1.52
2017	DRG13_30	42.7	0.84889	1113	Juvenile	Pink	-	Banded	16.1	13.3	1.12
2017	DRG13_31	42.7	0.84889	1113	Juvenile	Pink	-	Banded	17.1	13.3	1.1
2017	DRG13_32	42.7	0.84889	1113	Juvenile	Pink	-	Banded	18.2	14.7	1.32
2017	DRG13_33	42.7	0.84889	1113	Juvenile	Pink	-	Banded	16.4	13.2	1.09
2017	DRG13_34	42.7	0.84889	1113	Juvenile	Pink	-	Banded	16.2	12	0.83
2017	DRG13_35	42.7	0.84889	1113	Juvenile	Pink	-	Banded	15.5	11.2	0.9
2017	DRG13_36	42.7	0.84889	1113	Juvenile	Pink	-	Banded	16	12.4	0.95
2017	DRG13_37	42.7	0.84889	1113	Juvenile	Pink	-	Banded	9.8	7.1	0.19
2017	DRG13_38	42.7	0.84889	1113	Juvenile	Pink	-	Banded	8.5	5.7	0.14
2017	DRG13_39	42.7	0.84889	1113	Juvenile	Pink	-	Banded	9.8	6.5	0.19
2017	DRG13_40	42.7	0.84889	1113	Juvenile	Pink	-	Banded	10	7.2	0.2
2017	DRG13_41	42.7	0.84889	1113	Juvenile	Pink	-	Banded	8.4	7.7	0.13
2017	DRG13_42	42.7	0.84889	1113	Juvenile	Pink	-	Banded	7.3	5.2	0.9
2017	DRG13_43	42.7	0.84889	1113	Juvenile	Pink	-	Banded	9	6.2	0.14
2017	DRG13_44	42.7	0.84889	1113	Juvenile	-	-	Banded	8.3	6.8	0.13
2017	DRG13_45	42.7	0.84889	1113	Juvenile	-	-	Banded	7.1	4.2	0.06
2017	DRG13_46	42.7	0.84889	1113	Juvenile	-	-	Banded	7	4.4	0.06
2017	DRG13_47	42.7	0.84889	1113	Juvenile	-	-	Banded	7.1	4	0.06
2017	DRG13_48	42.7	0.84889	1113	Juvenile	-	-	Banded	7.8	5.1	0.08
2017	DRG13_57	42.7	0.84889	1113	Adult	Yellow	Dark	Banded	-	-	-
2017	DRG13_58	42.7	0.84889	1113	Adult	Yellow	Dark	Banded	-	-	-
2017	DRG13_59	42.7	0.84889	1113	Adult	Yellow	White	Banded	22.9	18.1	0.68
2017	DRG13_60	42.7	0.84889	1113	Juvenile	Yellow	-	Banded	21	16.95	0.46
2017	DRG14_1	42.6784	0.87315	1261	Adult	Yellow	Dark	Banded	24.7	19.1	2.14
2017	DRG14_2	42.6784	0.87315	1261	Adult	Yellow	Dark	Banded	22.7	19.2	1.7
2017	DRG14_3	42.6784	0.87315	1261	Juvenile	Yellow	Dark	Banded	15	12.5	0.7
2017	DRG14_21_Shell	42.6784	0.87315	1261	Adult	Yellow	White	Banded	-	-	-
2017	DRG14_22_Shell	42.6784	0.87315	1261	Adult	Yellow	Dark	Banded	-	-	-
2017	DRG14_23_Shell	42.6784	0.87315	1261	Adult	Yellow	White	Banded	-	-	-
2017	DRG14_24_Shell	42.6784	0.87315	1261	Adult	Yellow	Dark	Banded	-	-	-
2017	DRG14_25_Shell	42.6784	0.87315	1261	Adult	Yellow	Dark	Banded	-	-	-
2017	DRG14_26_Shell	42.6784	0.87315	1261	Adult	Yellow	White	Banded	-	-	-
2017	DRG14_27_Shell	42.6784	0.87315	1261	Adult	Yellow	White	Banded	-	-	-
2017	DRG14_28_Shell	42.6784	0.87315	1261	Adult	Yellow	White	Banded	-	-	-
2017	DRG14_29_Shell	42.6784	0.87315	1261	Adult	Yellow	White	Banded	-	-	-
2017	DRG14_30_Shell	42.6784	0.87315	1261	Adult	Yellow	-	Banded	-	-	-
2017	DRG15_19	42.6828	0.87539	1259	Juvenile	Yellow	-	Banded	13.8	11.3	0.71
2017	DRG15_20	42.6828	0.87539	1259	Juvenile	Yellow	-	Banded	7.95	6.2	0.12
2017	DRG16_2	42.6908	0.87381	1202	Juvenile	Pink	-	Banded	16.5	12.7	0.95
2017	DRG16_6	42.6908	0.87381	1202	Adult	Yellow	White	Banded	-	-	-
2017	DRG16_7	42.6908	0.87381	1202	Adult	Yellow	Dark	Banded	-	-	-
2017	DRG16_8	42.6908	0.87381	1202	Adult	Yellow	White	Banded	-	-	-
2017	DRG16_9	42.6908	0.87381	1202	Adult	Yellow	-	Banded	-	-	-
2017	DRG16_10	42.6908	0.87381	1202	Adult	Yellow	White	Banded	-	-	-
2017	DRG16_12	42.6908	0.87381	1202	Adult	Pink	Dark	Banded	24.1	18	0.54
2017	DRG16_13	42.6908	0.87381	1202	Adult	Pink	White	Banded	-	-	-
2017	DRG16_14	42.6908	0.87381	1202	Adult	Pink	Dark	Banded	-	-	-
2017	DRG16_15	42.6908	0.87381	1202	Adult	Pink	White	Banded	-	-	-
2017	DRG16_16	42.6908	0.87381	1202	Juvenile	Pink	-	Banded	-	-	-
2017	DRG16_17	42.6908	0.87381	1202	Juvenile	Pink	-	Banded	-	-	-
2017	DRG17_8	42.6905	0.87416	1178	Adult	Yellow	White	Banded	23.1	18.25	2.38
2017	DRG17_9	42.6905	0.87416	1178	Adult	Yellow	Dark	Banded	22.2	17.7	1.99
2017	DRG17_10	42.6905	0.87416	1178	Adult	Yellow	White	Banded	23.8	19.1	3.23
2017	DRG17_11	42.6905	0.87416	1178	Adult	Yellow	White	Banded	24	19	2.94
2017	DRG17_14	42.6905	0.87416	1178	Adult	Pink	White	Banded	24	18.8	2.3
2017	DRG17_15	42.6905	0.87416	1178	Adult	Pink	White	Banded	22.45	17.8	2.24
2017	DRG17_16	42.6905	0.87416	1178	Adult	Pink	Dark	Banded	24.4	18.2	2.71
2017	DRG17_17	42.6905	0.87416	1178	Adult	Pink	Dark	Banded	24.5	18.8	3.16
2017	DRG17_38	42.6905	0.87416	1178	Adult	Yellow	-	Banded	17.9	14.2	0.45
2017	DRG17_39	42.6905	0.87416	1178	Adult	Yellow	Dark	Banded	25.4	19.8	1.19
2017	DRG17_40	42.6905	0.87416	1178	Adult	Yellow	White	Banded	25.6	20.3	1.4
2017	DRG17_41	42.6905	0.87416	1178	Adult	Yellow	White	Banded	24.6	17.8	0.61
2017	DRG17_42	42.6905	0.87416	1178	Adult	Yellow	White	Banded	23.2	17.3	0.98
2017	DRG17_43	42.6905	0.87416	1178	Adult	Yellow	White	Banded	20	15.6	0.61
2017	DRG17_44	42.6905	0.87416	1178	Adult	Yellow	White	Banded	23.3	17.1	0.77
2017	DRG17_45	42.6905	0.87416	1178	Adult	Yellow	White	Banded	-	-	-
2017	DRG17_46	42.6905	0.87416	1178	Adult	Yellow	White	Banded	-	19.2	-
2017	DRG17_47	42.6905	0.87416	1178	Adult	Yellow	White	Banded	-	-	-
2017	DRG17_48	42.6905	0.87416	1178	Adult	Yellow	Dark	Banded	-	-	-
2017	DRG17_58	42.6905	0.87416	1178	Adult	Pink	Dark	Banded	24.7	19.2	0.95
2017	DRG17_59	42.6905	0.87416	1178	Adult	Pink	Dark	Banded	24.3	18.4	0.98
2017	DRG17_60	42.6905	0.87416	1178	Adult	Pink	Dark	Banded	24.9	18.2	1.01
2017	DRG17_61	42.6905	0.87416	1178	Adult	Pink	Dark	Banded	24.5	16.8	0.92
2017	DRG17_62	42.6905	0.87416	1178	Adult	Pink	Dark	Banded	23.6	17	0.58
2017	DRG17_63	42.6905	0.87416	1178	Adult	Pink	-	Banded	-	-	-
2017	DRG17_64	42.6905	0.87416	1178	Juvenile	Pink	-	Banded	15.1	11.4	0.21
2017	DRG18_2	42.6954	0.87371	1138	Adult	Yellow	White	Banded	24.4	18.1	2.83
2017	DRG18_3	42.6954	0.87371	1138	Adult	Yellow	Dark	Banded	23.5	18.7	2.69
2017	DRG18_4	42.6954	0.87371	1138	Adult	Yellow	Dark	Banded	21.7	17	1.98
2017	DRG18_5	42.6954	0.87371	1138	Adult	Yellow	Dark	Banded	23.2	17.4	2.04
2017	DRG18_6	42.6954	0.87371	1138	Adult	Pink	Dark	Banded	23.3	17.6	2.69
2017	DRG18_7	42.6954	0.87371	1138	Juvenile	Yellow	-	Banded	17.1	9.7	1.27
2017	DRG18_9	42.6954	0.87371	1138	Juvenile		-	Banded	8.2	5.9	0.14
2017	DRG18_10	42.6954	0.87371	1138	Adult	Pink	Dark	Banded	21.3	16.2	0.59
2017	DRG18_11	42.6954	0.87371	1138	Adult	Pink	Dark	Banded	21.8	16	0.72
2017	DRG18_12	42.6954	0.87371	1138	Adult	Pink	Dark	Banded	20.8	16	0.65
2017	DRG18_13	42.6954	0.87371	1138	Adult	Pink	White	Banded	21.8	-	-
2017	DRG18_14	42.6954	0.87371	1138	Juvenile	Pink	-	Banded	14.5	10.8	0.19
2017	DRG18_26	42.6954	0.87371	1138	Adult	Yellow	Dark	Banded	21.9	11.8	0.59
2017	DRG18_27	42.6954	0.87371	1138	Adult	Yellow	Dark	Banded	21.8	16.7	0.67
2017	DRG18_28	42.6954	0.87371	1138	Adult	Yellow	Dark	Banded	22.8	17.3	0.74
2017	DRG18_29	42.6954	0.87371	1138	Adult	Yellow	Dark	Banded	20.6	15.6	0.68
2017	DRG18_30	42.6954	0.87371	1138	Adult	Yellow	Dark	Banded	22.8	16.4	0.89
2017	DRG18_31	42.6954	0.87371	1138	Adult	Yellow	Dark	Banded	22	16	0.84
2017	DRG18_32	42.6954	0.87371	1138	Adult	Yellow	Dark	Banded	22.3	16.3	0.99
2017	DRG18_33	42.6954	0.87371	1138	Adult	Yellow	Dark	Banded	22.7	18.9	0.82
2017	DRG18_34	42.6954	0.87371	1138	Adult	Yellow	White	Banded	22	16.4	1.11
2017	DRG18_35	42.6954	0.87371	1138	Adult	Yellow	Dark	Banded	22.4	16.5	0.77
2017	DRG18_36	42.6954	0.87371	1138	Adult	Yellow	Dark	Banded	21.1	16	0.63
2017	DRG18_37	42.6954	0.87371	1138	Adult	Yellow	White	Banded	23	17.4	0.71
2017	DRG18_38	42.6954	0.87371	1138	Adult	Yellow	Dark	Banded	21.6	16.5	0.59
2017	DRG18_39	42.6954	0.87371	1138	Juvenile	Yellow	-	Banded	20	14.6	0.5
2017	DRG18_40	42.6954	0.87371	1138	Juvenile	Yellow	-	Banded	17.7	13.6	0.43
2017	DRG18_41	42.6954	0.87371	1138	Adult	Yellow	Dark	Banded	23	16.4	0.74
2017	DRG18_42	42.6954	0.87371	1138	Juvenile	Yellow	-	Banded	-	-	-
2017	DRG21_1	42.6787	0.78779	1212	Adult	Yellow	White	Banded	19.6	15.7	1.6
2017	DRG21_6	42.6787	0.78779	1212	Juvenile	Yellow	-	Banded	15.9	12.8	0.83
2017	DRG21_7	42.6787	0.78779	1212	Juvenile	Yellow	-	Banded	12.8	9.6	0.4
2017	DRG21_8	42.6787	0.78779	1212	Juvenile	Yellow	-	Banded	12.4	9.9	0.35
2017	DRG21_17	42.6787	0.78779	1212	Juvenile	Yellow	-	Banded	14	11.4	0.18
2017	DRG22_1	42.6868	0.78983	1166	Adult	Yellow	Dark	Banded	23.6	19.6	2.95
2017	DRG22_9	42.6868	0.78983	1166	Juvenile	Pink	-	Banded	-	-	-
2017	DRG22_10	42.6868	0.78983	1166	Juvenile	Yellow	-	Banded	-	-	-
2017	DRG23_1	42.6878	0.79002	1148	Juvenile	Yellow	-	Banded	10.9	7.9	0.24
2017	DRG23_2	42.6878	0.79002	1148	Juvenile	Yellow	-	Banded	9.9	7.5	0.14
2017	DRG23_3	42.6878	0.79002	1148	Juvenile	Yellow	-	Banded	9.3	7.1	0.16
2017	DRG23_4	42.6878	0.79002	1148	Juvenile	Yellow	-	Banded	7.2	6.2	0.09
2017	DRG24_1	42.6988	0.79402	1006	Adult	Yellow	White	Banded	24.9	21.5	3.61
2017	DRG24_2	42.6988	0.79402	1006	Adult	Yellow	White	Banded	24.8	19.1	3.39
2017	DRG24_4	42.6988	0.79402	1006	Adult	Pink	Dark	Banded	24.1	19.2	2.87
2017	DRG24_5	42.6988	0.79402	1006	Juvenile	Yellow	-	Banded	19.4	15.8	1.39
2017	DRG24_6	42.6988	0.79402	1006	Juvenile	Yellow	-	Banded	13.2	5.7	0.09
2017	DRG24_17	42.6988	0.79402	1006	Adult	Yellow	White	Banded	25.05	18.6	1.3
2017	DRG24_18	42.6988	0.79402	1006	Adult	Yellow	White	Banded	25.3	19.8	1.84
2017	DRG24_19	42.6988	0.79402	1006	Adult	Yellow	White	Banded	27	19.9	2.18
2017	DRG24_20	42.6988	0.79402	1006	Adult	Yellow	White	Banded	25	18.3	1.07
2017	DRG24_21	42.6988	0.79402	1006	Adult	Yellow	Dark	Banded	24	20.1	1.28
2017	DRG24_22	42.6988	0.79402	1006	Adult	Yellow	White	Banded	25.1	20.1	1.01
2017	DRG24_23	42.6988	0.79402	1006	Adult	Yellow	Dark	Banded	23	16.6	1.06
2017	DRG24_24	42.6988	0.79402	1006	Adult	Yellow	Dark	Banded	24.9	19.2	1.39
2017	DRG24_25	42.6988	0.79402	1006	Adult	Yellow	Dark	Banded	25.1	20.3	1.19
2017	DRG24_26	42.6988	0.79402	1006	Adult	Yellow	-	Banded	25	21.2	1.23
2017	DRG24_27	42.6988	0.79402	1006	Adult	Yellow	White	Banded	27.3	21.2	2.06
2017	DRG24_28	42.6988	0.79402	1006	Adult	Yellow	White	Banded	25.1	19.1	1.3
2017	DRG24_29	42.6988	0.79402	1006	Adult	Yellow	Dark	Banded	25.5	18	1.27
2017	DRG24_30	42.6988	0.79402	1006	Adult	Yellow	Dark	Banded	26.2	19.3	1.14
2017	DRG24_31	42.6988	0.79402	1006	Adult	Yellow	White	Banded	24.6	18.2	1.52
2017	DRG24_32	42.6988	0.79402	1006	Adult	Yellow	White	Banded	24.8	19.2	1.23
2017	DRG24_34	42.6988	0.79402	1006	Juvenile	Yellow	-	Banded	19.05	14.9	0.27
2017	DRG24_35	42.6988	0.79402	1006	Juvenile	Yellow	-	Banded	16.4	13	0.45
2017	DRG24_36	42.6988	0.79402	1006	Juvenile	Yellow	-	Banded	15.6	12.6	0.32
2017	DRG24_37	42.6988	0.79402	1006	Juvenile	Yellow	-	Banded	16.4	13.5	0.29
2017	DRG24_39	42.6988	0.79402	1006	Juvenile	Pink	-	Banded	19	15	0.53
2017	DRG25_2	42.6967	0.79275	978	Adult	Yellow	White	Banded	27.2	22.3	4.46
2017	DRG25_4	42.6967	0.79275	978	Juvenile	Yellow	-	Banded	19.5	14.95	1.58
2017	DRG25_5	42.6967	0.79275	978	Juvenile	Yellow	-	Banded	10.2	8.2	0.22
2017	DRG25_12	42.6967	0.79275	978	Adult	Yellow	Dark	Banded	25	19.1	0.66
2017	DRG25_13	42.6967	0.79275	978	Adult	Yellow	Dark	Banded	24.2	18.7	0.92
2017	DRG25_14	42.6967	0.79275	978	Adult	Yellow	-	Banded	22.3	17.8	0.81
2017	DRG25_15	42.6967	0.79275	978	Juvenile	Yellow	-	Banded	12.9	9.5	0.01
2017	DRG25_16	42.6967	0.79275	978	Juvenile	Pink	-	Banded	18.9	14.5	0.66
2017	DRG25_17	42.6967	0.79275	978	Juvenile	Pink	-	Banded	14.1	10.7	0.12
2017	DRG26_3	42.7003	0.80295	958	Adult	Pink	Dark	Banded	23	16.7	2.15
2017	DRG26_7	42.7003	0.80295	958	Adult	Yellow	Dark	Banded	23.2	18.1	0.74
2017	DRG26_8	42.7003	0.80295	958	Adult	Yellow	White	Banded	23	16.9	0.79
2017	DRG26_9	42.7003	0.80295	958	Juvenile	Yellow	-	Banded	16.7	12.8	0.19
2017	DRG26_10	42.7003	0.80295	958	Adult	Pink	Dark	Banded	25.1	-	-
2017	DRG27_4	42.7069	0.79624	961	Adult	Yellow	White	Banded	24	17.5	3.03
2017	DRG27_5	42.7069	0.79624	961	Adult	Yellow	White	Banded	26.2	19.1	2.95
2017	DRG27_6	42.7069	0.79624	961	Adult	Yellow	White	Banded	24.2	18.5	3.23
2017	DRG27_7	42.7069	0.79624	961	Adult	Yellow	White	Banded	23.5	16.4	2.59
2017	DRG27_8	42.7069	0.79624	961	Adult	Yellow	White	Banded	25	19.2	2.75
2017	DRG27_9	42.7069	0.79624	961	Adult	Yellow	White	Banded	20.8	16.1	1.71
2017	DRG27_10	42.7069	0.79624	961	Adult	Yellow	White	Banded	21	14.5	1.76
2017	DRG27_11	42.7069	0.79624	961	Adult	Yellow	Dark	Banded	24.7	18.2	2.9
2017	DRG27_12	42.7069	0.79624	961	Adult	Yellow	Dark	Banded	23.8	18	2.92
2017	DRG27_13	42.7069	0.79624	961	Adult	Yellow	Dark	Banded	24.2	18.2	3.07
2017	DRG27_14	42.7069	0.79624	961	Adult	Yellow	Dark	Banded	22.4	16.95	2.46
2017	DRG27_15	42.7069	0.79624	961	Adult	Yellow	Dark	Banded	27.1	19.3	3.33
2017	DRG27_16	42.7069	0.79624	961	Adult	Yellow	Dark	Banded	24.4	17.2	2.85
2017	DRG27_17	42.7069	0.79624	961	Adult	Yellow	Dark	Banded	22.3	15.8	2.19
2017	DRG27_18	42.7069	0.79624	961	Adult	Yellow	Dark	Banded	22.8	15.5	2.07
2017	DRG27_19	42.7069	0.79624	961	Adult	Yellow	Dark	Banded	22.2	15.9	2.22
2017	DRG27_20	42.7069	0.79624	961	Adult	Yellow	Dark	Banded	23.4	17.2	2.74
2017	DRG27_24	42.7069	0.79624	961	Adult	Pink	Dark	Banded	24.9	18.9	3.45
2017	DRG27_25	42.7069	0.79624	961	Adult	Pink	Dark	Banded	23.95	17	2.63
2017	DRG27_26	42.7069	0.79624	961	Adult	Pink	Dark	Banded	23	16.8	2.17
2017	DRG27_27	42.7069	0.79624	961	Adult	Pink	Dark	Banded	21.4	16.4	2.35
2017	DRG27_28	42.7069	0.79624	961	Adult	Pink	Dark	Banded	24.2	18.2	2.68
2017	DRG27_29	42.7069	0.79624	961	Adult	Pink	Dark	Banded	24	17.5	2.92
2017	DRG27_30	42.7069	0.79624	961	Adult	Pink	Dark	Banded	24.1	18.5	2.96
2017	DRG27_31	42.7069	0.79624	961	Adult	Pink	Dark	Banded	22.8	16.8	2.45
2017	DRG27_32	42.7069	0.79624	961	Adult	Pink	Dark	Banded	22.4	16.1	2.16
2017	DRG27_33	42.7069	0.79624	961	Adult	Pink	Dark	Banded	24.2	19.2	2.96
2017	DRG27_34	42.7069	0.79624	961	Juvenile	Yellow	-	Banded	16.2	12.8	1.08
2017	DRG27_35	42.7069	0.79624	961	Juvenile	Yellow	Dark	Banded	19	14	1.35
2017	DRG27_36	42.7069	0.79624	961	Juvenile	Yellow	-	Banded	8.2	4.5	0.06
2017	DRG27_37	42.7069	0.79624	961	Juvenile	Yellow	-	Banded	7.8	4.9	0.11
2017	DRG27_38	42.7069	0.79624	961	Adult	Yellow	White	Banded	22.3	15.9	0.6
2017	DRG27_39	42.7069	0.79624	961	Adult	Yellow	White	Banded	-	19.3	-
2017	DRG27_40	42.7069	0.79624	961	Adult	Yellow	White	Banded	23.5	17.2	1.1
2017	DRG27_41	42.7069	0.79624	961	Adult	Yellow	White	Banded	25.5	19.4	1.03
2017	DRG27_42	42.7069	0.79624	961	Adult	Yellow	White	Banded	23	18	0.55
2017	DRG27_43	42.7069	0.79624	961	Adult	Yellow	White	Banded	21.1	15.05	0.57
2017	DRG27_44	42.7069	0.79624	961	Adult	Yellow	White	Banded	21	16.9	0.72
2017	DRG27_45	42.7069	0.79624	961	Juvenile	Yellow	-	Banded	-	-	-
2017	DRG27_46	42.7069	0.79624	961	Adult	Yellow	Dark	Banded	-	19.8	-
2017	DRG27_47	42.7069	0.79624	961	Adult	Yellow	Dark	Banded	-	16.2	-
2017	DRG27_49	42.7069	0.79624	961	Adult	Pink	Dark	Banded	25.6	23.5	0.69
2017	DRG27_50	42.7069	0.79624	961	Adult	Pink	Dark	Banded	21.1	15.4	0.45
2017	DRG27_51	42.7069	0.79624	961	Adult	Pink	White	Banded	24.2	19.8	1.15
2017	DRG27_52	42.7069	0.79624	961	Juvenile	Pink	-	Banded	17.3	13.4	0.54
2017	DRG27_53	42.7069	0.79624	961	Juvenile	Pink	-	Banded	15.2	12.2	0.23
2017	DRG27_54	42.7069	0.79624	961	Juvenile	Pink	-	Banded	12	9.2	0.12
2017	DRG28_1	42.7204	0.79612	1007	Adult	Yellow	Dark	Banded	23.5	17.6	2.92
2017	DRG28_2	42.7204	0.79612	1007	Adult	Yellow	Dark	Banded	25.2	18.2	3.04
2017	DRG28_3	42.7204	0.79612	1007	Adult	Yellow	Dark	Banded	25.5	17.8	2.92
2017	DRG28_4	42.7204	0.79612	1007	Adult	Yellow	Dark	Banded	21.7	16.2	2.23
2017	DRG28_10	42.7204	0.79612	1007	Juvenile	-	-	Banded	17.1	13	1.12
2017	DRG28_15	42.7204	0.79612	1007	Adult	Yellow	Dark	Banded	26	19.4	1.29
2017	DRG28_16	42.7204	0.79612	1007	Adult	Yellow	Dark	Banded	26.2	20	0.8
2017	DRG28_17	42.7204	0.79612	1007	Adult	Yellow	Dark	Banded	26.1	19.8	0.84
2017	DRG28_18	42.7204	0.79612	1007	Adult	Yellow	White	Banded	29.1	21.1	1.08
2017	DRG28_19	42.7204	0.79612	1007	Adult	Yellow	-	Banded	-	-	-
2017	DRG28_20	42.7204	0.79612	1007	Juvenile	Yellow	-	Banded	-	-	-
2017	DRG28_21	42.7204	0.79612	1007	Juvenile	Yellow	-	Banded	13.7	10.1	0.02
2017	DRG28_25	42.7204	0.79612	1007	Adult	Pink	Dark	Banded	27.2	21.2	2.96
2017	DRG28_26	42.7204	0.79612	1007	Adult	Pink	Dark	Banded	27.9	-	-
2017	DRG28_27	42.7204	0.79612	1007	Adult	Pink	Dark	Banded	24.8	18	0.7
2017	DRG28_28	42.7204	0.79612	1007	Adult	Pink	Dark	Banded	27	19.2	0.93
2017	DRG28_29	42.7204	0.79612	1007	Adult	Pink	Dark	Banded	26.3	20.1	2.09
2017	DRG29_1	42.7295	0.79178	1147	Adult	Yellow	White	Banded	24.8	18	3.37
2017	DRG29_2	42.7295	0.79178	1147	Adult	Yellow	White	Banded	26.2	20	3.47
2017	DRG29_5	42.7295	0.79178	1147	Adult	Pink	Dark	Banded	25.95	18.8	3.9
2017	DRG29_7	42.7295	0.79178	1147	Adult	Yellow	-	Banded	24.9	18.5	0.8
2017	DRG29_8	42.7295	0.79178	1147	Adult	Yellow	-	Banded	17.8	14	0.21
2017	DRG29_9	42.7295	0.79178	1147	Adult	Yellow	-	Banded	25.4	-	-
2017	DRG29_10	42.7295	0.79178	1147	Adult	Yellow	-	Banded	25.6	-	-
2017	DRG29_11	42.7295	0.79178	1147	Adult	Yellow	-	Banded	25.1	-	-
2017	DRG30_7	42.726	0.79948	1222	Adult	Pink	White	Banded	24.9	18.8	2.65
2017	DRG31_2	42.7217	0.79331	975	Adult	Yellow	Dark	Banded	25.4	17.95	2.96
2017	DRG32_2	42.7265	0.78439	925	Adult	Pink	Dark	Banded	23.3	17.9	2.5
2017	DRG32_4	42.7265	0.78439	925	Adult	Pink	Dark	Banded	23.5	16.7	2.45
2017	DRG32_5	42.7265	0.78439	925	Adult	Pink	White	Banded	24.4	18.8	3.45
2017	DRG32_6	42.7265	0.78439	925	Adult	Pink	Dark	Banded	22.5	17.65	2.3
2017	DRG32_7	42.7265	0.78439	925	Adult	Pink	Dark	Banded	23.95	17.8	3.14
2017	DRG32_8	42.7265	0.78439	925	Adult	Pink	Dark	Banded	25.95	20.6	3.54
2017	DRG32_9	42.7265	0.78439	925	Adult	Pink	Dark	Banded	25.4	19.4	3.2
2017	DRG32_10	42.7265	0.78439	925	Adult	Yellow	White	Banded	23.8	18.4	3.22
2017	DRG32_13	42.7265	0.78439	925	Juvenile	Yellow	-	Banded	18.8	14.7	1.3
2017	DRG32_14	42.7265	0.78439	925	Juvenile	Yellow	-	Banded	19.2	15.1	1.41
2017	DRG32_15	42.7265	0.78439	925	Juvenile	pink	-	Banded	19.1	13.8	1.36
2017	DRG32_16	42.7265	0.78439	925	Juvenile	pink	-	Banded	20.8	15.8	1.68
2017	DRG32_17	42.7265	0.78439	925	Juvenile	pink	-	Banded	19.9	15.2	1.22
2017	DRG32_18	42.7265	0.78439	925	Juvenile	pink	-	Banded	20	14.9	1.47
2017	DRG32_19	42.7265	0.78439	925	Juvenile	pink	-	Banded	13.8	18.1	1.44
2017	DRG32_20	42.7265	0.78439	925	Juvenile	pink	-	Banded	18	14.3	1.25
2017	DRG32_28	42.7265	0.78439	925	Adult	Yellow	Dark	Banded	23	17.6	0.84
2017	DRG32_29	42.7265	0.78439	925	Adult	Yellow	Dark	Banded	-	-	-
2017	DRG32_30	42.7265	0.78439	925	Juvenile	Yellow	-	Banded	19.3	14.8	0.51
2017	DRG32_31	42.7265	0.78439	925	Adult	Yellow	Dark	Banded	24.1	18.5	0.63
2017	DRG32_32	42.7265	0.78439	925	Juvenile	pink	-	Banded	21.1	17.4	0.49
2017	DRG32_33	42.7265	0.78439	925	Adult	pink	-	Banded	22.3	16.8	0.67
2017	DRG32_34	42.7265	0.78439	925	Adult	pink	Dark	Banded	23.7	17.1	0.97
2017	DRG32_35	42.7265	0.78439	925	Adult	pink	Dark	Banded	25	18.5	0.63
2017	DRG32_36	42.7265	0.78439	925	Adult	pink	-	Banded	24.4	18	0.73
2017	DRG32_37	42.7265	0.78439	925	Adult	pink	Dark	Banded	25.6	18.2	0.59
2017	DRG32_38	42.7265	0.78439	925	Adult	pink	Dark	Banded	26	21	1.84
2017	DRG32_39	42.7265	0.78439	925	Adult	pink	Dark	Banded	25	19	1.05
2017	DRG32_40	42.7265	0.78439	925	Adult	pink	Dark	Banded	23.9	18.5	0.66
2017	DRG32_41	42.7265	0.78439	925	Adult	pink	White	Banded	24.8	17.3	0.87
2017	DRG32_42	42.7265	0.78439	925	Adult	pink	Dark	Banded	25.4	-	-
2017	DRG33_11	42.7265	0.78841	932	Adult	Yellow	White	Banded	-	20.5	-
2017	DRG33_12	42.7265	0.78841	932	Adult	Yellow	-	Banded	27	19.6	1.07
2017	DRG33_13	42.7265	0.78841	932	Adult	Yellow	White	Banded	-	-	-
2017	DRG33_14	42.7265	0.78841	932	Adult	Yellow	White	Banded	-	-	-
2017	DRG33_15	42.7265	0.78841	932	Adult	Yellow	Dark	Banded	-	-	-
2017	DRG33_16	42.7265	0.78841	932	Adult	Yellow	-	Banded	25.1	18.7	0.77
2017	DRG33_17	42.7265	0.78841	932	Adult	Yellow	White	Banded	-	-	-
2017	DRG33_18	42.7265	0.78841	932	Adult	Yellow	Dark	Banded	27.4	20.2	2.09
2017	DRG33_19	42.7265	0.78841	932	Adult	Pink	Dark	Banded	27.3	21	1.22
2017	DRG33_20	42.7265	0.78841	932	Adult	Pink	Dark	Banded	27.3	-	-
2017	DRG33_21	42.7265	0.78841	932	Adult	Pink	Dark	Banded	23	-	-
2017	DRG33_22	42.7265	0.78841	932	Adult	Pink	Dark	Banded	26.2	19.3	1.04
2017	DRG34_3	42.7334	0.77671	909	Adult	Yellow	Dark	Banded	-	-	-
2017	DRG34_4	42.7334	0.77671	909	Adult	Yellow	Dark	Banded	25.9	19.2	0.88
2017	DRG34_5	42.7334	0.77671	909	Adult	Yellow	White	Banded	26	19	0.87
2017	DRG34_6	42.7334	0.77671	909	Adult	Yellow	-	Banded	-	-	-
2017	DRG34_7	42.7334	0.77671	909	Adult	Yellow	White	Banded	27.3	20	1.32
2017	DRG34_8	42.7334	0.77671	909	Adult	Yellow	Dark	Banded	26.1	19.2	0.77
2017	DRG34_9	42.7334	0.77671	909	Adult	Yellow	White	Banded	28.2	20.8	0.9
2017	DRG34_10	42.7334	0.77671	909	Adult	Yellow	-	Banded	24.3	17.8	0.8
2017	DRG34_11	42.7334	0.77671	909	Adult	Yellow	-	Banded	25.9	19.8	1.57
2017	DRG34_12	42.7334	0.77671	909	Adult	Yellow	White	Banded	-	-	-
2017	DRG34_13	42.7334	0.77671	909	Adult	Yellow	White	Banded	-	-	-
2017	DRG34_14	42.7334	0.77671	909	Juvenile	Yellow	-	Banded	14	10.9	0.16
2017	DRG34_15	42.7334	0.77671	909	Juvenile	Yellow	-	Banded	14	11.5	0.1
2017	DRG34_16	42.7334	0.77671	909	Adult	Pink	Dark	Banded	-	-	-
2017	DRG34_17	42.7334	0.77671	909	Adult	Pink	Dark	Banded	-	-	-
2017	DRG34_18	42.7334	0.77671	909	Adult	Pink	-	Banded	-	-	-
2017	DRG34_19	42.7334	0.77671	909	Adult	Pink	Dark	Banded	-	-	-
2017	DRG34_20	42.7334	0.77671	909	Adult	Pink	-	Banded	-	-	-
2017	DRG34_21	42.7334	0.77671	909	Adult	Pink	Dark	Banded	27	19.6	1.01
2017	DRG34_22	42.7334	0.77671	909	Adult	Pink	Dark	Banded	24.8	17.8	1.37
2017	DRG35_2	42.7389	0.76158	884	Adult	Pink	Dark	Banded	24.4	19.1	2.67
2017	DRG35_4	42.7389	0.76158	884	Adult	Pink	Dark	Banded	24.4	19.1	2.67
2017	DRG35_5	42.7389	0.76158	884	Adult	Pink	White	Banded	21.3	16.1	1.07
2017	DRG35_8	42.7389	0.76158	884	Adult	Pink	Dark	Banded	24.7	18.7	0.75
2017	DRG35_10	42.7389	0.76158	884	Juvenile	Yellow	-	Banded	18.9	13.8	0.37
2017	DRG36_9	42.7366	0.76037	877	Adult	Yellow	White	Banded	26	19.3	2.86
2017	DRG36_10	42.7366	0.76037	877	Adult	Yellow	White	Banded	22.7	17.8	2.56
2017	DRG36_11	42.7366	0.76037	877	Juvenile	Yellow	-	Banded	19.7	15.9	1.5
2017	DRG36_12	42.7366	0.76037	877	Juvenile	Yellow	-	Banded	19.5	14.7	1.8
2017	DRG36_13	42.7366	0.76037	877	Juvenile	Yellow	-	Banded	21.3	16.8	2.26
2017	DRG36_22	42.7366	0.76037	877	Adult	Pink	White	Banded	22.9	16.7	2.36
2017	DRG36_304	42.7366	0.76037	877	Adult	Yellow	-	Banded	-	-	-
2017	DRG37_1	42.7065	0.80882	1423	Adult	Yellow	Dark	Banded	19.6	15.3	1.57
2017	DRG37_4	42.7065	0.80882	1423	Adult	Pink	White	Banded	25.5	19.05	0.73
2017	DRG37_5	42.7065	0.80882	1423	Juvenile	Pink	-	Banded	15.4	11.2	0.18
2017	DRG37_6	42.7065	0.80882	1423	Juvenile	Pink	-	Banded	-	15.7	-
2017	DRG37_7	42.7065	0.80882	1423	Adult	Yellow	Dark	Banded	24.3	19.7	0.72
2017	DRG37_8	42.7065	0.80882	1423	Juvenile	Yellow	-	Banded	16.8	13	0.16
2017	DRG37_9	42.7065	0.80882	1423	Juvenile	Yellow	-	Banded	-	-	-
2017	DRG37_10	42.7065	0.80882	1423	Adult	Yellow	White	Banded	-	-	-
2017	DRG38_1	42.7454	0.70552	823	Adult	Pink	Dark	Banded	28.2	19.8	3.99
2017	DRG38_3	42.7454	0.70552	823	Juvenile	Pink	-	Banded	16.3	13	0.92
2017	DRG38_4	42.7454	0.70552	823	Juvenile	Pink	-	Banded	16	12.95	1.02
2017	DRG38_5	42.7454	0.70552	823	Juvenile	Pink	-	Banded	9.5	6.2	0.15
2017	DRG38_7	42.7454	0.70552	823	Adult	Pink	Dark	Banded	23.7	18.5	0.8
2017	DRG38_8	42.7454	0.70552	823	Adult	Pink	-	Banded	25.4	20.1	1.12
2017	DRG38_9	42.7454	0.70552	823	Adult	Pink	Dark	Banded	24.6	18.6	1
2017	DRG38_10	42.7454	0.70552	823	Adult	Pink	Dark	Banded	24.9	20	1.06
2017	DRG38_16	42.7454	0.70552	823	Adult	Yellow	Dark	Banded	24.1	18.9	0.79
2017	DRG38_17	42.7454	0.70552	823	Adult	Yellow	Dark	Banded	26.9	20.2	1.15
2017	DRG39_5	42.7381	0.72204	838	Adult	Pink	Dark	Banded	25.3	17.7	1.87
2017	DRG39_6	42.7381	0.72204	838	Baby	-	-	Banded	7.2	5	0.04
2017	DRG39_7	42.7381	0.72204	838	Adult	Yellow	Dark	Banded	26.4	19.2	1.17
2017	DRG39_8	42.7381	0.72204	838	Adult	Yellow	Dark	Banded	28.1	21.9	1.41
2017	DRG39_11	42.7381	0.72204	838	Adult	Pink	Dark	Banded	-	-	-
2017	DRG39_12	42.7381	0.72204	838	Juvenile	Pink	-	Banded	-	-	-
2017	DRG39_13	42.7381	0.72204	838	Adult	Pink	Dark	Banded	-	-	-
2017	DRG39_14	42.7381	0.72204	838	Juvenile	Pink	-	Banded	18.2	14.2	0.62
2017	DRG39_15	42.7381	0.72204	838	Adult	Pink	Dark	Banded	22.9	17.1	0.73
2017	DRG40_1	42.7363	0.72043	872	Adult	Pink	Dark	Banded	23.9	18.5	2.44
2017	DRG40_2	42.7363	0.72043	872	Adult	Pink	Dark	Banded	27.2	18.6	0.75
2017	DRG40_3	42.7363	0.72043	872	Adult	Pink	Dark	Banded	27.9	22.2	1.3
2017	DRG40_4	42.7363	0.72043	872	Adult	Pink	Dark	Banded	27.9	19.9	0.89
2017	DRG40_5	42.7363	0.72043	872	Adult	Pink	Dark	Banded	25.7	20.5	1.43
2017	DRG40_6	42.7363	0.72043	872	Juvenile	Pink	-	Banded	-	17.4	-
2017	DRG40_8	42.7363	0.72043	872	Adult	Yellow	Dark	Banded	27.6	20.3	1.25
2017	DRG40_9	42.7363	0.72043	872	Adult	Yellow	Dark	Banded	28.5	21.3	1.33
2017	DRG40_10	42.7363	0.72043	872	Adult	Yellow	Dark	Banded	25.2	19	0.76
2017	DRG40_11	42.7363	0.72043	872	Adult	Yellow	Dark	Banded	-	-	-
2017	DRG42_67	42.7024	0.71194	1156	Adult	Yellow	Dark	Banded	23.1	16.8	2.62
2017	DRG42_68	42.7024	0.71194	1156	Adult	Yellow	Dark	Banded	23.8	17.2	1.01
2017	DRG42_69	42.7024	0.71194	1156	Adult	Yellow	Dark	Banded	19.4	15.3	1.5
2017	DRG42_70	42.7024	0.71194	1156	Adult	Yellow	Dark	Banded	25.1	19.2	3.15
2017	DRG42_71	42.7024	0.71194	1156	Adult	Yellow	Dark	Banded	23.1	17.7	2.19
2017	DRG42_72	42.7024	0.71194	1156	Adult	Yellow	Dark	Banded	23.9	19	2.51
2017	DRG42_73	42.7024	0.71194	1156	Adult	Yellow	Dark	Banded	23.5	16.8	2.78
2017	DRG42_74	42.7024	0.71194	1156	Adult	Yellow	Dark	Banded	24	17.2	2.71
2017	DRG42_75	42.7024	0.71194	1156	Adult	Yellow	Dark	Banded	24.2	19	3.07
2017	DRG42_76	42.7024	0.71194	1156	Adult	Yellow	Dark	Banded	26.2	19.8	3.6
2017	DRG42_77	42.7024	0.71194	1156	Adult	Yellow	Dark	Banded	23.3	18.3	2.69
2017	DRG42_78	42.7024	0.71194	1156	Adult	Yellow	Dark	Banded	24.3	19.5	3.19
2017	DRG42_79	42.7024	0.71194	1156	Adult	Yellow	Dark	Banded	25	19	2.93
2017	DRG42_80	42.7024	0.71194	1156	Adult	Yellow	Dark	Banded	25.8	18.6	3.49
2017	DRG42_81	42.7024	0.71194	1156	Adult	Yellow	Dark	Banded	25	18.2	2.95
2017	DRG42_82	42.7024	0.71194	1156	Adult	Yellow	Dark	Banded	24.5	18	2.36
2017	DRG42_83	42.7024	0.71194	1156	Adult	Yellow	Dark	Banded	24	19.8	2.71
2017	DRG42_84	42.7024	0.71194	1156	Adult	Yellow	Dark	Banded	24.2	17	2.69
2017	DRG42_85	42.7024	0.71194	1156	Adult	Yellow	Dark	Banded	24.2	17.8	2.14
2017	DRG42_86	42.7024	0.71194	1156	Adult	Yellow	Dark	Banded	25.1	20	2.68
2017	DRG42_87	42.7024	0.71194	1156	Adult	Yellow	Dark	Banded	26	19	2.87
2017	DRG42_88	42.7024	0.71194	1156	Adult	Yellow	Dark	Banded	25.4	18.2	2.62
2017	DRG42_89	42.7024	0.71194	1156	Adult	Yellow	Dark	Banded	25	18.1	3.27
2017	DRG42_90	42.7024	0.71194	1156	Juvenile	Yellow	-	Banded	20.3	17	1.71
2017	DRG42_91	42.7024	0.71194	1156	Juvenile	Yellow	-	Banded	19.3	14.95	1.51
2017	DRG42_92	42.7024	0.71194	1156	Juvenile	Yellow	-	Banded	20.5	16.8	1.75
2017	DRG42_93	42.7024	0.71194	1156	Juvenile	Yellow	-	Banded	17.8	14.5	1.19
2017	DRG42_94	42.7024	0.71194	1156	Adult	Yellow	White	Banded	22.2	18.7	2.6
2017	DRG42_95	42.7024	0.71194	1156	Adult	Yellow	White	Banded	21.8	15.95	1.94
2017	DRG42_96	42.7024	0.71194	1156	Juvenile	Yellow	-	Banded	19	14.9	1.52
2017	DRG42_97	42.7024	0.71194	1156	Juvenile	Yellow	-	Banded	19.2	14.6	1.44
2017	DRG42_98	42.7024	0.71194	1156	Juvenile	Yellow	-	Banded	16.8	13.1	1.06
2017	DRG42_99	42.7024	0.71194	1156	Juvenile	Yellow	-	Banded	18.6	15.9	1.34
2017	DRG42_100	42.7024	0.71194	1156	Juvenile	Yellow	-	Banded	20.8	16.9	1.94
2017	DRG42_101	42.7024	0.71194	1156	Juvenile	Yellow	-	Banded	19.7	15.3	1.75
2017	DRG42_102	42.7024	0.71194	1156	Juvenile	Yellow	-	Banded	22.1	18.4	2.42
2017	DRG42_103	42.7024	0.71194	1156	Juvenile	Yellow	-	Banded	20.6	16.2	1.9
2017	DRG42_104	42.7024	0.71194	1156	Adult	Yellow	White	Banded	21	18.2	2.26
2017	DRG42_105	42.7024	0.71194	1156	Juvenile	Yellow	-	Banded	15.9	12.4	0.91
2017	DRG42_106	42.7024	0.71194	1156	Juvenile	Yellow	-	Banded	20.6	17.1	2.16
2017	DRG42_107	42.7024	0.71194	1156	Juvenile	Yellow	-	Banded	17.9	14.95	1.28
2017	DRG42_108	42.7024	0.71194	1156	Juvenile	Yellow	-	Banded	16.8	13.8	0.98
2017	DRG42_109	42.7024	0.71194	1156	Juvenile	Yellow	-	Banded	15.6	14.3	1.34
2017	DRG42_110	42.7024	0.71194	1156	Juvenile	Yellow	-	Banded	20.3	12.8	0.81
2017	DRG42_111	42.7024	0.71194	1156	Juvenile	Yellow	-	Banded	21.1	16.1	1.79
2017	DRG42_112	42.7024	0.71194	1156	Juvenile	Yellow	-	Banded	18.9	17.1	1.55
2017	DRG42_113	42.7024	0.71194	1156	Adult	Yellow	White	Banded	14.8	15.1	2.29
2017	DRG42_114	42.7024	0.71194	1156	Adult	Yellow	White	Banded	18	17	1.56
2017	DRG42_115	42.7024	0.71194	1156	Juvenile	Yellow	-	Banded	18.2	14.3	2.03
2017	DRG42_116	42.7024	0.71194	1156	Juvenile	Yellow	-	Banded	18.1	14.1	1.32
2017	DRG42_117	42.7024	0.71194	1156	Juvenile	Yellow	-	Banded	7.9	6	0.15
2017	DRG42_118	42.7024	0.71194	1156	Juvenile	Yellow	-	Banded	19.1	16	1.71
2017	DRG42_203	42.7024	0.71194	1156	Adult	Pink	Dark	Banded	23.3	18.4	2.44
2017	DRG42_204	42.7024	0.71194	1156	Juvenile	Pink	-	Banded	18	14.7	1.37
2018	DRG42B_1	42.7024	0.71194	1156	Adult	Yellow	Dark	Banded	26.5	20.3	3.15
2018	DRG42B_7	42.7024	0.71194	1156	Adult	Pink	Dark	Banded	22.4	17.4	2.08
2018	DRG42B_8	42.7024	0.71194	1156	Adult	Yellow	Dark	Banded	25	18.5	2.33
2018	DRG42B_11	42.7024	0.71194	1156	Adult	Yellow	Dark	Banded	23.5	18.9	2.82
2018	DRG42B_13	42.7024	0.71194	1156	Adult	Yellow	Dark	Banded	24.6	19.4	2.37
2018	DRG42B_18	42.7024	0.71194	1156	Adult	Yellow	Dark	Banded	23.1	17.2	1.78
2018	DRG42B_19	42.7024	0.71194	1156	Adult	Yellow	Dark	Banded	25.9	19.6	2.8
2018	DRG42B_21	42.7024	0.71194	1156	Adult	Yellow	Dark	Banded	25.2	17.5	2.17
2018	DRG42B_30	42.7024	0.71194	1156	Adult	Yellow	Dark	Banded	23.1	17.6	2.67
2018	DRG42B_31	42.7024	0.71194	1156	Adult	Yellow	Dark	Banded	23.6	18.2	2.3
2018	DRG42B_34	42.7024	0.71194	1156	Adult	Yellow	Dark	Banded	24.4	19.8	2.14
2018	DRG42B_35	42.7024	0.71194	1156	Adult	Yellow	Dark	Banded	24.8	19.5	2.85
2018	DRG42B_36	42.7024	0.71194	1156	Adult	Yellow	Dark	Banded	23.6	18.7	2.04
2018	DRG42B_37	42.7024	0.71194	1156	Adult	Yellow	Dark	Banded	22.9	16.7	1.64
2018	DRG42B_41	42.7024	0.71194	1156	Adult	Yellow	Dark	Banded	24.2	18.8	2.64
2018	DRG42B_42	42.7024	0.71194	1156	Adult	Yellow	Dark	Banded	23.6	19.6	2.08
2018	DRG42B_51	42.7024	0.71194	1156	Adult	Yellow	Dark	Banded	27.5	21.3	2.51
2018	DRG42B_54	42.7024	0.71194	1156	Juvenile	Yellow	-	Banded	-	-	-
2018	DRG42B_57	42.7024	0.71194	1156	Juvenile	Yellow	-	Banded	-	-	-
2018	DRG42B_67	42.7024	0.71194	1156	Juvenile	Yellow	-	Banded	-	-	-
2018	DRG42B_69	42.7024	0.71194	1156	Juvenile	Yellow	-	Banded	-	-	-
2018	DRG42B_73	42.7024	0.71194	1156	Juvenile	Yellow	-	Banded	-	-	-
2017	DRG43_2	42.6972	0.70773	1226	Adult	Yellow	Dark	Banded	24.8	18.8	2.67
2017	DRG43_3	42.6972	0.70773	1226	Juvenile	Yellow	-	Banded	18.2	14.4	1.34
2017	DRG46_4	42.6829	0.70754	1280	Adult	Yellow	White	Banded	19.5	14.9	1.76
2017	DRG46_5	42.6829	0.70754	1280	Adult	Yellow	White	Banded	19.7	15.3	1.96
2017	DRG46_6	42.6829	0.70754	1280	Adult	Yellow	White	Banded	18.4	15	1.55
2017	DRG46_7	42.6829	0.70754	1280	Adult	Yellow	White	Banded	19.2	15.2	1.75
2017	DRG46_11	42.6829	0.70754	1280	Juvenile	Yellow	-	Banded	13.1	9.9	0.49
2017	DRG46_18	42.6829	0.70754	1280	Juvenile	Yellow	-	Banded	17.6	13.6	0.33
2017	DRG47_9	42.718	0.72336	1033	Adult	Yellow	Dark	Banded	24.3	18.2	3.49
2017	DRG47_10	42.718	0.72336	1033	Adult	Yellow	Dark	Banded	22.6	17	2.37
2017	DRG47_17	42.718	0.72336	1033	Juvenile	Yellow	-	Banded	15.2	11.95	0.76
2017	DRG47_18	42.718	0.72336	1033	Juvenile	Yellow	-	Banded	8.3	6.4	0.18
2017	DRG47_19	42.718	0.72336	1033	Juvenile	Yellow	-	Banded	7.9	5.9	0.12
2017	DRG47_20	42.718	0.72336	1033	Juvenile	Pink	-	Banded	16.6	12.6	1.09
2017	DRG47_21	42.718	0.72336	1033	Juvenile	Pink	-	Banded	13.5	10.2	0.53
2017	DRG47_22	42.718	0.72336	1033	Juvenile	Pink	-	Banded	10.4	7.8	0.24
2017	DRG47_26	42.718	0.72336	1033	Adult	Yellow	Dark	Banded	21.8	16.7	0.77
2017	DRG47_27	42.718	0.72336	1033	Adult	Yellow	Dark	Banded	22.7	17.7	0.63
2017	DRG47_28	42.718	0.72336	1033	Juvenile	Yellow	-	Banded	17.3	13	0.42
2017	DRG47_29	42.718	0.72336	1033	Juvenile	Yellow	-	Banded	18.7	15.9	0.36
2017	DRG47_30	42.718	0.72336	1033	Adult	Yellow	-	Banded	26.8	21.2	1.24
2017	DRG48_1	42.7061	0.913922	1387	Adult	Pink	Dark	Banded	23.5	17.3	0.55
2017	DRG48_2	42.7061	0.913922	1387	Adult	Pink	Dark	Banded	23.2	18.8	0.57
2017	DRG48_3	42.7061	0.913922	1387	Adult	Pink	Dark	Banded	24.1	18.5	0.85
2017	DRG48_4	42.7061	0.913922	1387	Adult	Pink	Dark	Banded	22.9	17	0.63
2017	DRG48_5	42.7061	0.913922	1387	Adult	Pink	Dark	Banded	22	18.05	0.69
2017	DRG48_6	42.7061	0.913922	1387	Adult	Pink	Dark	Banded	21.2	16.9	0.88
2017	DRG48_7	42.7061	0.913922	1387	Juvenile	Pink	-	Banded	18.7	15.1	0.48
2017	DRG48_8	42.7061	0.913922	1387	Juvenile	Pink	-	Banded	17.4	13.5	0.32
2017	DRG48_10	42.7061	0.913922	1387	Adult	Yellow	Dark	Banded	24.7	18	0.65
2017	DRG48_11	42.7061	0.913922	1387	Adult	Yellow	Dark	Banded	24.9	20.2	1.12
2017	DRG48_12	42.7061	0.913922	1387	Adult	Yellow	-	Banded	25	18.7	0.56
2017	DRG48_13	42.7061	0.913922	1387	Juvenile	Yellow	-	Banded	16.9	13.4	0.31
2017	DRG48_14	42.7061	0.913922	1387	Juvenile	Yellow	-	Banded	16.7	13.3	0.16
2017	DRG48_15	42.7061	0.913922	1387	Adult	Yellow	Dark	Banded	23.1	17	0.86
2017	DRG48_16	42.7061	0.913922	1387	Juvenile	Yellow	-	Banded	14.5	11	0.2
2017	DRG49_1	42.7047	0.924582	1612	Adult	Yellow	White	Banded	-	19.1	-
2017	DRG49_2	42.7047	0.924582	1612	Adult	Yellow	-	Banded	23.4	18.3	0.56
2017	DRG49_3	42.7047	0.924582	1612	Adult	Yellow	-	Banded	23.7	19	0.47
2017	DRG49_4	42.7047	0.924582	1612	Adult	Yellow	White	Banded	25.5	19.9	0.96
2017	DRG49_5	42.7047	0.924582	1612	Adult	Yellow	White	Banded	24.1	-	-
2017	DRG49_6	42.7047	0.924582	1612	Adult	Yellow	-	Banded	23.6	18.2	0.73
2017	DRG49_9	42.7047	0.924582	1612	Adult	Pink	-	Banded	22.8	19.9	-
2017	DRG49_10	42.7047	0.924582	1612	Adult	Pink	Dark	Banded	24.3	18.8	0.84
2017	DRG49_11	42.7047	0.924582	1612	Adult	Pink	Dark	Banded	27.1	20.2	0.84
2017	DRG49_12	42.7047	0.924582	1612	Adult	Pink	Dark	Banded	24.9	18.3	0.82
2017	DRG49_13	42.7047	0.924582	1612	Adult	Pink	Dark	Banded	23.7	18	0.77
2017	DRG49_14	42.7047	0.924582	1612	Adult	Pink	Dark	Banded	25.1	17.8	1.03
2017	DRG49_15	42.7047	0.924582	1612	Adult	Pink	Dark	Banded	25.3	18.4	0.91
2017	DRG49_16	42.7047	0.924582	1612	Adult	Pink	Dark	Banded	23.8	18.8	0.89
2017	DRG49_17	42.7047	0.924582	1612	Adult	Pink	-	Banded	-	-	-
2017	DRG49_18	42.7047	0.924582	1612	Adult	Pink	-	Banded	24.3	20.4	-
2017	DRG49_19	42.7047	0.924582	1612	Adult	Pink	Dark	Banded	23.1	-	-
2017	DRG49_20	42.7047	0.924582	1612	Adult	Pink	-	Banded	25	19.4	0.89
2017	DRG52_2	42.5522	0.74768	1243	Juvenile	Yellow	-	Banded	14.2	10.9	0.57
2017	DRG59_1	42.5359	0.72553	1065	Adult	Yellow	White	Banded	18.7	14.8	1.46
2017	DRG60_9	42.5132	0.71942	1036	Juvenile	Yellow	-	Banded	24.4	18.2	0.96
2017	DRG60_10	42.5132	0.71942	1036	Juvenile	Yellow	-	Banded	16.6	14.1	0.14
2017	DRG61_10	42.513	0.71964	1036	Adult	Yellow	White	Banded	-	-	-
2017	DRG62_20	42.5064	0.71806	991	Adult	Yellow	White	Banded	-	-	-
2017	DRG62_21	42.5064	0.71806	991	Adult	Yellow	White	Banded	-	-	-
2017	DRG63_19	42.4128	0.74002	883	Adult	Yellow	White	Banded	20.8	15.6	1.48
2017	DRG63_20	42.4128	0.74002	883	Adult	Yellow	White	Banded	20	15.1	1.53
2017	DRG63_21	42.4128	0.74002	883	Adult	Yellow	White	Banded	17.7	14.3	1.28
2017	DRG63_22	42.4128	0.74002	883	Adult	Yellow	White	Banded	20.2	15.2	1.38
2017	DRG63_23	42.4128	0.74002	883	Adult	Yellow	White	Banded	17.5	13.2	1.07
2017	DRG63_24	42.4128	0.74002	883	Juvenile	Yellow	-	Banded	16.5	13.2	0.94
2017	DRG63_25	42.4128	0.74002	883	Juvenile	Yellow	-	Banded	16.2	12.5	0.92
2017	DRG63_26	42.4128	0.74002	883	Juvenile	Yellow	-	Banded	15.7	12.3	0.69
2017	DRG63_27	42.4128	0.74002	883	Juvenile	Yellow	-	Banded	13.6	10.2	0.5
2017	DRG63_28	42.4128	0.74002	883	Juvenile	Yellow	-	Banded	13.5	10.3	0.44
2017	DRG63_29	42.4128	0.74002	883	Juvenile	Yellow	-	Banded	12.5	9.4	0.36
2017	DRG63_30	42.4128	0.74002	883	Juvenile	Yellow	-	Banded	12.4	9.3	0.31
2017	DRG63_31	42.4128	0.74002	883	Juvenile	Yellow	-	Banded	11.6	9.2	0.25
2017	DRG63_32	42.4128	0.74002	883	Juvenile	Yellow	-	Banded	11.1	8.6	0.23
2017	DRG63_33	42.4128	0.74002	883	Juvenile	Yellow	-	Banded	10.5	7.7	0.18
2017	DRG63_34	42.4128	0.74002	883	Juvenile	Yellow	-	Banded	9.2	6.8	0.12
2017	DRG63_36	42.4128	0.74002	883	Juvenile	Pink	-	Banded	15.7	12.4	0.82
2017	DRG63_37	42.4128	0.74002	883	Juvenile	Pink	-	Banded	11.7	9.1	0.28
2017	DRG63_38	42.4128	0.74002	883	Juvenile	Pink	-	Banded	13.3	10.8	0.52
2017	DRG63_39	42.4128	0.74002	883	Juvenile	Pink	-	Banded	12.1	9.1	0.27
2017	DRG63_40	42.4128	0.74002	883	Juvenile	Pink	-	Banded	10.85	9.8	0.28
2017	DRG63_48	42.4128	0.74002	883	Adult	Yellow	-	Banded	22.1	17	0.69
2017	DRG68_9	42.4354	0.71466	905	Adult	Yellow	-	Banded	17.3	13	0.12
2017	DRG68_10	42.4354	0.71466	905	Adult	Yellow	White	Banded	18	14.3	0.31
2017	DRG69_5	42.4353	0.71464	892	Juvenile	Yellow	-	Banded	8.2	5.9	0.09
2017	DRG71_1	42.4588	0.70997	937	Adult	Yellow	White	Banded	17.8	-	0.37
2017	DRG71_2	42.4588	0.70997	937	Adult	Yellow	White	Banded	18.8	13.8	0.39
2017	DRG71_3	42.4588	0.70997	937	Adult	Yellow	White	Banded	19	14.5	0.34
2017	DRG71_4	42.4588	0.70997	937	Adult	Yellow	White	Banded	-	-	-
2017	DRG71_5	42.4588	0.70997	937	Adult	Yellow	White	Banded	-	-	-
2017	DRG71_8	42.4588	0.70997	937	Adult	Yellow	White	Banded	19	14.5	0.34
2017	DRG71_9	42.4588	0.70997	937	Adult	Yellow	White	Banded	19.9	16.2	0.38
2017	DRG71_10	42.4588	0.70997	937	Adult	Yellow	White	Banded	-	-	-
2017	DRG74_6	42.483	0.71561	974	Adult	Yellow	White	Banded	16.8	14.4	0.98
2017	DRG74_7	42.483	0.71561	974	Adult	Yellow	White	Banded	18.7	14.4	1.06
2017	DRG74_8	42.483	0.71561	974	Adult	Yellow	White	Banded	15.3	12.2	0.84
2018	DRG75B_26	42.4817	0.7147	978	Juvenile	Yellow	-	Banded	-	-	-
2017	DRG77_16	42.4792	0.71395	946	Adult	Yellow	White	Banded	19	14.7	1.43
2017	DRG77_17	42.4792	0.71395	946	Adult	Yellow	White	Banded	19.8	15.8	1.58
2017	DRG77_18	42.4792	0.71395	946	Adult	Yellow	White	Banded	19.2	15.3	1.47
2017	DRG77_19	42.4792	0.71395	946	Adult	Yellow	White	Banded	18.9	14.95	1.24
2017	DRG77_20	42.4792	0.71395	946	Adult	Yellow	White	Banded	19.4	15.8	1.45
2017	DRG77_21	42.4792	0.71395	946	Adult	Yellow	White	Banded	18.5	14.4	1.23
2017	DRG77_22	42.4792	0.71395	946	Juvenile	Yellow	-	Banded	15.3	12.3	0.69
2017	DRG77_23	42.4792	0.71395	946	Juvenile	Yellow	-	Banded	12.1	9.9	0.3
2018	DRG77B_21	42.4792	0.71395	946	A	Yellow	White	Banded	18.95	14.2	1.21
2018	DRG77B_22	42.4792	0.71395	946	A	Yellow	White	Banded	19.5	14.2	1.21
2018	DRG77B_23	42.4792	0.71395	946	A	Yellow	White	Banded	18.6	14.1	1.16
2018	DRG77B_24	42.4792	0.71395	946	Juvenile	Yellow		Banded	-	-	-
2018	DRG77B_44	42.4792	0.71395	946	Adult	Yellow	White	Banded	20.1	14.6	1.95
2018	DRG77B_45	42.4792	0.71395	946	Adult	Yellow	White	Banded	19	14.1	1.88
2017	DRG78_1	42.4326	0.73986	905	Juvenile	Yellow	-	Banded	17.2	13.5	0.95
2017	DRG78_19	42.4326	0.73986	905	Adult	Yellow	White	Banded	20.2	15.9	0.64
2017	DRG78_20	42.4326	0.73986	905	Adult	Yellow	Dark	Banded	21.8	15.5	0.75
2017	DRG78_21	42.4326	0.73986	905	Adult	Yellow	Dark	Banded	21.2	16.5	0.69
2017	DRG78_22	42.4326	0.73986	905	Adult	Yellow	White	Banded	23.1	17.2	0.84
2017	DRG78_23	42.4326	0.73986	905	Adult	Yellow	Dark	Banded	21.8	16.1	0.66
2017	DRG78_24	42.4326	0.73986	905	Adult	Yellow	White	Banded	22.1	17	1.07
2017	DRG78_25	42.4326	0.73986	905	Adult	Yellow	White	Banded	23	16.2	0.73
2017	DRG78_26	42.4326	0.73986	905	Adult	Yellow	Dark	Banded	21.1	15.4	0.66
2017	DRG78_27	42.4326	0.73986	905	Adult	Yellow	White	Banded	-	-	0.41
2017	DRG78_28	42.4326	0.73986	905	Adult	Yellow	Dark	Banded	17.6	13.4	0.24
2017	DRG78_34	42.4326	0.73986	905	Adult	Pink	Dark	Banded	25.2	17.3	1.17
2017	DRG78_35	42.4326	0.73986	905	Adult	Pink	Dark	Banded	22.3	15.1	0.65
2017	DRG79_1	42.4348	0.74287	862	Adult	Yellow	White	Banded	23.7	17.3	2.55
2017	DRG80_2	42.4412	0.74672	909	Adult	Yellow	Dark	Banded	22.2	17.8	2.26
2017	DRG80_9	42.4412	0.74672	909	Adult	Yellow	-	Banded	-	-	-
2017	DRG81_2	42.448	0.7519	869	Adult	Yellow	White	Banded	22.3	16.2	1.83
2017	DRG81_9	42.448	0.7519	869	Adult	Yellow	-	Banded	21.4	-	0.47
2017	DRG81_10	42.448	0.7519	869	Adult	Yellow	-	Banded	24	17.8	0.82
2017	DRG81_11	42.448	0.7519	869	Adult	Yellow	-	Banded	-	-	0.34
2017	DRG82_8	42.453	0.75418	941	Adult	Yellow	White	Banded	20.1	16	0.5
2017	DRG82_9	42.453	0.75418	941	Adult	Yellow	White	Banded	20.2	15.9	0.5
2017	DRG82_10	42.453	0.75418	941	Adult	Yellow	White	Banded	18.1	14	0.48
2017	DRG82_11	42.453	0.75418	941	Adult	Yellow	White	Banded	19.9	14.8	0.59
2017	DRG82_12	42.453	0.75418	941	Adult	Yellow	White	Banded	18.9	14.1	0.5
2017	DRG82_13	42.453	0.75418	941	Juvenile	Yellow	-	Banded	14.2	11.8	0.22
2017	DRG82_17	42.453	0.75418	941	Juvenile	Pink	-	Banded	12.2	11.4	0.08
2017	DRG83_1	42.4532	0.75442	938	Adult	Yellow	White	Banded	21.1	14.9	1.5
2017	DRG83_2	42.4532	0.75442	938	Juvenile	Yellow	-	Banded	15.9	12.5	0.87
2017	DRG83_4	42.4532	0.75442	938	Adult	Yellow	-	Banded	19.1	13.8	0.61
2017	DRG83_5	42.4532	0.75442	938	Juvenile	Yellow	-	Banded	17	12.6	0.42
2017	DRG84_3	42.4563	0.75849	996	Adult	Yellow	-	Banded	24.8	19.7	0.89
2017	DRG84_4	42.4563	0.75849	996	Adult	Yellow	-	Banded	24.7	17.7	1.38
2017	DRG84_5	42.4563	0.75849	996	Adult	Yellow	-	Banded	23.8	18.2	0.64
2017	DRG84_6	42.4563	0.75849	996	Adult	Yellow	-	Banded	24.4	17	0.67
2017	DRG84_7	42.4563	0.75849	996	Adult	Yellow	-	Banded	24	18.8	0.88
2017	DRG84_8	42.4563	0.75849	996	Adult	Yellow	-	Banded	23.3	17.8	0.7
2017	DRG84_9	42.4563	0.75849	996	Adult	Yellow	-	Banded	22.8	19.4	0.75
2017	DRG84_10	42.4563	0.75849	996	Adult	Yellow	-	Banded	21.5	16.3	0.41
2017	DRG84_11	42.4563	0.75849	996	Adult	Yellow	-	Banded	19.4	17.7	0.43
2017	DRG84_12	42.4563	0.75849	996	Adult	Yellow	-	Banded	18.7	16.1	0.49
2017	DRG84_13	42.4563	0.75849	996	Adult	Yellow	-	Banded	16.5	12.8	0.29
2017	DRG84_14	42.4563	0.75849	996	Adult	Yellow	-	Banded	14.4	11.3	0.17
2017	DRG84_15	42.4563	0.75849	996	Adult	Yellow	-	Banded	16.8	14.3	0.44
2017	DRG84_16	42.4563	0.75849	996	Adult	Yellow	-	Banded	16	12.5	0.26
2017	DRG84_17	42.4563	0.75849	996	Adult	Yellow	-	Banded	14.9	11.7	0.12
2017	DRG85_1	42.4556	0.75928	953	Adult	Yellow	-	Banded	21.5	17.2	0.6
2017	DRG85_2	42.4556	0.75928	953	Adult	Yellow	-	Banded	22.8	17.9	0.67
2017	DRG85_3	42.4556	0.75928	953	Adult	Yellow	-	Banded	22	18	0.44
2017	DRG85_4	42.4556	0.75928	953	Adult	Yellow	-	Banded	22.1	17.4	0.54
2017	DRG85_5	42.4556	0.75928	953	Adult	Yellow	-	Banded	21.7	17	0.56
2017	DRG85_6	42.4556	0.75928	953	Adult	Yellow	-	Banded	21.6	18.2	0.78
2017	DRG85_7	42.4556	0.75928	953	Adult	Yellow	-	Banded	23.5	18.7	0.83
2017	DRG85_8	42.4556	0.75928	953	Adult	Yellow	-	Banded	21.4	18	0.79
2017	DRG85_9	42.4556	0.75928	953	Adult	Yellow	-	Banded	21.5	19.5	0.84
2017	DRG85_10	42.4556	0.75928	953	Adult	Yellow	-	Banded	21.9	17.2	0.97
2017	DRG85_11	42.4556	0.75928	953	Adult	Yellow	-	Banded	22.3	15.9	0.56
2017	DRG85_12	42.4556	0.75928	953	Adult	Yellow	-	Banded	21.8	18.1	0.66
2017	DRG85_13	42.4556	0.75928	953	Adult	Yellow	-	Banded	22	17.3	0.33
2017	DRG85_14	42.4556	0.75928	953	Adult	Yellow	-	Banded	22.5	15.7	0.37
2017	DRG85_15	42.4556	0.75928	953	Adult	Yellow	-	Banded	18.7	16	0.67
2017	DRG85_16	42.4556	0.75928	953	Adult	Yellow	-	Banded	-	-	-
2017	DRG85_17	42.4556	0.75928	953	Adult	Yellow	-	Banded	-	-	-
2017	DRG85_18	42.4556	0.75928	953	Adult	Yellow	-	Banded	17.8	14	0.44
2017	DRG85_19	42.4556	0.75928	953	Adult	Yellow	-	Banded	-	-	-
2017	DRG85_20	42.4556	0.75928	953	Adult	Yellow	-	Banded	18.4	14.9	0.36
2017	DRG85_21	42.4556	0.75928	953	Juvenile	Yellow	-	Banded	16.8	14.1	0.25
2017	DRG85_22	42.4556	0.75928	953	Juvenile	Yellow	-	Banded	16.8	14	0.3
2017	DRG85_23	42.4556	0.75928	953	Juvenile	Yellow	-	Banded	16.1	13.2	0.26
2017	DRG85_24	42.4556	0.75928	953	Juvenile	Yellow	-	Banded	18.1	14.5	0.28
2017	DRG85_25	42.4556	0.75928	953	Juvenile	Yellow	-	Banded	15.4	12	0.18
2017	DRG85_26	42.4556	0.75928	953	Juvenile	Yellow	-	Banded	18.3	-	0.25
2017	DRG85_27	42.4556	0.75928	953	Juvenile	Yellow	-	Banded	17.4	13.6	0.42
2017	DRG85_28	42.4556	0.75928	953	Juvenile	Yellow	-	Banded	16.1	13.5	0.28
2017	DRG85_29	42.4556	0.75928	953	Juvenile	Yellow	-	Banded	13.3	10.2	0.08
2017	DRG85_30	42.4556	0.75928	953	Juvenile	Yellow	-	Banded	11.5	9.2	0.06
2017	DRG85_31	42.4556	0.75928	953	Juvenile	Yellow	-	Banded	12	8.8	0.09
2017	DRG85_32	42.4556	0.75928	953	Juvenile	Yellow	-	Banded	11.6	9	0.13
2017	DRG86_1	42.4563	0.76009	961	Adult	Yellow	White	Banded	23.3	18.7	2.06
2017	DRG86_2	42.4563	0.76009	961	Adult	Yellow	White	Banded	20.1	16.1	1.2
2017	DRG86_3	42.4563	0.76009	961	Juvenile	Yellow	-	Banded	16.95	13.4	1.01
2017	DRG86_4	42.4563	0.76009	961	Juvenile	Yellow	-	Banded	17.05	13.2	0.86
2017	DRG86_5	42.4563	0.76009	961	Juvenile	Yellow	-	Banded	15.2	11.8	0.49
2017	DRG86_22	42.4563	0.76009	961	Adult	Yellow	White	Banded	22	17.5	0.61
2017	DRG86_23	42.4563	0.76009	961	Adult	Yellow	White	Banded	20.3	16.2	0.53
2017	DRG86_24	42.4563	0.76009	961	Adult	Yellow	White	Banded	21.5	17.1	0.52
2017	DRG86_25	42.4563	0.76009	961	Adult	Yellow	Dark	Banded	22.6	18.9	1.04
2017	DRG86_26	42.4563	0.76009	961	Adult	Yellow	Dark	Banded	22	18.4	0.99
2017	DRG86_27	42.4563	0.76009	961	Adult	Yellow	White	Banded	23.6	19.2	0.85
2017	DRG86_28	42.4563	0.76009	961	Adult	Yellow	White	Banded	23.3	19.5	0.93
2017	DRG86_29	42.4563	0.76009	961	Adult	Yellow	White	Banded	21.9	17.5	0.56
2017	DRG86_30	42.4563	0.76009	961	Adult	Yellow	White	Banded	22.6	19	0.67
2017	DRG86_31	42.4563	0.76009	961	Adult	Yellow	White	Banded	20.9	15.8	0.71
2017	DRG86_32	42.4563	0.76009	961	Adult	Yellow	White	Banded	20.9	19.9	0.55
2017	DRG86_33	42.4563	0.76009	961	Adult	Yellow	White	Banded	20.4	17.2	0.97
2017	DRG86_34	42.4563	0.76009	961	Adult	Yellow	White	Banded	24.7	16.8	0.56
2017	DRG86_35	42.4563	0.76009	961	Adult	Yellow	White	Banded	23.2	17	0.38
2017	DRG86_36	42.4563	0.76009	961	Juvenile	Yellow	-	Banded	21.3	15.7	0.76
2017	DRG86_37	42.4563	0.76009	961	Juvenile	Yellow	-	Banded	19.9	16.5	0.35
2017	DRG86_38	42.4563	0.76009	961	Juvenile	Yellow	-	Banded	18.2	14.1	0.3
2017	DRG86_39	42.4563	0.76009	961	Juvenile	Yellow	-	Banded	15.7	13.1	0.33
2017	DRG86_40	42.4563	0.76009	961	Juvenile	Yellow	-	Banded	17.3	13.8	0.25
2017	DRG86_41	42.4563	0.76009	961	Juvenile	Yellow	-	Banded	18.4	14.2	0.38
2017	DRG86_42	42.4563	0.76009	961	Juvenile	Yellow	-	Banded	15	12.2	0.14
2017	DRG86_43	42.4563	0.76009	961	Juvenile	Yellow	-	Banded	15.8	12	0.21
2017	DRG86_44	42.4563	0.76009	961	Juvenile	Yellow	-	Banded	15.2	13.4	0.26
2017	DRG86_45	42.4563	0.76009	961	Juvenile	Yellow	-	Banded	13.1	10.1	0.1
2017	DRG87_5	42.4605	0.76597	931	Juvenile	Yellow	-	Banded	15.8	11.9	0.2
2017	DRG88_11	42.4944	0.784053	1115	Juvenile	Yellow	-	Banded	18.8	15	1.44
2017	DRG88_12	42.4944	0.784053	1115	Juvenile	Yellow	-	Banded	15.2	11.7	0.75
2017	DRG88_13	42.4944	0.784053	1115	Juvenile	Yellow	-	Banded	14.3	11.1	0.62
2017	DRG88_14	42.4944	0.784053	1115	Juvenile	Yellow	-	Banded	14	10.1	0.61
2017	DRG88_15	42.4944	0.784053	1115	Juvenile	Yellow	-	Banded	13.2	9.8	0.42
2017	DRG88_16	42.4944	0.784053	1115	Juvenile	Yellow	-	Banded	10.9	8.2	0.34
2017	DRG88_17	42.4944	0.784053	1115	Juvenile	Yellow	-	Banded	12.2	10.2	0.36
2017	DRG88_18	42.4944	0.784053	1115	Juvenile	Yellow	-	Banded	9.9	7.3	0.18
2017	DRG88_19	42.4944	0.784053	1115	Juvenile	Yellow	-	Banded	7.9	6	0.06
2017	DRG88_22	42.4944	0.784053	1115	Adult	Yellow	-	Banded	23	16.8	0.93
2017	DRG88_23	42.4944	0.784053	1115	Adult	Yellow	-	Banded	22.4	17.5	0.66
2017	DRG89_1	42.4994	0.78319	1189	Juvenile	Yellow	-	Banded	18.2	15	1.37
2017	DRG89_2	42.4994	0.78319	1189	Juvenile	Yellow	-	Banded	16.8	12.1	0.75
2017	DRG89_3	42.4994	0.78319	1189	Juvenile	Yellow	-	Banded	14.8	10.9	0.5
2017	DRG89_4	42.4994	0.78319	1189	Juvenile	Yellow	-	Banded	12.2	9.2	0.23
2017	DRG89_5	42.4994	0.78319	1189	Juvenile	Yellow	-	Banded	7.5	5.7	0.04
2017	DRG90_13	42.4968	0.78401	1173	Adult	Yellow	White	Banded	-	-	-
2017	DRG90_14	42.4968	0.78401	1173	Adult	Yellow	White	Banded	-	-	-
2017	DRG90_15	42.4968	0.78401	1173	Adult	Yellow	Dark	Banded	-	-	-
2017	DRG90_16	42.4968	0.78401	1173	Adult	Yellow	White	Banded	-	-	-
2017	DRG90_17	42.4968	0.78401	1173	Adult	Yellow	Dark	Banded	-	-	-
2017	DRG90_18	42.4968	0.78401	1173	Adult	Yellow	Dark	Banded	-	-	-
2017	DRG90_19	42.4968	0.78401	1173	Adult	Yellow	White	Banded	-	-	-
2017	DRG90_20	42.4968	0.78401	1173	Adult	Yellow	White	Banded	-	-	-
2017	DRG90_21	42.4968	0.78401	1173	Adult	Yellow	White	Banded	-	-	-
2017	DRG90_22	42.4968	0.78401	1173	Adult	Yellow	Dark	Banded	-	-	-
2017	DRG90_23	42.4968	0.78401	1173	Adult	Yellow	White	Banded	-	-	-
2017	DRG90_24	42.4968	0.78401	1173	Adult	Yellow	White	Banded	-	-	-
2017	DRG90_25	42.4968	0.78401	1173	Adult	Yellow	Dark	Banded	-	-	-
2017	DRG90_26	42.4968	0.78401	1173	Adult	Yellow	White	Banded	-	-	-
2017	DRG90_27	42.4968	0.78401	1173	Adult	Yellow	Dark	Banded	-	-	-
2017	DRG90_28	42.4968	0.78401	1173	Adult	Yellow	White	Banded	-	-	-
2017	DRG90_29	42.4968	0.78401	1173	Adult	Yellow	White	Banded	-	-	-
2017	DRG90_30	42.4968	0.78401	1173	Adult	Yellow	Dark	Banded	-	-	-
2017	DRG90_31	42.4968	0.78401	1173	Adult	Yellow	White	Banded	-	-	-
2017	DRG90_32	42.4968	0.78401	1173	Adult	Yellow	Dark	Banded	-	-	-
2017	DRG90_33	42.4968	0.78401	1173	Adult	Yellow	Dark	Banded	-	-	-
2017	DRG90_34	42.4968	0.78401	1173	Adult	Yellow	White	Banded	-	-	-
2017	DRG90_35	42.4968	0.78401	1173	Adult	Yellow	-	Banded	-	-	-
2017	DRG90_36	42.4968	0.78401	1173	Adult	Yellow	Dark	Banded	-	-	-
2017	DRG90_37	42.4968	0.78401	1173	Adult	Yellow	Dark	Banded	-	-	-
2017	DRG90_38	42.4968	0.78401	1173	Adult	Yellow	White	Banded	-	-	-
2017	DRG90_39	42.4968	0.78401	1173	Adult	Yellow	White	Banded	-	-	-
2017	DRG90_40	42.4968	0.78401	1173	Adult	Yellow	Dark	Banded	-	-	-
2017	DRG90_41	42.4968	0.78401	1173	Adult	Yellow	White	Banded	-	-	-
2017	DRG90_42	42.4968	0.78401	1173	Adult	Yellow	White	Banded	-	-	-
2017	DRG90_43	42.4968	0.78401	1173	Juvenile	Yellow	-	Banded	-	-	-
2017	DRG90_44	42.4968	0.78401	1173	Juvenile	Yellow	-	Banded	-	-	-
2017	DRG91_1	42.4971	0.78695	1118	Adult	Yellow	White	Banded	25	19.5	2.95
2017	DRG91_2	42.4971	0.78695	1118	Adult	Yellow	White	Banded	26.2	19.2	3.18
2017	DRG91_9	42.4971	0.78695	1118	Juvenile	Yellow	-	Banded	16.95	13.4	0.9
2017	DRG92_15	42.5633	0.84286	1070	Adult	Yellow	White	Banded	24.7	19.3	0.78
2017	DRG92_16	42.5633	0.84286	1070	Adult	Yellow	White	Banded	24.2	19.4	0.8
2017	DRG92_17	42.5633	0.84286	1070	Adult	Yellow	White	Banded	24.2	18.7	1.04
2017	DRG92_18	42.5633	0.84286	1070	Adult	Yellow	White	Banded	21	17	0.69
2017	DRG92_19	42.5633	0.84286	1070	Adult	Yellow	-	Banded	21.9	17.5	0.87
2017	DRG93_14	42.5569	0.83714	1428	Adult	Yellow	White	Banded	-	-	-
2017	DRG95_1	42.5268	0.83342	1298	Adult	Yellow	Dark	Banded	22.7	17	1.81
2017	DRG95_2	42.5268	0.83342	1298	Juvenile	Yellow	-	Banded	17.8	9.7	0.38
2017	DRG95_4	42.5268	0.83342	1298	Adult	Yellow	Dark	Banded	25.1	20	0.95
2017	DRG95_5	42.5268	0.83342	1298	Adult	Yellow	White	Banded	23.3	18	0.43
2017	DRG95_6	42.5268	0.83342	1298	Adult	Yellow	White	Banded	24.5	18.5	0.54
2017	DRG95_7	42.5268	0.83342	1298	Juvenile	Yellow	-	Banded	17.3	13.4	0.42
2017	DRG95_8	42.5268	0.83342	1298	Juvenile	Yellow	-	Banded	16.8	13.3	0.44
2017	DRG95_10	42.5268	0.83342	1298	Juvenile	Yellow	-	Banded	-	-	-
2017	DRG95_11	42.5268	0.83342	1298	Juvenile	Yellow	-	Banded	-	-	-
2017	DRG96_1	42.5231	0.83568	1304	Adult	Yellow	White	Banded	24.8	19.4	2.71
2017	DRG96_4	42.5231	0.83568	1304	Adult	Yellow	White	Banded	24.8	19.6	0.98
2017	DRG96_5	42.5231	0.83568	1304	Adult	Yellow	White	Banded	25.5	18.9	1
2017	DRG96_6	42.5231	0.83568	1304	Adult	Yellow	White	Banded	-	-	-
2017	DRG96_7	42.5231	0.83568	1304	Adult	Yellow	-	Banded	-	-	-
2017	DRG96_8	42.5231	0.83568	1304	Adult	Yellow	White	Banded	23.7	18.2	0.84
2017	DRG96_9	42.5231	0.83568	1304	Adult	Yellow	White	Banded	24.5	19.7	1.04
2017	DRG96_10	42.5231	0.83568	1304	Adult	Yellow	White	Banded	26	18.2	1.44
2017	DRG96_11	42.5231	0.83568	1304	Adult	Yellow	White	Banded	24.3	18	0.95
2017	DRG96_12	42.5231	0.83568	1304	Juvenile	Yellow	-	Banded	-	-	-
2017	DRG96_13	42.5231	0.83568	1304	Juvenile	Yellow	-	Banded	13.8	10.5	0.19
2017	DRG97_1	42.5232	0.83659	1309	Adult	Yellow	White	Banded	-	-	-
2017	DRG97_2	42.5232	0.83659	1309	Adult	Yellow	White	Banded	-	-	-
2017	DRG97_3	42.5232	0.83659	1309	Adult	Yellow	White	Banded	-	-	-
2017	DRG97_4	42.5232	0.83659	1309	Adult	Yellow	White	Banded	-	-	-
2017	DRG97_5	42.5232	0.83659	1309	Adult	Yellow	Dark	Banded	-	-	-
2017	DRG97_6	42.5232	0.83659	1309	Adult	Yellow	White	Banded	-	-	-
2017	DRG97_7	42.5232	0.83659	1309	Adult	Yellow	White	Banded	-	-	-
2017	DRG97_8	42.5232	0.83659	1309	Adult	Yellow	White	Banded	-	-	-
2017	DRG97_9	42.5232	0.83659	1309	Adult	Yellow	White	Banded	-	-	-
2017	DRG97_10	42.5232	0.83659	1309	Adult	Yellow	White	Banded	-	-	-
2017	DRG98_1	42.5202	0.84257	1380	Ad	Yellow	Dark	Banded	25.1	19.4	2.6
2017	DRG98_2	42.5202	0.84257	1380	Ad	Yellow	Dark	Banded	22.7	17.7	2.27
2017	DRG98_3	42.5202	0.84257	1380	Juvenile	Yellow	-	Banded	13.3	10.5	0.41
2017	DRG98_4	42.5202	0.84257	1380	Adult	Yellow	White	Banded	-	-	-
2017	DRG98_5	42.5202	0.84257	1380	Adult	Yellow	White	Banded	-	-	-
2017	DRG98_6	42.5202	0.84257	1380	Adult	Yellow	White	Banded	-	-	-
2017	DRG98_7	42.5202	0.84257	1380	Adult	Yellow	Dark	Banded	-	-	-
2017	DRG98_8	42.5202	0.84257	1380	Adult	Yellow	White	Banded	-	-	-
2017	DRG98_9	42.5202	0.84257	1380	Adult	Yellow	-	Banded	-	-	-
2017	DRG98_10	42.5202	0.84257	1380	Adult	Yellow	White	Banded	-	-	-
2017	DRG98_11	42.5202	0.84257	1380	Adult	Yellow	-	Banded	-	-	-
2017	DRG98_12	42.5202	0.84257	1380	Adult	Yellow	Dark	Banded	-	-	-
2017	DRG98_13	42.5202	0.84257	1380	Adult	Yellow	White	Banded	-	18.1	-
2017	DRG98_14	42.5202	0.84257	1380	Adult	Yellow	White	Banded	-	-	-
2017	DRG98_15	42.5202	0.84257	1380	Adult	Yellow	White	Banded	25.1	17.7	1.23
2017	DRG98_16	42.5202	0.84257	1380	Adult	Yellow	-	Banded	24.5	18.2	1.01
2017	DRG98_17	42.5202	0.84257	1380	Adult	Yellow	Dark	Banded	24.8	19.6	1.1
2017	DRG98_18	42.5202	0.84257	1380	Adult	Yellow	-	Banded	25.2	20.6	0.86
2017	DRG98_19	42.5202	0.84257	1380	Adult	Yellow	Dark	Banded	27.4	21.9	1.5
2017	DRG99_1	42.5192	0.84682	1463	Adult	Yellow	White	Banded	25.7	20.2	3.14
2017	DRG99_2	42.5192	0.84682	1463	Juvenile	Yellow	-	Banded	16	12.7	0.87
2017	DRG99_3	42.5192	0.84682	1463	Adult	Yellow	Dark	Banded	26.2	21.5	0.93
2017	DRG99_4	42.5192	0.84682	1463	Adult	Yellow	White	Banded	23.3	19.8	0.81
2017	DRG99_5	42.5192	0.84682	1463	Adult	Yellow	White	Banded	23.9	18.8	0.39
2017	DRG99_6	42.5192	0.84682	1463	Juvenile	Yellow	-	Banded	15.6	12.6	0.31
2017	DRG100_3	42.5265	0.82871	1219	Adult	Yellow	Dark	Banded	22.6	17	1.97
2017	DRG100_4	42.5265	0.82871	1219	Adult	Yellow	White	Banded	24.8	16.35	2.23
2017	DRG100_5	42.5265	0.82871	1219	Adult	Yellow	White	Banded	22.2	17.1	1.51
2017	DRG100_6	42.5265	0.82871	1219	Adult	Yellow	White	Banded	22.7	16.9	2.27
2017	DRG100_8	42.5265	0.82871	1219	Juvenile	Yellow	-	Banded	9.9	6.8	0.18
2017	DRG100_9	42.5265	0.82871	1219	Juvenile	Yellow	-	Banded	18.1	14	1.25
2017	DRG100_10	42.5265	0.82871	1219	Juvenile	Yellow	-	Banded	15.6	12.2	0.82
2017	DRG100_11	42.5265	0.82871	1219	Juvenile	Yellow	-	Banded	14.4	11.75	0.61
2017	DRG100_12	42.5265	0.82871	1219	Juvenile	Yellow	-	Banded	17.7	14	1.22
2017	DRG100_13	42.5265	0.82871	1219	Juvenile	Yellow	-	Banded	17.9	13.1	1.05
2017	DRG100_16	42.5265	0.82871	1219	adult	Yellow	White	Banded	21.4	17.8	1.27
2017	DRG100_17	42.5265	0.82871	1219	adult	Yellow	White	Banded	23.8	17	1.08
2017	DRG100_18	42.5265	0.82871	1219	adult	Yellow	White	Banded	22.8	17	0.94
2017	DRG100_19	42.5265	0.82871	1219	Juvenile	Yellow	-	Banded	-	-	-
2017	DRG100_20	42.5265	0.82871	1219	Juvenile	Yellow	-	Banded	18	14	0.35
2017	DRG100_21	42.5265	0.82871	1219	Juvenile	Yellow	-	Banded	11.3	8.4	0.07
2018	DRG100B_1	42.5265	0.82871	1219	Juvenile	Yellow	-	Banded	-	-	-
2018	DRG100B_2	42.5265	0.82871	1219	Juvenile	Yellow	-	Banded	-	-	-
2018	DRG100B_3	42.5265	0.82871	1219	Juvenile	Yellow	-	Banded	-	-	-
2018	DRG100B_4	42.5265	0.82871	1219	Juvenile	Yellow	-	Banded	-	-	-
2018	DRG100B_5	42.5265	0.82871	1219	Juvenile	Yellow	-	Banded	-	-	-
2018	DRG100B_6	42.5265	0.82871	1219	Juvenile	Yellow	-	Banded	-	-	-
2018	DRG100B_7	42.5265	0.82871	1219	Juvenile	Yellow	-	Banded	-	-	-
2018	DRG100B_8	42.5265	0.82871	1219	Juvenile	Yellow	-	Banded	-	-	-
2018	DRG100B_9	42.5265	0.82871	1219	Baby	Yellow	-	Banded	-	-	-
2018	DRG100B_10	42.5265	0.82871	1219	A	Yellow	White	Banded	23.1	20.6	-
2018	DRG100B_11	42.5265	0.82871	1219	Adult	Yellow	White	Banded	23.8	17.4	-
2018	DRG100B_12	42.5265	0.82871	1219	Adult	Yellow	White	Banded	22.9	16.7	-
2018	DRG100B_13	42.5265	0.82871	1219	Adult	Yellow	White	Banded	22.8	16.9	-
2018	DRG100B_14	42.5265	0.82871	1219	Adult	Yellow	White	Banded	24.3	17.9	-
2018	DRG100B_15	42.5265	0.82871	1219	Adult	Yellow	White	Banded	-	-	-
2018	DRG100B_16	42.5265	0.82871	1219	Juvenile	Yellow	-	Banded	-	-	-
2018	DRG100B_17	42.5265	0.82871	1219	Juvenile	Yellow	-	Banded	-	-	-
2017	DRG101_7	42.517	0.81945	1105	Juvenile	Yellow	-	Banded	15.8	12.7	0.79
2017	DRG101_8	42.517	0.81945	1105	Juvenile	Yellow	-	Banded	14.2	11.5	0.61
2017	DRG101_9	42.517	0.81945	1105	Juvenile	Yellow	-	Banded	12.6	9.9	0.42
2017	DRG101_10	42.517	0.81945	1105	Juvenile	Yellow	-	Banded	12.2	13.3	0.92
2017	DRG101_11	42.517	0.81945	1105	Juvenile	Yellow	-	Banded	13.6	10.5	0.5
2017	DRG101_25	42.517	0.81945	1105	Adult	Yellow	White	Banded	24	18.3	1.04
2017	DRG101_26	42.517	0.81945	1105	Adult	Yellow	White	Banded	23.9	18.6	1
2017	DRG101_27	42.517	0.81945	1105	Adult	Yellow	White	Banded	20.8	15.9	0.54
2017	DRG101_28	42.517	0.81945	1105	Adult	Yellow	White	Banded	21.4	16.2	0.97
2017	DRG101_29	42.517	0.81945	1105	Adult	Yellow	White	Banded	23.4	18.5	0.66
2017	DRG101_30	42.517	0.81945	1105	Adult	Yellow	White	Banded	20	15.4	0.39
2017	DRG101_31	42.517	0.81945	1105	Adult	Yellow	White	Banded	22.6	18.1	0.54
2017	DRG101_32	42.517	0.81945	1105	Adult	Yellow	White	Banded	22.5	18.9	0.77
2017	DRG101_33	42.517	0.81945	1105	Adult	Yellow	White	Banded	22.1	17.8	0.67
2017	DRG101_34	42.517	0.81945	1105	Adult	Yellow	White	Banded	23.1	19.8	0.64
2017	DRG101_35	42.517	0.81945	1105	Adult	Yellow	White	Banded	24.2	17.5	0.88
2017	DRG101_36	42.517	0.81945	1105	Juvenile	Yellow	-	Banded	17.2	13.9	0.39
2017	DRG101_37	42.517	0.81945	1105	Juvenile	Yellow	-	Banded	12.1	8.9	0.05
2017	DRG102_1	42.5074	0.80655	1097	Adult	Yellow	Dark	Banded	21.9	16.8	1.81
2017	DRG102_2	42.5074	0.80655	1097	Adult	Yellow	White	Banded	24.9	18.4	3.48
2017	DRG102_3	42.5074	0.80655	1097	Adult	Yellow	White	Banded	20.6	17	1.59
2017	DRG102_4	42.5074	0.80655	1097	Adult	Yellow	White	Banded	22.5	16.3	1.74
2017	DRG102_5	42.5074	0.80655	1097	Adult	Yellow	White	Banded	23.4	18.9	2.7
2017	DRG102_6	42.5074	0.80655	1097	Adult	Yellow	White	Banded	24.6	18.8	2.7
2017	DRG102_7	42.5074	0.80655	1097	Juvenile	Yellow	-	Banded	17.3	13.2	1.04
2017	DRG102_8	42.5074	0.80655	1097	Juvenile	Yellow	-	Banded	18.3	14.6	1.31
2017	DRG102_9	42.5074	0.80655	1097	Juvenile	Yellow	-	Banded	15.1	11.8	0.73
2017	DRG102_10	42.5074	0.80655	1097	Juvenile	Yellow	-	Banded	15.8	12	0.74
2017	DRG102_19	42.5074	0.80655	1097	Adult	Yellow	Dark	Banded	24.3	17.2	0.52
2017	DRG102_20	42.5074	0.80655	1097	Adult	Yellow	Dark	Banded	22.2	16.15	0.55
2017	DRG102_21	42.5074	0.80655	1097	Adult	Yellow	Dark	Banded	20.9	17.4	0.71
2017	DRG102_22	42.5074	0.80655	1097	Adult	Yellow	White	Banded	-	-	-
2017	DRG102_23	42.5074	0.80655	1097	Adult	Yellow	White	Banded	-	-	-
2017	DRG102_25	42.5074	0.80655	1097	Adult	Yellow	White	Banded	21.7	-	-
2017	DRG102_26	42.5074	0.80655	1097	Adult	Yellow	White	Banded	21.2	17.3	0.45
2017	DRG102_27	42.5074	0.80655	1097	Adult	Yellow	White	Banded	-	18.7	-
2017	DRG102_28	42.5074	0.80655	1097	Adult	Yellow	White	Banded	-	-	-
2017	DRG102_29	42.5074	0.80655	1097	Adult	Yellow	White	Banded	23.5	17.2	0.64
2017	DRG102_30	42.5074	0.80655	1097	Adult	Yellow	White	Banded	-	-	-
2017	DRG102_31	42.5074	0.80655	1097	Adult	Yellow	-	Banded	21.6	16.8	0.76
2017	DRG102_32	42.5074	0.80655	1097	Adult	Yellow	White	Banded	-	18.3	-
2017	DRG102_33	42.5074	0.80655	1097	Adult	Yellow	White	Banded	-	16.1	-
2017	DRG102_34	42.5074	0.80655	1097	Adult	Yellow	White	Banded	20.5	16.2	-
2017	DRG102_35	42.5074	0.80655	1097	Adult	Yellow	White	Banded	19.4	15.1	0.27
2017	DRG102_36	42.5074	0.80655	1097	Adult	Yellow	White	Banded	21.3	16.9	0.48
2017	DRG102_37	42.5074	0.80655	1097	Adult	Yellow	White	Banded	-	-	-
2017	DRG102_38	42.5074	0.80655	1097	Adult	Yellow	White	Banded	20.8	16.8	0.47
2017	DRG102_39	42.5074	0.80655	1097	Adult	Yellow	White	Banded	23.5	-	-
2017	DRG102_40	42.5074	0.80655	1097	Adult	Yellow	White	Banded	22.9	17.4	1.11
2017	DRG102_41	42.5074	0.80655	1097	Juvenile	Yellow	-	Banded	16.6	13.5	0.13
2017	DRG102_42	42.5074	0.80655	1097	Juvenile	Yellow	-	Banded	18.4	13.3	0.16
2017	DRG102_43	42.5074	0.80655	1097	Juvenile	Yellow	-	Banded	14.3	11.8	0.01
2018	DRG103_11	42.6779	0.705514	1474	Juvenile	Yellow	-	Banded	-	-	-
2018	DRG103_12	42.6779	0.705514	1474	Juvenile	Yellow	-	Banded	-	-	-
2018	DRG103_13	42.6779	0.705514	1474	Juvenile	Pink	-	Banded	-	-	-
2018	DRG103_17	42.6779	0.705514	1474	Adult	Yellow	Dark	Banded	25.8	18.5	-
2018	DRG105_3	42.6751	0.702944	1494	Juvenile	Yellow	-	Banded	-	-	-
2018	DRG105_4	42.6751	0.702944	1494	Juvenile	Yellow	-	Banded	-	-	-
2018	DRG105_5	42.6751	0.702944	1494	Juvenile	Yellow	-	Banded	-	-	-
2018	DRG105_6	42.6751	0.702944	1494	Juvenile	Yellow	-	Banded	-	-	-
2018	DRG114_2	42.6776	0.707189	1482	Juvenile	Yellow	-	Banded	-	-	-
2018	DRG114_3	42.6776	0.707189	1482	Juvenile	Yellow	-	Banded	-	-	-
2018	DRG114_4	42.6776	0.707189	1482	Juvenile	Yellow	-	Banded	-	-	-
2018	DRG114_7	42.6776	0.707189	1482	Juvenile	Yellow	-	Banded	-	-	-
2018	DRG114_8	42.6776	0.707189	1482	Juvenile	Yellow	-	Banded	-	-	-
2018	DRG114_9	42.6776	0.707189	1482	Juvenile	Yellow	-	Banded	-	-	-
2018	DRG115_4	42.6825	0.70815	1450	Adult	Yellow	Dark	Banded	22.6	17.5	1.93
2018	DRG115_5	42.6825	0.70815	1450	Juvenile	Yellow	-	Banded	-	-	-
2018	DRG115_8	42.6825	0.70815	1450	Juvenile	Yellow	-	Banded	-	-	-
2018	DRG116_7	42.6907	0.708	1392	Adult	Yellow	Dark	Banded	24.1	19.3	-
2018	DRG117_6	42.7024	0.7123	1299	Juvenile	Pink	-	Banded	-	-	-
2018	DRG117_7	42.7024	0.7123	1299	Juvenile	Yellow	-	Banded	-	-	-
2018	DRG117_8	42.7024	0.7123	1299	Juvenile	Yellow	-	Banded	-	-	-
2018	DRG117_10	42.7024	0.7123	1299	Juvenile	Pink	-	Banded	-	-	-
2018	DRG118_1	42.7042	0.93945	1714	Adult	Yellow	White	Banded	24.2	18.9	-
2018	DRG118_2	42.7042	0.93945	1714	Adult	Yellow	White	Banded	25.4	19.2	-
2018	DRG118_3	42.7042	0.93945	1714	Adult	Yellow	White	Banded	22.9	17.3	-
2018	DRG118_4	42.7042	0.93945	1714	Adult	Yellow	White	Banded	-	-	-
2018	DRG123_1	42.7204	0.916398	1582	Adult	Yellow	White	Banded	26.1	19.1	3.75
2018	DRG123_2	42.7204	0.916398	1582	Adult	Yellow	Dark	Banded	26.2	20.1	3.79
2018	DRG123_3	42.7204	0.916398	1582	Adult	Yellow	Dark	Banded	26.8	22	4.45
2018	DRG123_4	42.7204	0.916398	1582	Adult	Pink	Dark	Banded	26.3	19.6	4.41
2018	DRG123_5	42.7204	0.916398	1582	Adult	Pink	Dark	Banded	28.7	20.6	4.14
2018	DRG123_6	42.7204	0.916398	1582	Adult	Pink	Dark	Banded	25.1	20.3	2.46
2018	DRG123_7	42.7204	0.916398	1582	Adult	Pink	White	Banded	28.2	23	4.35
2018	DRG123_9	42.7204	0.916398	1582	Juvenile	Yellow	-	Banded	-	-	-
2018	DRG123_10	42.7204	0.916398	1582	Juvenile	Yellow	-	Banded	-	-	-
2018	DRG123_11	42.7204	0.916398	1582	Juvenile	Yellow	-	Banded	-	-	-
2018	DRG123_12	42.7204	0.916398	1582	Juvenile	Yellow	-	Banded	-	-	-
2018	DRG123_13	42.7204	0.916398	1582	Juvenile	Yellow	-	Banded	-	-	-
2018	DRG123_14	42.7204	0.916398	1582	Juvenile	Yellow	-	Banded	-	-	-
2018	DRG123_15	42.7204	0.916398	1582	Juvenile	Pink	-	Banded	-	-	-
2018	DRG123_16	42.7204	0.916398	1582	Juvenile	Pink	-	Banded	-	-	-
2018	DRG123_17	42.7204	0.916398	1582	Juvenile	Pink	-	Banded	-	-	-
2018	DRG123_18	42.7204	0.916398	1582	Juvenile	Pink	-	Banded	-	-	-
2018	DRG123_19	42.7204	0.916398	1582	Juvenile	Pink	-	Banded	-	-	-
2018	DRG123_20	42.7204	0.916398	1582	Juvenile	Pink	-	Banded	-	-	-
2018	DRG123_21	42.7204	0.916398	1582	Juvenile	Pink	-	Banded	-	-	-
2018	DRG123_22	42.7204	0.916398	1582	Juvenile	Pink	-	Banded	-	-	-
2018	DRG123_23	42.7204	0.916398	1582	Juvenile	Pink	-	Banded	-	-	-
2018	DRG123_24	42.7204	0.916398	1582	Juvenile	Pink	-	Banded	-	-	-
2018	DRG123_25	42.7204	0.916398	1582	Juvenile	Pink	-	Banded	-	-	-
2018	DRG123_26	42.7204	0.916398	1582	Juvenile	Pink	-	Banded	-	-	-
2018	DRG123B_1	42.7204	0.916398	1582	Adult	Pink	-	Banded	-	-	-
2018	DRG123B_2	42.7204	0.916398	1582	Adult	Yellow	White	Banded	27.2	21.8	-
2018	DRG123B_3	42.7204	0.916398	1582	Juvenile	Yellow	-	Banded	-	-	-
2018	DRG123B_4	42.7204	0.916398	1582	Adult	Yellow	White	Banded	27.9	21.3	-
2018	DRG124_2	42.6214	0.765843	1586	Adult	Yellow	Dark	Banded	21.9	18.3	2.22
2018	DRG124_4	42.6214	0.765843	1586	Adult	Pink	Dark	Banded	23.2	20.3	2.98
2018	DRG124_7	42.6214	0.765843	1586	Adult	Yellow	Dark	Banded	24.05	19	2.84
2018	DRG124_10	42.6214	0.765843	1586	Adult	Pink	Dark	Banded	24.4	19.9	2.81
2018	DRG125_5	42.622	0.764279	1520	Juvenile	Pink	-	Banded	-	-	-
2018	DRG126_1	42.7211	0.9142	1396	Adult	Pink	Dark	Banded	26.9	20.8	4.24
2018	DRG126_2	42.7211	0.9142	1396	Adult	Pink	Dark	Banded	26.6	21.7	4.46
2018	DRG126_3	42.7211	0.9142	1396	Adult	Pink	Dark	Banded	25.9	19.4	3.49
2018	DRG126_4	42.7211	0.9142	1396	Juvenile	Pink	-	Banded	-	-	-
2018	DRG126_5	42.7211	0.9142	1396	Juvenile	Yellow	-	Banded	-	-	-
2018	DRG126_6	42.7211	0.9142	1396	Juvenile	Yellow	-	Banded	-	-	-
2018	DRG126_7	42.7211	0.9142	1396	Juvenile	Yellow	-	Banded	-	-	-
2018	DRG126_8	42.7211	0.9142	1396	Juvenile	Yellow	-	Banded	-	-	-
2018	DRG126_9	42.7211	0.9142	1396	Juvenile	Yellow	-	Banded	-	-	-
2018	DRG126_10	42.7211	0.9142	1396	Juvenile	Yellow	-	Banded	-	-	-
2018	DRG126_11	42.7211	0.9142	1396	Juvenile	Yellow	-	Banded	-	-	-
2018	DRG126_12	42.7211	0.9142	1396	Juvenile	Yellow	-	Banded	-	-	-
2018	DRG126_13	42.7211	0.9142	1396	Juvenile	Yellow	-	Banded	-	-	-
2018	DRG126_14	42.7211	0.9142	1396	Baby	Yellow	-	Banded	-	-	-
2018	DRG126_15	42.7211	0.9142	1396	Baby	Yellow	-	Banded	-	-	-
2018	DRG126_16	42.7211	0.9142	1396	Baby	Yellow	-	Banded	-	-	-
2018	DRG126_17	42.7211	0.9142	1396	Baby	Yellow	-	Banded	-	-	-
2018	DRG126_18	42.7211	0.9142	1396	Adult	Yellow	White	Banded	28.1	21.4	-
2018	DRG126_19	42.7211	0.9142	1396	Adult	Yellow	White	Banded	25.4	20.9	-
2018	DRG126_20	42.7211	0.9142	1396	Juvenile	Pink	-	Banded	-	-	-
2018	DRG126_21	42.7211	0.9142	1396	Juvenile	Pink	-	Banded	-	-	-
2018	DRG126_22	42.7211	0.9142	1396	Juvenile	Pink	-	Banded	-	-	-
2018	DRG126_24	42.7211	0.9142	1396	Juvenile	Yellow	-	Banded	-	-	-
2018	DRG126_25	42.7211	0.9142	1396	Juvenile	Yellow	-	Banded	-	-	-
2018	DRG126_26	42.7211	0.9142	1396	Juvenile	Yellow	-	Banded	-	-	-
2018	DRG126_27	42.7211	0.9142	1396	Juvenile	Yellow	-	Banded	-	-	-
2018	DRG126_28	42.7211	0.9142	1396	Juvenile	Yellow	-	Banded	-	-	-
2018	DRG127_1	42.7137	0.914242	1365	Adult	Pink	Dark	Banded	26.7	20.4	2.45
2018	DRG127_2	42.7137	0.914242	1365	Adult	Pink	Dark	Banded	27	19.6	3.4
2018	DRG127_3	42.7137	0.914242	1365	Juvenile	Pink	-	Banded	-	-	-
2018	DRG127_4	42.7137	0.914242	1365	Juvenile	Pink	-	Banded	-	-	-
2018	DRG127_5	42.7137	0.914242	1365	Juvenile	Pink	-	Banded	-	-	-
2018	DRG127_6	42.7137	0.914242	1365	Juvenile	Pink	-	Banded	-	-	-
2018	DRG127_7	42.7137	0.914242	1365	Juvenile	Yellow	-	Banded	-	-	-
2018	DRG127_8	42.7137	0.914242	1365	Juvenile	Yellow	-	Banded	-	-	-
2018	DRG127_9	42.7137	0.914242	1365	Juvenile	Yellow	-	Banded	-	-	-
2018	DRG127_10	42.7137	0.914242	1365	Juvenile	Yellow	-	Banded	-	-	-
2018	DRG127B_1	42.7137	0.914242	1365	Adult	Yellow	White	Banded	27.1	21.3	-
2018	DRG127B_2	42.7137	0.914242	1365	Adult	Yellow	White	Banded	26.4	20.3	-
2018	DRG127B_3	42.7137	0.914242	1365	Adult	Yellow	White	Banded	26.1	19.2	-
2018	DRG127B_4	42.7137	0.914242	1365	Adult	Yellow	White	Banded	25.7	18.8	-
2018	DRG127B_5	42.7137	0.914242	1365	Adult	Pink	Dark	Banded	26	20.1	-
2018	DRG127B_6	42.7137	0.914242	1365	Adult	Pink	Dark	Banded	26.1	20.9	-
2018	DRG127B_7	42.7137	0.914242	1365	Adult	Pink	Dark	Banded	28.2	22.1	-
2018	DRG127B_8	42.7137	0.914242	1365	Adult	Pink	Dark	Banded	28.4	21.3	-
2018	DRG127B_9	42.7137	0.914242	1365	Juvenile	Pink	-	Banded	-	-	-
2018	DRG127B_10	42.7137	0.914242	1365	Juvenile	Pink	-	Banded	-	-	-
2018	DRG127B_11	42.7137	0.914242	1365	Juvenile	Pink	-	Banded	-	-	-
2018	DRG127B_12	42.7137	0.914242	1365	Juvenile	Yellow	-	Banded	-	-	-
2018	DRG127B_13	42.7137	0.914242	1365	Juvenile	Yellow	-	Banded	-	-	-
2018	DRG127B_14	42.7137	0.914242	1365	Juvenile	Yellow	-	Banded	-	-	-
2018	DRG128_6	42.7122	0.9104	1355	Juvenile	Yellow	-	Banded	-	-	-
2018	DRG128_9	42.7122	0.9104	1355	Juvenile	Yellow	-	Banded	-	-	-
2018	DRG128_10	42.7122	0.9104	1355	Juvenile	Yellow	-	Banded	-	-	-
2018	DRG128_11	42.7122	0.9104	1355	Juvenile	Yellow	-	Banded	-	-	-
2018	DRG128_12	42.7122	0.9104	1355	Juvenile	Yellow	-	Banded	-	-	-
2018	DRG128_13	42.7122	0.9104	1355	Juvenile	Yellow	-	Banded	-	-	-
2018	DRG128_14	42.7122	0.9104	1355	Baby	Yellow	-	Banded	-	-	-
2018	DRG128_15	42.7122	0.9104	1355	Baby	Yellow	-	Banded	-	-	-
2018	DRG129_1	42.7113	0.905847	1325	Adult	Yellow	White	Banded	25.1	20.2	2.25
2018	DRG129_2	42.7113	0.905847	1325	Adult	Yellow	White	Banded	26.1	20	1.98
2018	DRG129_3	42.7113	0.905847	1325	Adult	Yellow	White	Banded	25.9	20.1	3.05
2018	DRG129_4	42.7113	0.905847	1325	Adult	Yellow	White	Banded	26.6	21.8	4.08
2018	DRG129_5	42.7113	0.905847	1325	Adult	Yellow	Dark	Banded	27.1	19.9	2.86
2018	DRG129_6	42.7113	0.905847	1325	Adult	Pink	Dark	Banded	26.7	20.95	2.66
2018	DRG129_7	42.7113	0.905847	1325	Adult	Pink	Dark	Banded	25.3	19.85	3.88
2018	DRG129_8	42.7113	0.905847	1325	Juvenile	Pink	-	Banded	-	-	-
2018	DRG129_9	42.7113	0.905847	1325	Juvenile	Yellow	-	Banded	-	-	-
2018	DRG129_10	42.7113	0.905847	1325	Juvenile	Yellow	-	Banded	-	-	-
2018	DRG129_11	42.7113	0.905847	1325	Juvenile	Yellow	-	Banded	-	-	-
2018	DRG130_1	42.7007	0.8628	1254	Adult	Yellow	Dark	Banded	27.8	21.3	3.86
2018	DRG130_2	42.7007	0.8628	1254	Adult	Pink	Dark	Banded	25.3	18.5	2.2
2018	DRG130_3	42.7007	0.8628	1254	Juvenile	Yellow	-	Banded	-	-	-
2018	DRG130_4	42.7007	0.8628	1254	Juvenile	Yellow	-	Banded	-	-	-
2018	DRG130_5	42.7007	0.8628	1254	Juvenile	Yellow	-	Banded	-	-	-
2018	DRG130_6	42.7007	0.8628	1254	Juvenile	Yellow	-	Banded	-	-	-
2018	DRG130_7	42.7007	0.8628	1254	Juvenile	Yellow	-	Banded	-	-	-
2018	DRG130_8	42.7007	0.8628	1254	Juvenile	Yellow	-	Banded	-	-	-
2018	DRG130_9	42.7007	0.8628	1254	Juvenile	Yellow	-	Banded	-	-	-
2018	DRG130_10	42.7007	0.8628	1254	Juvenile	Yellow	-	Banded	-	-	-
2018	DRG130_11	42.7007	0.8628	1254	Juvenile	Yellow	-	Banded	-	-	-
2018	DRG130_12	42.7007	0.8628	1254	Juvenile	Yellow	-	Banded	-	-	-
2018	DRG130_13	42.7007	0.8628	1254	Juvenile	Yellow	-	Banded	-	-	-
2018	DRG130_14	42.7007	0.8628	1254	Juvenile	Yellow	-	Banded	-	-	-
2018	DRG130_15	42.7007	0.8628	1254	Juvenile	Yellow	-	Banded	-	-	-
2018	DRG130_16	42.7007	0.8628	1254	Juvenile	Yellow	-	Banded	-	-	-
2018	DRG130_17	42.7007	0.8628	1254	Juvenile	Yellow	-	Banded	-	-	-
2018	DRG130_18	42.7007	0.8628	1254	Juvenile	Yellow	-	Banded	-	-	-
2018	DRG130_19	42.7007	0.8628	1254	Juvenile	Yellow	-	Banded	-	-	-
2018	DRG130_20	42.7007	0.8628	1254	Juvenile	Yellow	-	Banded	-	-	-
2018	DRG130_21	42.7007	0.8628	1254	Juvenile	Yellow	-	Banded	-	-	-
2018	DRG130_22	42.7007	0.8628	1254	Juvenile	Yellow	-	Banded	-	-	-
2018	DRG130_23	42.7007	0.8628	1254	Juvenile	Yellow	-	Banded	-	-	-
2018	DRG130_24	42.7007	0.8628	1254	Juvenile	Yellow	-	Banded	-	-	-
2018	DRG130_25	42.7007	0.8628	1254	Juvenile	Yellow	-	Banded	-	-	-
2018	DRG130_26	42.7007	0.8628	1254	Juvenile	Yellow	-	Banded	-	-	-
2018	DRG130_27	42.7007	0.8628	1254	Juvenile	Yellow	-	Banded	-	-	-
2018	DRG130_28	42.7007	0.8628	1254	Juvenile	Yellow	-	Banded	-	-	-
2018	DRG130_29	42.7007	0.8628	1254	Juvenile	Pink	-	Banded	-	-	-
2018	DRG130_30	42.7007	0.8628	1254	Juvenile	Pink	-	Banded	-	-	-
2018	DRG130_31	42.7007	0.8628	1254	Juvenile	Pink	-	Banded	-	-	-
2018	DRG130_32	42.7007	0.8628	1254	Juvenile	Pink	-	Banded	-	-	-
2018	DRG130_33	42.7007	0.8628	1254	Juvenile	Pink	-	Banded	-	-	-
2018	DRG130_34	42.7007	0.8628	1254	Juvenile	Pink	-	Banded	-	-	-
2018	DRG130_35	42.7007	0.8628	1254	Juvenile	Pink	-	Banded	-	-	-
2018	DRG130_36	42.7007	0.8628	1254	Juvenile	Pink	-	Banded	-	-	-
2018	DRG130_37	42.7007	0.8628	1254	Juvenile	Pink	-	Banded	-	-	-
2018	DRG130_38	42.7007	0.8628	1254	Juvenile	Pink	-	Banded	-	-	-
2018	DRG130_39	42.7007	0.8628	1254	Juvenile	Pink	-	Banded	-	-	-
2018	DRG130_40	42.7007	0.8628	1254	Juvenile	Pink	-	Banded	-	-	-
2018	DRG130_41	42.7007	0.8628	1254	Juvenile	Pink	-	Banded	-	-	-
2018	DRG131_1	42.5693	0.8465	1635	Adult	Yellow	White	Banded	26.4	20.2	2.84
2018	DRG131_2	42.5693	0.8465	1635	Adult	Yellow	White	Banded	20.5	15.3	1.54
2018	DRG131_3	42.5693	0.8465	1635	Juvenile	Yellow	-	Banded	-	-	-
2018	DRG132_1	42.5693	0.8465	1635	Juvenile	Yellow	-	Banded	-	-	-
2018	DRG133_8	42.5664	0.845173	1502	Adult	Yellow	White	Banded	22.2	18	1.96
2018	DRG133_19	42.5664	0.845173	1502	Juvenile	Yellow	-	Banded	-	-	-
2018	DRG134_2	42.5667	0.845923	1524	Adult	Yellow	White	Banded	18.7	15.8	1.43
2018	DRG134_3	42.5667	0.845923	1524	Adult	Yellow	White	Banded	17.7	13.8	0.79
2018	DRG134_7	42.5667	0.845923	1524	Juvenile	Yellow	White	Banded	-	-	-
2018	DRG134_10	42.5667	0.845923	1524	Juvenile	Yellow	-	Banded	-	-	-
2018	DRG135_5	42.5633	0.84286	1478	Adult	Yellow	White	Banded	24.1	19.1	1.96
2018	DRG135_6	42.5633	0.84286	1478	Adult	Yellow	White	Banded	20	15.7	1.63
2018	DRG135_8	42.5633	0.84286	1478	Juvenile	Yellow	-	Banded	-	-	-
2018	DRG135_9	42.5633	0.84286	1478	Adult	Yellow	White	Banded	26.1	19.1	2.15
2018	DRG135_10	42.5633	0.84286	1478	Juvenile	Yellow	-	Banded	-	-	-
2018	DRG135_11	42.5633	0.84286	1478	Juvenile	Yellow	-	Banded	-	-	-
2018	DRG135_12	42.5633	0.84286	1478	Juvenile	Yellow	-	Banded	-	-	-
2018	DRG135_13	42.5633	0.84286	1478	Juvenile	Yellow	-	Banded	-	-	-
2018	DRG135_14	42.5633	0.84286	1478	Juvenile	Yellow	-	Banded	-	-	-
2018	DRG136_6	42.5537	0.83521	1410	Adult	Yellow	White	Banded	21	17.1	1.98
2018	DRG136_14	42.5537	0.83521	1410	Juvenile	Yellow	-	Banded	-	-	-
2018	DRG137_3	42.5442	0.83964	1334	Adult	Yellow	White	Banded	22.3	17.3	2.3
2018	DRG137_6	42.5442	0.83964	1334	Juvenile	Yellow	-	Banded	-	-	-
2018	DRG137_7	42.5442	0.83964	1334	Juvenile	Yellow	-	Banded	-	-	-
2018	DRG137_9	42.5442	0.83964	1334	Adult	Yellow	White	Banded	23	17.9	-
2018	DRG137_10	42.5442	0.83964	1334	Adult	Yellow	White	Banded	24.1	19.6	-
2018	DRG137_11	42.5442	0.83964	1334	Adult	Yellow	White	Banded	22.9	19.2	-
2018	DRG137_12	42.5442	0.83964	1334	Adult	Yellow	White	Banded	21.1	17	-
2018	DRG137_13	42.5442	0.83964	1334	Adult	Yellow	White	Banded	23.4	19.7	-
2018	DRG137_14	42.5442	0.83964	1334	Adult	Yellow	White	Banded	25.5	20.3	-
2018	DRG137_15	42.5442	0.83964	1334	Adult	Yellow	White	Banded	22.8	18.5	-
2018	DRG137_19	42.5442	0.83964	1334	Juvenile	Yellow	-	Banded	-	-	-
2018	DRG137_20	42.5442	0.83964	1334	Juvenile	Yellow	-	Banded	-	-	-
2018	DRG138_1	42.5311	0.8346	1281	Adult	Yellow	White	Banded	25.6	20.2	2.3
2018	DRG138_2	42.5311	0.8346	1281	Adult	Yellow	White	Banded	23.2	18.5	2.21
2018	DRG138_3	42.5311	0.8346	1281	Adult	Yellow	Dark	Banded	23.3	18.7	2.06
2018	DRG138_5	42.5311	0.8346	1281	Adult	Yellow	Dark	Banded	22.1	17.1	1.69
2018	DRG138_7	42.5311	0.8346	1281	Adult	Yellow	White	Banded	23.9	19.5	1.89
2018	DRG138_8	42.5311	0.8346	1281	Adult	Yellow	White	Banded	23.8	18.4	2.05
2018	DRG138_9	42.5311	0.8346	1281	Adult	Yellow	White	Banded	23.1	18.3	2.21
2018	DRG138_10	42.5311	0.8346	1281	Adult	Yellow	White	Banded	26.1	20	3.29
2018	DRG138_15	42.5311	0.8346	1281	Juvenile	Yellow	-	Banded	-	-	-
2018	DRG138_16	42.5311	0.8346	1281	Juvenile	Yellow	-	Banded	-	-	-
2018	DRG138_17	42.5311	0.8346	1281	Juvenile	Yellow	-	Banded	-	-	-
2017	DRG34_23	42.7334	0.77671	909	Adult	Pink	Dark	Banded	27.1	21.9	1.17
2017	DRG1_15	42.6968	0.81278	1014	Baby	-	-	-	-	-	0.04
2017	DRG1_16	42.6968	0.81278	1014	Baby	-	-	-	-	-	0.03
2017	DRG1_17	42.6968	0.81278	1014	Baby	-	-	-	-	-	0.03
2017	DRG5_11	42.7009	0.92759	1459	Baby	-	-	-	6.6	4.3	0.04
2017	DRG5_12	42.7009	0.92759	1459	Baby	-	-	-	4.9	4.1	0.04
2017	DRG7_6	42.6998	0.91832	1318	Baby	-	-	-	-	-	-
2017	DRG8_1	42.7	0.91832	1321	Baby	-	-	-	5.7	3.5	0.01
2017	DRG10_14	42.7041	0.90238	1275	Baby	Yellow	-	-	-	-	0.03
2017	DRG10_15	42.7041	0.90238	1275	Baby	Yellow	-	-	-	-	0.03
2017	DRG10_16	42.7041	0.90238	1275	Baby		-	-	-	-	0.04
2017	DRG10_17	42.7041	0.90238	1275	Baby		-	-	-	-	0.01
2018	DRG10B_6	42.7041	0.90238	1275	Juvenile	Yellow	-	-	-	X	-
2018	DRG10B_7	42.7041	0.90238	1275	Juvenile	Yellow	-	-	-	X	-
2018	DRG10B_8	42.7041	0.90238	1275	Juvenile	Yellow	-	-	-	X	-
2017	DRG11_17	42.705	0.90342	1234	Baby	-	-	-	-	-	0.01
2017	DRG13_49	42.7	0.84889	1113	Baby	-	-	-	-	-	0.04
2017	DRG13_50	42.7	0.84889	1113	Baby	-	-	-	-	-	0.03
2017	DRG13_51	42.7	0.84889	1113	Baby	-	-	-	-	-	0.03
2017	DRG13_52	42.7	0.84889	1113	Baby	-	-	-	-	-	0.03
2017	DRG13_53	42.7	0.84889	1113	Baby	-	-	-	-	-	0.03
2017	DRG13_54	42.7	0.84889	1113	Baby	-	-	-	-	-	0.02
2017	DRG13_55	42.7	0.84889	1113	Baby	-	-	-	24.2	17.5	0
2017	DRG13_56	42.7	0.84889	1113	Baby	-	-	-	-	-	0
2017	DRG14_4	42.6784	0.87315	1261	Baby	-	-	-	5.7	4.6	0.03
2017	DRG15_22	42.6828	0.87539	1259	Baby	-	-	-	-	-	0.04
2017	DRG15_23	42.6828	0.87539	1259	Baby	-	-	-	-	-	0.03
2017	DRG21_9	42.6787	0.78779	1212	Baby	-	-	-	5.9	3.8	0.06
2017	DRG21_10	42.6787	0.78779	1212	Baby	-	-	-	5.1	3.4	0.03
2017	DRG22_3	42.6868	0.78983	1166	Baby	Yellow	-	-	7	3.9	0.04
2017	DRG22_4	42.6868	0.78983	1166	Baby	Yellow	-	-	5.7	4	0.02
2017	DRG23_13	42.6878	0.79002	1148	Baby	-	-	-	-	-	0.02
2017	DRG24_7	42.6988	0.79402	1006	Baby	-	-	-	-	-	0.04
2017	DRG24_8	42.6988	0.79402	1006	Baby	-	-	-	-	-	0.05
2017	DRG29_6	42.7295	0.79178	1147	Juvenile	Yellow	-	-	13.4	10.1	0.46
2017	DRG31_5	42.7217	0.79331	975	Baby	-	-	-	5.8	4.95	0.03
2017	DRG31_6	42.7217	0.79331	975	Baby	-	-	-	6.9	4.2	0.04
2017	DRG47_23	42.718	0.72336	1033	Baby	-	-	-	5.8	4.6	0.05
2017	DRG48_9	42.7061	0.913922	1387	-	-	-	-	-	-	-
2017	DRG51_3	42.5583	0.74746	1297	Baby	-	-	-	-	-	0.05
2017	DRG51_4	42.5583	0.74746	1297	Baby	-	-	-	-	-	0.05
2017	DRG51_5	42.5583	0.74746	1297	Baby	-	-	-	-	-	0.03
2017	DRG51_6	42.5583	0.74746	1297	Baby	-	-	-	-	-	0.03
2017	DRG51_7	42.5583	0.74746	1297	Baby	-	-	-	-	-	0.03
2017	DRG51_8	42.5583	0.74746	1297	Baby	-	-	-	-	-	0.01
2017	DRG51_9	42.5583	0.74746	1297	Baby	-	-	-	-	-	0
2017	DRG51_10	42.5583	0.74746	1297	Baby	-	-	-	-	-	0
2017	DRG63_41	42.4128	0.74002	883	Baby	-	-	-	-	-	0.03
2017	DRG63_42	42.4128	0.74002	883	Baby	-	-	-	-	-	0.01
2017	DRG63_43	42.4128	0.74002	883	Baby	-	-	-	20.1962	15.2462	0
2017	DRG63_44	42.4128	0.74002	883	Baby	-	-	-	-	-	0
2017	DRG63_45	42.4128	0.74002	883	Baby	-	-	-	-	-	0
2017	DRG89_6	42.4994	0.78319	1189	Baby	-	-	-	-	-	0.01
2017	DRG89_7	42.4994	0.78319	1189	Baby	-	-	-	-	-	0.01
2017	DRG89_8	42.4994	0.78319	1189	Baby	-	-	-	-	-	0
2017	DRG89_9	42.4994	0.78319	1189	Baby	-	-	-	-	-	0
2017	DRG89_10	42.4994	0.78319	1189	Baby	-	-	-	-	-	0
2017	DRG89_11	42.4994	0.78319	1189	Baby	-	-	-	-	-	0
2017	DRG1_11	42.6968	0.81278	1014	Juvenile	Yellow	-	Unbanded	14.7	11	0.89
2017	DRG1_14	42.6968	0.81278	1014	Juvenile	Pink	-	Unbanded	15.8	11.95	0.86
2017	DRG1_20	42.6968	0.81278	1014	Adult	Yellow	White	Unbanded	24.7	19.6	0.96
2017	DRG1_21	42.6968	0.81278	1014	Adult	Yellow	White	Unbanded	23	17.8	0.66
2017	DRG1_29	42.6968	0.81278	1014	Adult	Pink	Dark	Unbanded	26	19.9	0.72
2017	DRG2_5	42.6972	0.81273	1027	Juvenile	Yellow	-	Unbanded	18.1	15	1.17
2017	DRG2_10	42.6972	0.81273	1027	Adult	Yellow	Dark	Unbanded	27	19.9	1.51
2017	DRG3_1	42.6994	0.82452	1016	Adult	Yellow	White	Unbanded	25	19.3	2.87
2017	DRG3_1Shell	42.6994	0.82452	1016	Adult	Yellow	Dark	Unbanded	-	-	2.31
2017	DRG3_2	42.6994	0.82452	1016	Adult	Yellow	Dark	Unbanded	24	17.7	1.51
2017	DRG3_3	42.6994	0.82452	1016	Adult	Yellow	White	Unbanded	23.5	18.1	0.74
2017	DRG3_4	42.6994	0.82452	1016	Adult	Yellow	White	Unbanded	26	18.7	2.91
2017	DRG4_17	42.7012	0.92666	1458	Adult	Pink	-	Unbanded	-	-	-
2017	DRG4_18	42.7012	0.92666	1458	Adult	Pink	Dark	Unbanded	22.4	16.7	0.95
2017	DRG4_19	42.7012	0.92666	1458	Adult	Yellow	White	Unbanded	-	-	-
2017	DRG5_10	42.7009	0.92759	1459	Juvenile	Pink		Unbanded	17.2	13.6	1.32
2017	DRG5_36	42.7009	0.92759	1459	Adult	Pink	Dark	Unbanded	-	-	-
2017	DRG6_1	42.6972	0.93143	1433	Adult	Yellow	White	Unbanded	26.2	21.7	3.69
2017	DRG6_3	42.6972	0.93143	1433	Juvenile	Yellow	-	Unbanded	7.6	5.2	0.07
2017	DRG6_4	42.6972	0.93143	1433	Adult	Yellow	White	Unbanded	22.1	18.6	0.82
2017	DRG6_5	42.6972	0.93143	1433	Adult	Yellow	White	Unbanded	24.5	20.2	1.31
2017	DRG6_6	42.6972	0.93143	1433	Adult	Yellow	White	Unbanded	24.1	20.05	1.83
2017	DRG6_7	42.6972	0.93143	1433	Adult	Yellow	-	Unbanded	24.4	19.6	1.57
2017	DRG6_8	42.6972	0.93143	1433	Adult	Yellow	White	Unbanded	25.7	20.8	1.27
2017	DRG6_9	42.6972	0.93143	1433	Juvenile	Yellow	-	Unbanded	23	19.1	0.63
2017	DRG6_12	42.6972	0.93143	1433	Adult	Pink	Dark	Unbanded	25.1	18.3	1.21
2017	DRG7_5	42.6998	0.91832	1318	Juvenile	Yellow	-	Unbanded	12.8	9.9	0.52
2017	DRG7_7	42.6998	0.91832	1318	Adult	Yellow	Dark	Unbanded	-	19.3	-
2017	DRG7_8	42.6998	0.91832	1318	Adult	Yellow	White	Unbanded	25.5	-	-
2017	DRG7_9	42.6998	0.91832	1318	Adult	Yellow	Dark	Unbanded	22.8		1.39
2017	DRG7_10	42.6998	0.91832	1318	Adult	Yellow	White	Unbanded	-	-	-
2017	DRG7_11	42.6998	0.91832	1318	Adult	Yellow	White	Unbanded	-	-	-
2017	DRG7_12	42.6998	0.91832	1318	Adult	Yellow	White	Unbanded	22.8	-	-
2017	DRG7_13	42.6998	0.91832	1318	Juvenile	Yellow	-	Unbanded	12.3	13.8	0.31
2017	DRG7_17	42.6998	0.91832	1318	Adult	Pink	Dark	Unbanded	-	-	-
2017	DRG8_2	42.7	0.91832	1321	Adult	Yellow	White	Unbanded	-	-	-
2017	DRG8_5	42.7	0.91832	1321	Adult	Pink	-	Unbanded	23.5	17.8	0.81
2017	DRG8_6	42.7	0.91832	1321	Adult	Pink	-	Unbanded	24	18.5	1.05
2017	DRG9_1	42.7	0.91755	1344	Adult	Yellow	-	Unbanded	24.4	20.6	0.99
2017	DRG10_1	42.7041	0.90238	1275	Adult	Yellow	White	Unbanded	25.2	19.4	3.16
2017	DRG10_2	42.7041	0.90238	1275	Juvenile	Yellow	-	Unbanded	9.1	6	0.16
2017	DRG11_12	42.705	0.90342	1234	Juvenile	Yellow	-	Unbanded	10.2	7.7	0.19
2017	DRG11_13	42.705	0.90342	1234	Juvenile	Yellow	-	Unbanded	8.7	6.7	0.12
2017	DRG12_7	42.6985	0.86332	1129	Juvenile	Pink	-	Unbanded	11.2	8.4	0.34
2017	DRG12_8	42.6985	0.86332	1129	Juvenile	Pink	-	Unbanded	14.3	11.1	0.61
2017	DRG12_9	42.6985	0.86332	1129	Juvenile	Pink	-	Unbanded	12.5	9.8	0.49
2017	DRG12_10	42.6985	0.86332	1129	Juvenile	Pink	-	Unbanded	11.1	8.8	0.31
2017	DRG12_11	42.6985	0.86332	1129	Juvenile	Pink	-	Unbanded	11.6	8.2	0.4
2017	DRG12_12	42.6985	0.86332	1129	Juvenile	Pink	-	Unbanded	9.9	7.4	0.23
2017	DRG12_17	42.6985	0.86332	1129	Juvenile	Yellow	-	Unbanded	11.9	9.1	0.39
2017	DRG12_19	42.6985	0.86332	1129	Juvenile	Yellow	-	Unbanded	10.5	7.3	0.28
2017	DRG12_20	42.6985	0.86332	1129	Juvenile	Yellow	-	Unbanded	10.1	8	0.23
2017	DRG12_21	42.6985	0.86332	1129	Baby	Yellow	-	Unbanded			0.04
2017	DRG13_6	42.7	0.84889	1113	Juvenile	Yellow	-	Unbanded	17.9	14	1.37
2017	DRG13_7	42.7	0.84889	1113	Juvenile	Yellow	-	Unbanded	17.8	13.5	1.31
2017	DRG13_8	42.7	0.84889	1113	Juvenile	Yellow	-	Unbanded	9.6	6.4	0.17
2017	DRG13_9	42.7	0.84889	1113	Juvenile	Yellow	-	Unbanded	8	5.2	0.08
2017	DRG13_62	42.7	0.84889	1113	Juvenile	Yellow	-	Unbanded	-	-	-
2017	DRG14_1_Shell	42.6784	0.87315	1261	Adult	Yellow	White	Unbanded	-	-	-
2017	DRG14_2_Shell	42.6784	0.87315	1261	Adult	Yellow	White	Unbanded	-	-	-
2017	DRG14_3_Shell	42.6784	0.87315	1261	Adult	Yellow	White	Unbanded	-	-	-
2017	DRG14_4_Shell	42.6784	0.87315	1261	Adult	Yellow	White	Unbanded	-	-	-
2017	DRG14_5_Shell	42.6784	0.87315	1261	Adult	Yellow	White	Unbanded	-	-	-
2017	DRG14_6_Shell	42.6784	0.87315	1261	Adult	Yellow	-	Unbanded	-	-	-
2017	DRG14_7_Shell	42.6784	0.87315	1261	Adult	Yellow	White	Unbanded	-	-	-
2017	DRG14_8_Shell	42.6784	0.87315	1261	Adult	Yellow	White	Unbanded	-	-	-
2017	DRG14_9_Shell	42.6784	0.87315	1261	Adult	Yellow	White	Unbanded	-	-	-
2017	DRG14_10_Shell	42.6784	0.87315	1261	Adult	Yellow	White	Unbanded	-	-	-
2017	DRG14_11_Shell	42.6784	0.87315	1261	Adult	Yellow	White	Unbanded	-	-	-
2017	DRG14_12_Shell	42.6784	0.87315	1261	Adult	Yellow	White	Unbanded	-	-	-
2017	DRG14_13_Shell	42.6784	0.87315	1261	Adult	Yellow	White	Unbanded	-	-	-
2017	DRG14_14_Shell	42.6784	0.87315	1261	Adult	Yellow	White	Unbanded	-	-	-
2017	DRG14_15_Shell	42.6784	0.87315	1261	Adult	Yellow	Dark	Unbanded	-	-	-
2017	DRG14_16_Shell	42.6784	0.87315	1261	Adult	Yellow	White	Unbanded	-	-	-
2017	DRG14_17_Shell	42.6784	0.87315	1261	Adult	Yellow	White	Unbanded	-	-	-
2017	DRG14_18_Shell	42.6784	0.87315	1261	Adult	Yellow	White	Unbanded	-	-	-
2017	DRG14_19_Shell	42.6784	0.87315	1261	Juvenile	Yellow		Unbanded	-	-	-
2017	DRG14_20_Shell	42.6784	0.87315	1261	Juvenile	Yellow		Unbanded	-	-	-
2017	DRG15_1	42.6828	0.87539	1259	Adult	Yellow	Dark	Unbanded	21.7	17	1.84
2017	DRG15_2	42.6828	0.87539	1259	Adult	Yellow	White	Unbanded	18.9	14.95	1.79
2017	DRG15_3	42.6828	0.87539	1259	Adult	Yellow	White	Unbanded	18.3	14.8	1.5
2017	DRG15_4	42.6828	0.87539	1259	Adult	Yellow	White	Unbanded	18.3	13.9	1.31
2017	DRG15_5	42.6828	0.87539	1259	Adult	Yellow	White	Unbanded	18	14.6	1.33
2017	DRG15_6	42.6828	0.87539	1259	Adult	Yellow	White	Unbanded	17.3	14.8	1.5
2017	DRG15_7	42.6828	0.87539	1259	Juvenile	Yellow	-	Unbanded	16.1	13.2	1.04
2017	DRG15_8	42.6828	0.87539	1259	Juvenile	Yellow	-	Unbanded	15.3	12.1	0.44
2017	DRG15_9	42.6828	0.87539	1259	Juvenile	Yellow	-	Unbanded	13.8	11.7	0.74
2017	DRG15_10	42.6828	0.87539	1259	Juvenile	Yellow	-	Unbanded	13.2	10	0.61
2017	DRG15_11	42.6828	0.87539	1259	Juvenile	Yellow	-	Unbanded	11.95	10.1	0.44
2017	DRG15_12	42.6828	0.87539	1259	Juvenile	Yellow	-	Unbanded	9.9	7.3	0.22
2017	DRG15_13	42.6828	0.87539	1259	Juvenile	Yellow	-	Unbanded	9.8	7.7	0.19
2017	DRG15_14	42.6828	0.87539	1259	Juvenile	Yellow	-	Unbanded	9.95	7.1	0.26
2017	DRG15_15	42.6828	0.87539	1259	Juvenile	Yellow	-	Unbanded	9.4	7.2	0.21
2017	DRG15_16	42.6828	0.87539	1259	Juvenile	Yellow	-	Unbanded	8.8	7.8	0.16
2017	DRG15_17	42.6828	0.87539	1259	Juvenile	Yellow	-	Unbanded	7.5	6.1	0.11
2017	DRG15_18	42.6828	0.87539	1259	Juvenile	Yellow	-	Unbanded	8	5.2	0.14
2017	DRG15_21	42.6828	0.87539	1259	Juvenile	Pink	-	Unbanded	11.1	9.2	0.34
2017	DRG16_3	42.6908	0.87381	1202	Adult	Yellow	White	Unbanded	-	-	-
2017	DRG16_4	42.6908	0.87381	1202	Adult	Yellow	White	Unbanded	-	-	-
2017	DRG16_5	42.6908	0.87381	1202	Juvenile	Yellow	-	Unbanded	-	-	-
2017	DRG17_1	42.6905	0.87416	1178	Adult	Yellow	White	Unbanded	23.5	18.1	2.3
2017	DRG17_2	42.6905	0.87416	1178	Adult	Yellow	White	Unbanded	26.15	19.2	2.47
2017	DRG17_3	42.6905	0.87416	1178	Adult	Yellow	White	Unbanded	24.2	19	2.58
2017	DRG17_4	42.6905	0.87416	1178	Adult	Yellow	White	Unbanded	23	18.1	2.02
2017	DRG17_5	42.6905	0.87416	1178	Adult	Yellow	White	Unbanded	24.15	18.6	3.06
2017	DRG17_6	42.6905	0.87416	1178	Adult	Yellow	White	Unbanded	23.3	17.5	2.32
2017	DRG17_7	42.6905	0.87416	1178	Adult	Yellow	White	Unbanded	22.45	15.9	2.07
2017	DRG17_12	42.6905	0.87416	1178	Adult	Pink	Dark	Unbanded	24.1	16.7	1.96
2017	DRG17_13	42.6905	0.87416	1178	Adult	Pink	Dark	Unbanded	23	15.9	1.91
2017	DRG17_18	42.6905	0.87416	1178	Adult	Yellow	Dark	Unbanded	-	-	-
2017	DRG17_19	42.6905	0.87416	1178	Adult	Yellow	Dark	Unbanded	24.3	19.5	0.7
2017	DRG17_20	42.6905	0.87416	1178	Adult	Yellow	Dark	Unbanded	24.3	17.3	0.69
2017	DRG17_21	42.6905	0.87416	1178	Adult	Yellow	White	Unbanded	22.9	17.3	0.9
2017	DRG17_22	42.6905	0.87416	1178	Adult	Yellow	White	Unbanded	24.5	18.4	1.15
2017	DRG17_23	42.6905	0.87416	1178	Adult	Yellow	White	Unbanded	25.6	19.1	1.76
2017	DRG17_24	42.6905	0.87416	1178	Adult	Yellow	White	Unbanded	23.4	17.2	0.82
2017	DRG17_25	42.6905	0.87416	1178	Adult	Yellow	White	Unbanded	23.5	18.1	0.61
2017	DRG17_26	42.6905	0.87416	1178	Adult	Yellow	White	Unbanded	24.3	17.1	0.94
2017	DRG17_27	42.6905	0.87416	1178	Adult	Yellow	White	Unbanded	24.4	20.1	0.55
2017	DRG17_28	42.6905	0.87416	1178	Adult	Yellow	White	Unbanded	23.3	11.9	0.66
2017	DRG17_29	42.6905	0.87416	1178	Adult	Yellow	White	Unbanded	24.1	18	0.97
2017	DRG17_30	42.6905	0.87416	1178	Adult	Yellow	White	Unbanded	24	18.6	0.92
2017	DRG17_31	42.6905	0.87416	1178	Adult	Yellow	White	Unbanded	22.9	17.2	0.64
2017	DRG17_32	42.6905	0.87416	1178	Adult	Yellow	White	Unbanded	24.95	19.6	0.73
2017	DRG17_33	42.6905	0.87416	1178	Adult	Yellow	White	Unbanded	20.1	-	-
2017	DRG17_34	42.6905	0.87416	1178	Adult	Yellow	White	Unbanded	23.2	14.2	0.41
2017	DRG17_35	42.6905	0.87416	1178	Adult	Yellow	White	Unbanded	16.1	11.9	0.44
2017	DRG17_36	42.6905	0.87416	1178	Adult	Yellow	White	Unbanded	23.4	18.2	0.51
2017	DRG17_49	42.6905	0.87416	1178	Adult	Pink	Dark	Unbanded	23.9	16.8	0.72
2017	DRG17_50	42.6905	0.87416	1178	Adult	Pink	Dark	Unbanded	25.7	18.7	0.69
2017	DRG17_51	42.6905	0.87416	1178	Adult	Pink	Dark	Unbanded	-	-	-
2017	DRG17_52	42.6905	0.87416	1178	Adult	Pink	Dark	Unbanded	24	17.4	0.64
2017	DRG17_53	42.6905	0.87416	1178	Juvenile	Pink	-	Unbanded	19.3	15	0.43
2017	DRG18_1	42.6954	0.87371	1138	Adult	Yellow	White	Unbanded	22.9	17	2.44
2017	DRG18_18	42.6954	0.87371	1138	Juvenile	Pink	-	Unbanded	17.5	14.8	0.39
2017	DRG18_19	42.6954	0.87371	1138	Adult	Yellow	Dark	Unbanded	21.2	15.5	0.59
2017	DRG18_20	42.6954	0.87371	1138	Adult	Yellow	Dark	Unbanded	21.2	16.4	0.81
2017	DRG18_21	42.6954	0.87371	1138	Juvenile	Yellow	-	Unbanded	10.25	7.8	0.09
2017	DRG19_1	42.6895	0.78683	1193	Juvenile	Yellow	-	Unbanded	17.8	13.4	0.91
2017	DRG20_2	42.6776	0.78686	1229	Adult	Yellow	White	Unbanded	23.2	18.2	2.61
2017	DRG20_3	42.6776	0.78686	1229	Juvenile	Yellow	-	Unbanded	8.2	4.8	0.07
2017	DRG20_4	42.6776	0.78686	1229	Juvenile	Yellow	-	Unbanded	7.1	4.3	0.06
2017	DRG20_5	42.6776	0.78686	1229	Juvenile	Yellow	-	Unbanded	6.9	3.8	0.06
2017	DRG20_6	42.6776	0.78686	1229	Juvenile	Yellow	-	Unbanded	6.1	3.8	0.06
2017	DRG20_7	42.6776	0.78686	1229	Juvenile	Yellow	-	Unbanded	6	3.7	0.06
2017	DRG20_8	42.6776	0.78686	1229	Baby	Yellow	-	Unbanded	-	-	0.05
2017	DRG20_9	42.6776	0.78686	1229	Baby	Yellow	-	Unbanded	-	-	0.05
2017	DRG20_11	42.6776	0.78686	1229	Adult	Yellow	White	Unbanded	22.3	18.3	0.85
2017	DRG20_12	42.6776	0.78686	1229	Adult	Yellow	White	Unbanded	24.2	18.5	0.81
2017	DRG20_13	42.6776	0.78686	1229	Adult	Yellow	White	Unbanded	24.3	19.4	1.03
2017	DRG20_14	42.6776	0.78686	1229	Juvenile	Yellow	-	Unbanded	15.8	12.1	0.45
2017	DRG20_15	42.6776	0.78686	1229	Juvenile	Yellow	-	Unbanded	15.3	11.8	0.09
2017	DRG20_16	42.6776	0.78686	1229	Juvenile	Yellow	-	Unbanded	13.7	10.2	0.19
2017	DRG21_2	42.6787	0.78779	1212	Adult	Yellow	White	Unbanded	24.6	18.8	0.85
2017	DRG21_3	42.6787	0.78779	1212	Juvenile	Yellow	-	Unbanded	17.7	13.4	1.1
2017	DRG21_4	42.6787	0.78779	1212	Juvenile	Yellow	-	Unbanded	10.4	7.9	0.18
2017	DRG21_5	42.6787	0.78779	1212	Juvenile	Yellow	-	Unbanded	8.3	6.2	0.1
2017	DRG21_11	42.6787	0.78779	1212	Adult	Yellow	Dark	Unbanded	25.4	18.7	0.96
2017	DRG21_12	42.6787	0.78779	1212	Adult	Yellow	White	Unbanded	24.6	19.2	1.28
2017	DRG21_13	42.6787	0.78779	1212	Juvenile	Yellow	-	Unbanded	19.1	14.6	0.46
2017	DRG21_14	42.6787	0.78779	1212	Juvenile	Yellow	-	Unbanded	19.3	15.8	0.56
2017	DRG21_15	42.6787	0.78779	1212	Juvenile	Yellow	-	Unbanded	19	13.5	0.4
2017	DRG21_16	42.6787	0.78779	1212	Juvenile	Yellow	-	Unbanded	11.8	8.8	0.03
2017	DRG22_2	42.6868	0.78983	1166	Juvenile	Yellow	-	Unbanded	10.3	8	0.16
2017	DRG22_11	42.6868	0.78983	1166	Juvenile	Yellow	-	Unbanded	-	-	-
2017	DRG23_8	42.6878	0.79002	1148	Juvenile	Yellow	-	Unbanded	8.7	5.9	0.09
2017	DRG23_9	42.6878	0.79002	1148	Juvenile	Yellow	-	Unbanded	7	4.3	0.11
2017	DRG23_10	42.6878	0.79002	1148	Juvenile	Yellow	-	Unbanded	6.9	5.4	0.08
2017	DRG23_11	42.6878	0.79002	1148	Juvenile	Yellow	-	Unbanded	7.2	5.3	0.08
2017	DRG23_12	42.6878	0.79002	1148	Baby	Yellow	-	Unbanded	-	-	0.05
2017	DRG23_16	42.6878	0.79002	1148	Juvenile	Yellow	-	Unbanded	14	11.4	0.12
2017	DRG24_9	42.6988	0.79402	1006	Adult	Yellow	Dark	Unbanded	24	18.6	0.95
2017	DRG24_10	42.6988	0.79402	1006	Adult	Yellow	Dark	Unbanded	23.3	17.8	0.57
2017	DRG24_11	42.6988	0.79402	1006	Adult	Yellow	White	Unbanded	25	19.8	1.14
2017	DRG24_12	42.6988	0.79402	1006	Adult	Yellow	White	Unbanded	25.6	18.2	0.95
2017	DRG24_13	42.6988	0.79402	1006	Adult	Yellow	Dark	Unbanded	24.9	18.2	1.4
2017	DRG24_14	42.6988	0.79402	1006	Juvenile	Yellow	-	Unbanded	18.5	14.7	0.44
2017	DRG24_15	42.6988	0.79402	1006	Adult	Yellow	-	Unbanded	22.9	17.3	1.19
2017	DRG24_16	42.6988	0.79402	1006	Adult	Yellow	-	Unbanded	23.2	18	1.24
2017	DRG24_40	42.6988	0.79402	1006	Adult	Pink	Dark	Unbanded	25.8	19.4	0.71
2017	DRG24_41	42.6988	0.79402	1006	Adult	Pink	-	Unbanded	24.5	18	1.15
2017	DRG25_1	42.6967	0.79275	978	Adult	Yellow	Dark	Unbanded	27.3	21	3.88
2017	DRG25_3	42.6967	0.79275	978	Adult	Yellow	White	Unbanded	25.95	20.2	3.63
2017	DRG25_8	42.6967	0.79275	978	Juvenile	Yellow	-	Unbanded	14.5	11.4	0.86
2017	DRG25_9	42.6967	0.79275	978	Juvenile	Yellow	-	Unbanded	7.5	5.3	0.11
2017	DRG25_10	42.6967	0.79275	978	Baby	Yellow	-	Unbanded	-	-	0.04
2017	DRG25_11	42.6967	0.79275	978	Baby	Yellow	-	Unbanded	-	-	0.03
2017	DRG26_2	42.7003	0.80295	958	Adult	Yellow	White	Unbanded	25.9	19.9	3.78
2017	DRG26_4	42.7003	0.80295	958	Adult	Yellow	White	Unbanded	-	-	-
2017	DRG26_5	42.7003	0.80295	958	Adult	Yellow	White	Unbanded	-	-	-
2017	DRG26_6	42.7003	0.80295	958	Juvenile	Yellow	-	Unbanded	16.3	12.5	0.19
2017	DRG27_1	42.7069	0.79624	961	Adult	Yellow	White	Unbanded	25	17.1	2.86
2017	DRG27_2	42.7069	0.79624	961	Adult	Yellow	White	Unbanded	24.9	19.4	3.31
2017	DRG27_3	42.7069	0.79624	961	Adult	Yellow	White	Unbanded	20.2	15.7	1.52
2017	DRG28_5	42.7204	0.79612	1007	Adult	Yellow	White	Unbanded	25	18.8	3.18
2017	DRG28_6	42.7204	0.79612	1007	Adult	Yellow	White	Unbanded	24.4	18.3	2.8
2017	DRG28_7	42.7204	0.79612	1007	Adult	Yellow	Dark	Unbanded	24.2	17.2	2.37
2017	DRG28_11	42.7204	0.79612	1007	Adult	Yellow	-	Unbanded	-	-	-
2017	DRG28_22	42.7204	0.79612	1007	Adult	Pink	Dark	Unbanded	-	-	-
2017	DRG29_3	42.7295	0.79178	1147	Adult	Yellow	White	Unbanded	26.2	19.2	3.91
2017	DRG30_1	42.726	0.79948	1222	Adult	Yellow	White	Unbanded	24.8	18	2.16
2017	DRG30_2	42.726	0.79948	1222	Adult	Yellow	White	Unbanded	25.1	18.3	2.4
2017	DRG30_3	42.726	0.79948	1222	Adult	Yellow	White	Unbanded	25.6	19.15	2.54
2017	DRG30_4	42.726	0.79948	1222	Adult	Yellow	White	Unbanded	25.3	19.12	2.5
2017	DRG30_5	42.726	0.79948	1222	Adult	Yellow	White	Unbanded	25.2	18.95	2.23
2017	DRG30_6	42.726	0.79948	1222	Adult	Yellow	White	Unbanded	25.5	19.3	2.29
2017	DRG30_8	42.726	0.79948	1222	Adult	Pink	Dark	Unbanded	25.75	18.6	2.3
2017	DRG30_9	42.726	0.79948	1222	Baby	-	-	Unbanded	4.9	3.8	0.09
2017	DRG31_3	42.7217	0.79331	975	Juvenile	Yellow	-	Unbanded	17.5	13.9	1.22
2017	DRG32_11	42.7265	0.78439	925	Adult	Pink	Dark	Unbanded	23.6	17.4	1.75
2017	DRG32_12	42.7265	0.78439	925	Adult	Yellow	White	Unbanded	24.7	17.9	3.54
2017	DRG32_22	42.7265	0.78439	925	Juvenile	pink	-	Unbanded	18.05	14	1.38
2017	DRG32_23	42.7265	0.78439	925	Juvenile	pink	-	Unbanded	19.2	15	1.51
2017	DRG32_24	42.7265	0.78439	925	Adult	Yellow	White	Unbanded	26	19.6	1.44
2017	DRG32_25	42.7265	0.78439	925	Adult	Yellow	-	Unbanded	-	-	-
2017	DRG32_26	42.7265	0.78439	925	Adult	Yellow	Dark	Unbanded	25.9	19.5	1.06
2017	DRG32_27	42.7265	0.78439	925	Adult	Yellow	White	Unbanded	23.3	20.5	1.31
2017	DRG32_43	42.7265	0.78439	925	Juvenile	pink	-	Unbanded	18	13.7	0.27
2017	DRG33_1	42.7265	0.78841	932	Adult	Yellow	White	Unbanded	-	-	-
2017	DRG33_2	42.7265	0.78841	932	Adult	Yellow	-	Unbanded	27	21.9	1.09
2017	DRG33_3	42.7265	0.78841	932	Adult	Yellow	-	Unbanded	26.1	20.1	1.3
2017	DRG33_4	42.7265	0.78841	932	Adult	Yellow	Dark	Unbanded	26.2	20.2	0.91
2017	DRG33_5	42.7265	0.78841	932	Adult	Yellow	Dark	Unbanded	26.3	19.4	0.95
2017	DRG33_6	42.7265	0.78841	932	Adult	Yellow	White	Unbanded	24.7	18.8	1.16
2017	DRG33_7	42.7265	0.78841	932	Adult	Yellow	White	Unbanded	-	-	-
2017	DRG33_8	42.7265	0.78841	932	Adult	Yellow	Dark	Unbanded	25.8	18.5	0.96
2017	DRG33_9	42.7265	0.78841	932	Adult	Yellow	White	Unbanded	-	-	-
2017	DRG33_10	42.7265	0.78841	932	Adult	Yellow	-	Unbanded	25.2	19	0.65
2017	DRG34_2	42.7334	0.77671	909	Adult	Yellow	-	Unbanded	26.7	21.4	1.29
2017	DRG35_1	42.7389	0.76158	884	Adult	Yellow	Dark	Unbanded	24.5	17.7	2.94
2017	DRG35_3	42.7389	0.76158	884	Adult	Yellow	Dark	Unbanded	24.5	17.7	2.94
2017	DRG35_6	42.7389	0.76158	884	Juvenile	Pink	-	Unbanded	19.8	15.8	1.54
2017	DRG35_7	42.7389	0.76158	884	Juvenile	Yellow	-	Unbanded	21	16.2	1.94
2017	DRG35_9	42.7389	0.76158	884	Adult	Yellow	Dark	Unbanded	27	21.5	1.19
2017	DRG36_1	42.7366	0.76037	877	Adult	Yellow	White	Unbanded	24.1	18.3	2.96
2017	DRG36_2	42.7366	0.76037	877	Adult	Yellow	White	Unbanded	24.3	18	3.03
2017	DRG36_3	42.7366	0.76037	877	Adult	Yellow	White	Unbanded	23.4	27.8	2.76
2017	DRG36_4	42.7366	0.76037	877	Adult	Yellow	Dark	Unbanded	27.1	21.95	4.07
2017	DRG36_5	42.7366	0.76037	877	Adult	Yellow	Dark	Unbanded	25	18.8	3.08
2017	DRG36_6	42.7366	0.76037	877	Juvenile	Yellow	-	Unbanded	19.3	15.8	1.82
2017	DRG36_7	42.7366	0.76037	877	Juvenile	Yellow	-	Unbanded	18.9	14.2	1.41
2017	DRG36_8	42.7366	0.76037	877	Juvenile	Yellow	-	Unbanded	19.4	15.4	1.68
2017	DRG36_17	42.7366	0.76037	877	Juvenile	Pink	-	Unbanded	19.9	14.8	1.39
2017	DRG36_18	42.7366	0.76037	877	Adult	Pink	White	Unbanded	23.4	17.6	2.53
2017	DRG36_19	42.7366	0.76037	877	Adult	Pink	Dark	Unbanded	26.9	20.7	3.88
2017	DRG36_20	42.7366	0.76037	877	Adult	Pink	Dark	Unbanded	25	23.2	3.08
2017	DRG36_21	42.7366	0.76037	877	Juvenile	Pink	-	Unbanded	19.8	15	1.6
2017	DRG36_302	42.7366	0.76037	877	Adult	Pink	-	Unbanded	-	-	-
2017	DRG36_305	42.7366	0.76037	877	Adult	Pink	-	Unbanded	-	-	-
2017	DRG38_6	42.7454	0.70552	823	Juvenile	Yellow	-	Unbanded	8.8	6.2	0.14
2017	DRG38_13	42.7454	0.70552	823	Adult	Yellow	Dark	Unbanded	25.4	19.95	0.96
2017	DRG38_14	42.7454	0.70552	823	Adult	Yellow	Dark	Unbanded	25	19.1	0.82
2017	DRG38_15	42.7454	0.70552	823	Adult	Yellow	Dark	Unbanded	25.1	17.8	1
2017	DRG39_1	42.7381	0.72204	838	Adult	Yellow	Dark	Unbanded	27.5	20.75	2.36
2017	DRG39_2	42.7381	0.72204	838	Adult	Yellow	White	Unbanded	27.5	20.25	2.96
2017	DRG39_3	42.7381	0.72204	838	Adult	Yellow	White	Unbanded	25	18.7	2.28
2017	DRG39_4	42.7381	0.72204	838	Adult	Yellow	White	Unbanded	26.1	20.3	2.6
2017	DRG39_9	42.7381	0.72204	838	Adult	Yellow	Dark	Unbanded	-	19.9	-
2017	DRG39_10	42.7381	0.72204	838	Juvenile	Yellow	-	Unbanded	-	-	-
2017	DRG39_16	42.7381	0.72204	838	Adult	Pink	Dark	Unbanded	25.8	20.9	1.17
2017	DRG41_1	42.7158	0.72163	1035	Juvenile	Pink	-	Unbanded	18.8	12.4	0.89
2017	DRG41_3	42.7158	0.72163	1035	Baby	Yellow	-	Unbanded	-	-	0.04
2017	DRG42_1	42.7024	0.71194	1156	Adult	Yellow	Dark	Unbanded	24.7	18.9	2.83
2017	DRG42_2	42.7024	0.71194	1156	Adult	Yellow	Dark	Unbanded	23.3	17.8	2.44
2017	DRG42_3	42.7024	0.71194	1156	Adult	Yellow	Dark	Unbanded	24.2	17.7	2.53
2017	DRG42_4	42.7024	0.71194	1156	Adult	Yellow	Dark	Unbanded	24.9	18.8	3
2017	DRG42_5	42.7024	0.71194	1156	Adult	Yellow	Dark	Unbanded	24.4	18.6	2.61
2017	DRG42_6	42.7024	0.71194	1156	Adult	Yellow	Dark	Unbanded	23.1	16.9	2.36
2017	DRG42_7	42.7024	0.71194	1156	Adult	Yellow	Dark	Unbanded	23.3	16.2	2.41
2017	DRG42_8	42.7024	0.71194	1156	Adult	Yellow	Dark	Unbanded	24.3	19.2	2.43
2017	DRG42_9	42.7024	0.71194	1156	Adult	Yellow	Dark	Unbanded	25.1	20.2	2.98
2017	DRG42_10	42.7024	0.71194	1156	Adult	Yellow	Dark	Unbanded	23.5	18	2.67
2017	DRG42_11	42.7024	0.71194	1156	Adult	Yellow	Dark	Unbanded	24.4	18.3	2.64
2017	DRG42_12	42.7024	0.71194	1156	Adult	Yellow	Dark	Unbanded	21.5	15.4	2.02
2017	DRG42_13	42.7024	0.71194	1156	Adult	Yellow	Dark	Unbanded	24.2	17	2.78
2017	DRG42_14	42.7024	0.71194	1156	Adult	Yellow	Dark	Unbanded	24.3	18.6	2.18
2017	DRG42_15	42.7024	0.71194	1156	Adult	Yellow	White	Unbanded	22.5	18.4	2.63
2017	DRG42_16	42.7024	0.71194	1156	Adult	Yellow	White	Unbanded	22.2	11.2	2.39
2017	DRG42_17	42.7024	0.71194	1156	Adult	Yellow	White	Unbanded	23.7	17.5	2.89
2017	DRG42_18	42.7024	0.71194	1156	Adult	Yellow	White	Unbanded	23.1	18.2	2.52
2017	DRG42_19	42.7024	0.71194	1156	Adult	Yellow	White	Unbanded	19.6	15.1	1.65
2017	DRG42_20	42.7024	0.71194	1156	Juvenile	Yellow	-	Unbanded	19.4	15.9	1.63
2017	DRG42_21	42.7024	0.71194	1156	Juvenile	Yellow	-	Unbanded	19.8	16.5	1.71
2017	DRG42_22	42.7024	0.71194	1156	Juvenile	Yellow	-	Unbanded	17	13.5	1.1
2017	DRG42_23	42.7024	0.71194	1156	Juvenile	Yellow	-	Unbanded	16.7	13.2	1.07
2017	DRG42_24	42.7024	0.71194	1156	Juvenile	Yellow	-	Unbanded	18.6	13.8	1.34
2017	DRG42_25	42.7024	0.71194	1156	Juvenile	Yellow	-	Unbanded	19.2	15.8	1.61
2017	DRG42_26	42.7024	0.71194	1156	Juvenile	Yellow	-	Unbanded	19.4	14.2	1.6
2017	DRG42_27	42.7024	0.71194	1156	Juvenile	Yellow	-	Unbanded	18.5	14.9	1.43
2017	DRG42_28	42.7024	0.71194	1156	Adult	Pink	Dark	Unbanded	24.9	19.4	3.29
2017	DRG42_29	42.7024	0.71194	1156	Adult	Pink	Dark	Unbanded	25.7	21.3	2.9
2017	DRG42_30	42.7024	0.71194	1156	Adult	Pink	Dark	Unbanded	24.2	18.8	3.05
2017	DRG42_31	42.7024	0.71194	1156	Adult	Pink	Dark	Unbanded	24.8	20	2.71
2017	DRG42_32	42.7024	0.71194	1156	Adult	Pink	Dark	Unbanded	23.3	18.7	3.21
2017	DRG42_33	42.7024	0.71194	1156	Adult	Pink	Dark	Unbanded	23.6	18.1	2.94
2017	DRG42_34	42.7024	0.71194	1156	Adult	Pink	Dark	Unbanded	23.4	17.9	2.45
2017	DRG42_35	42.7024	0.71194	1156	Adult	Pink	Dark	Unbanded	24.4	18.7	2.52
2017	DRG42_36	42.7024	0.71194	1156	Adult	Pink	Dark	Unbanded	26.3	19.5	3.47
2017	DRG42_37	42.7024	0.71194	1156	Adult	Pink	Dark	Unbanded	25	18.5	3.45
2017	DRG42_38	42.7024	0.71194	1156	Juvenile	Pink	Dark	Unbanded	19.2	16.1	1.58
2017	DRG42_39	42.7024	0.71194	1156	Juvenile	Pink	Dark	Unbanded	17.6	13.9	1.16
2017	DRG42_301	42.7024	0.71194	1156	Adult	Yellow	-	Unbanded	-	-	-
2018	DRG42B_12	42.7024	0.71194	1156	Adult	Yellow	Dark	Unbanded	24.7	17.8	2.69
2018	DRG42B_14	42.7024	0.71194	1156	Adult	Yellow	Dark	Unbanded	24.2	18.7	2.58
2018	DRG42B_28	42.7024	0.71194	1156	Adult	Yellow	Dark	Unbanded	24.8	19.8	2.87
2018	DRG42B_29	42.7024	0.71194	1156	Adult	Yellow	Dark	Unbanded	25.7	17.6	3.53
2018	DRG42B_32	42.7024	0.71194	1156	Adult	Yellow	White	Unbanded	24.6	19.4	2.54
2018	DRG42B_40	42.7024	0.71194	1156	Adult	Yellow	Dark	Unbanded	25.05	18	3.15
2018	DRG42B_46	42.7024	0.71194	1156	Adult	Pink	Dark	Unbanded	25.2	18.1	2.02
2018	DRG42B_48	42.7024	0.71194	1156	Adult	Yellow	Dark	Unbanded	24.1	18.5	2.52
2018	DRG42B_49	42.7024	0.71194	1156	Adult	Yellow	Dark	Unbanded	24.6	20.1	2.8
2018	DRG42B_53	42.7024	0.71194	1156	Juvenile	Yellow	-	Unbanded	-	-	-
2018	DRG42B_55	42.7024	0.71194	1156	Juvenile	Yellow	-	Unbanded	-	-	-
2018	DRG42B_58	42.7024	0.71194	1156	Juvenile	Yellow	-	Unbanded	-	-	-
2018	DRG42B_59	42.7024	0.71194	1156	Juvenile	Yellow	-	Unbanded	-	-	-
2018	DRG42B_60	42.7024	0.71194	1156	Juvenile	Yellow	-	Unbanded	-	-	-
2017	DRG43_4	42.6972	0.70773	1226	Juvenile	Yellow	-	Unbanded	18.6	14.2	1.22
2017	DRG44_1	42.6771	0.70696	1396	Adult	Yellow	White	Unbanded	20.7	16.4	1.9
2017	DRG44_2	42.6771	0.70696	1396	Adult	Yellow	White	Unbanded	20.3	15.9	0.49
2017	DRG44_3	42.6771	0.70696	1396	Adult	Yellow	White	Unbanded	28.5	23.4	1.72
2017	DRG44_4	42.6771	0.70696	1396	Adult	Yellow	White	Unbanded	25.3	20.4	1.02
2017	DRG44_5	42.6771	0.70696	1396	Adult	Yellow	White	Unbanded	-	-	-
2017	DRG44_6	42.6771	0.70696	1396	Adult	Yellow	White	Unbanded	-	-	-
2017	DRG44_7	42.6771	0.70696	1396	Adult	Yellow	White	Unbanded	-	-	-
2017	DRG44_8	42.6771	0.70696	1396	Juvenile	Yellow	-	Unbanded	11.8	8.7	0.07
2017	DRG44_9	42.6771	0.70696	1396	Juvenile	Yellow	-	Unbanded	11.4	9.1	0.14
2017	DRG45_1	42.6821	0.70667	1432	Adult	Yellow	White	Unbanded	24.9	20.3	3.41
2017	DRG45_2	42.6821	0.70667	1432	Adult	Yellow	White	Unbanded	24.1	17.9	2.97
2017	DRG45_3	42.6821	0.70667	1432	Adult	Yellow	White	Unbanded	27.6	20.7	5.07
2017	DRG45_4	42.6821	0.70667	1432	Juvenile	Yellow	-	Unbanded	17.4	14.6	1.09
2017	DRG45_5	42.6821	0.70667	1432	Juvenile	Pink	-	Unbanded	17.1	13.4	0.97
2017	DRG45_6	42.6821	0.70667	1432	Adult	Yellow	White	Unbanded	28.1	21.5	0.84
2017	DRG45_7	42.6821	0.70667	1432	Adult	Yellow	White	Unbanded	26.5	19.8	0.97
2017	DRG45_8	42.6821	0.70667	1432	Adult	Yellow	White	Unbanded	28.2	20.4	0.78
2017	DRG45_9	42.6821	0.70667	1432	Adult	Yellow	White	Unbanded	26	19	0.75
2017	DRG45_10	42.6821	0.70667	1432	Adult	Yellow	White	Unbanded	27.4	21.1	1.45
2017	DRG45_11	42.6821	0.70667	1432	Adult	Yellow	White	Unbanded	-	-	-
2017	DRG45_12	42.6821	0.70667	1432	Adult	Yellow	White	Unbanded	-	-	-
2017	DRG45_13	42.6821	0.70667	1432	Adult	Yellow	White	Unbanded	-	-	-
2017	DRG45_14	42.6821	0.70667	1432	Adult	Yellow	White	Unbanded	-	-	-
2017	DRG45_15	42.6821	0.70667	1432	Adult	Yellow	White	Unbanded	-	-	-
2017	DRG45_16	42.6821	0.70667	1432	Adult	Yellow	White	Unbanded	-	-	-
2017	DRG45_17	42.6821	0.70667	1432	Adult	Yellow	White	Unbanded	-	-	-
2017	DRG45_18	42.6821	0.70667	1432	Adult	Yellow	Dark	Unbanded	-	-	-
2017	DRG45_19	42.6821	0.70667	1432	Juvenile	Yellow	-	Unbanded	19.5	15.6	0.38
2017	DRG45_20	42.6821	0.70667	1432	Juvenile	Yellow	-	Unbanded	19.1	15.2	0.45
2017	DRG45_21	42.6821	0.70667	1432	Juvenile	Yellow	-	Unbanded	14.4	11	0.13
2017	DRG45_22	42.6821	0.70667	1432	Juvenile	Yellow	-	Unbanded	-	-	-
2017	DRG45_23	42.6821	0.70667	1432	Adult	Pink	White	Unbanded	-	-	-
2017	DRG46_1	42.6829	0.70754	1280	Adult	Yellow	White	Unbanded	23.7	18.2	2.81
2017	DRG46_2	42.6829	0.70754	1280	Adult	Yellow	White	Unbanded	23.2	18	3.28
2017	DRG46_3	42.6829	0.70754	1280	Adult	Yellow	White	Unbanded	22.2	18.95	2.69
2017	DRG46_8	42.6829	0.70754	1280	Juvenile	Yellow	-	Unbanded	18.2	15.3	1.69
2017	DRG46_9	42.6829	0.70754	1280	Juvenile	Yellow	-	Unbanded	10.6	7.2	0.27
2017	DRG46_10	42.6829	0.70754	1280	Juvenile	Yellow	-	Unbanded	10.1	6.9	0.22
2017	DRG46_12	42.6829	0.70754	1280	Juvenile	Pink	-	Unbanded	9.1	61	0.17
2017	DRG46_13	42.6829	0.70754	1280	Adult	Yellow	White	Unbanded	24.7	17.9	1.03
2017	DRG46_14	42.6829	0.70754	1280	Juvenile	Yellow	-	Unbanded	18	14.8	0.34
2017	DRG46_15	42.6829	0.70754	1280	Juvenile	Yellow	-	Unbanded	17.3	13.6	0.45
2017	DRG46_16	42.6829	0.70754	1280	Juvenile	Yellow	-	Unbanded	13.1	9.8	0.1
2017	DRG46_17	42.6829	0.70754	1280	Juvenile	Yellow	-	Unbanded	13.5	10.9	0.35
2017	DRG47_1	42.718	0.72336	1033	Adult	Yellow	Dark	Unbanded	25	17.9	2.95
2017	DRG47_2	42.718	0.72336	1033	Adult	Yellow	Dark	Unbanded	24.2	19.2	2.88
2017	DRG47_3	42.718	0.72336	1033	Adult	Yellow	Dark	Unbanded	25.4	18.5	2.87
2017	DRG47_4	42.718	0.72336	1033	Adult	Yellow	Dark	Unbanded	24.1	17.6	3.1
2017	DRG47_5	42.718	0.72336	1033	Adult	Yellow	Dark	Unbanded	24.2	18.95	2.89
2017	DRG47_6	42.718	0.72336	1033	Adult	Yellow	Dark	Unbanded	20.3	16.05	1.98
2017	DRG47_7	42.718	0.72336	1033	Adult	Yellow	Dark	Unbanded	21.9	17.4	2.39
2017	DRG47_8	42.718	0.72336	1033	Adult	Yellow	Dark	Unbanded	21.9	17.3	1.02
2017	DRG47_13	42.718	0.72336	1033	Juvenile	Yellow	-	Unbanded	11.4	8.95	0.35
2017	DRG47_14	42.718	0.72336	1033	Juvenile	Yellow	-	Unbanded	14.95	12.2	0.88
2017	DRG47_24	42.718	0.72336	1033	Adult	Yellow	Dark	Unbanded	-	-	-
2017	DRG47_25	42.718	0.72336	1033	Adult	Yellow	Dark	Unbanded	24	19.2	1.1
2017	DRG49_7	42.7047	0.924582	1612	Adult	Yellow	White	Unbanded	-	-	-
2017	DRG49_8	42.7047	0.924582	1612	Adult	Yellow	-	Unbanded	24	18.9	2.31
2017	DRG50_1	42.5639	0.75003	1349	Adult	Yellow	White	Unbanded	23.4	18.7	2.71
2017	DRG50_2	42.5639	0.75003	1349	Juvenile	Yellow	-	Unbanded	11.7	9.4	0.27
2017	DRG50_3	42.5639	0.75003	1349	Adult	Yellow	Dark	Unbanded	-	-	-
2017	DRG50_4	42.5639	0.75003	1349	Adult	Yellow	Dark	Unbanded	-	-	-
2017	DRG50_5	42.5639	0.75003	1349	Adult	Yellow	Dark	Unbanded	-	-	-
2017	DRG50_6	42.5639	0.75003	1349	Adult	Yellow	Dark	Unbanded	-	-	-
2017	DRG50_7	42.5639	0.75003	1349	Adult	Yellow	Dark	Unbanded	-	-	-
2017	DRG50_8	42.5639	0.75003	1349	Adult	Yellow	Dark	Unbanded	-	-	-
2017	DRG50_9	42.5639	0.75003	1349	Adult	Yellow	Dark	Unbanded	-	-	-
2017	DRG50_10	42.5639	0.75003	1349	Adult	Yellow	Dark	Unbanded	-	-	-
2017	DRG50_11	42.5639	0.75003	1349	Adult	Yellow	Dark	Unbanded	-	-	-
2017	DRG50_12	42.5639	0.75003	1349	Adult	Yellow	Dark	Unbanded	-	-	-
2017	DRG50_13	42.5639	0.75003	1349	Adult	Yellow	Dark	Unbanded	-	-	-
2017	DRG50_14	42.5639	0.75003	1349	Adult	Yellow	Dark	Unbanded	-	-	-
2017	DRG50_15	42.5639	0.75003	1349	Adult	Yellow	Dark	Unbanded	-	-	-
2017	DRG50_16	42.5639	0.75003	1349	Adult	Yellow	White	Unbanded	-	-	-
2017	DRG50_17	42.5639	0.75003	1349	Adult	Yellow	White	Unbanded	-	-	-
2017	DRG50_18	42.5639	0.75003	1349	Adult	Yellow	White	Unbanded	-	-	-
2017	DRG50_19	42.5639	0.75003	1349	Adult	Yellow	White	Unbanded	-	-	-
2017	DRG50_20	42.5639	0.75003	1349	Adult	Yellow	White	Unbanded	-	-	-
2017	DRG50_21	42.5639	0.75003	1349	Adult	Yellow	White	Unbanded	-	-	-
2017	DRG50_22	42.5639	0.75003	1349	Adult	Yellow	White	Unbanded	-	-	-
2017	DRG50_23	42.5639	0.75003	1349	Adult	Yellow	White	Unbanded	-	-	-
2017	DRG50_24	42.5639	0.75003	1349	Adult	Yellow	White	Unbanded	-	-	-
2017	DRG50_25	42.5639	0.75003	1349	Adult	Yellow	White	Unbanded	-	-	-
2017	DRG50_26	42.5639	0.75003	1349	Adult	Yellow	White	Unbanded	-	-	-
2017	DRG50_27	42.5639	0.75003	1349	Adult	Yellow	White	Unbanded	-	-	-
2017	DRG50_28	42.5639	0.75003	1349	Juvenile	Yellow	-	Unbanded	-	-	-
2017	DRG50_29	42.5639	0.75003	1349	Juvenile	Yellow	-	Unbanded	-	-	-
2017	DRG50_30	42.5639	0.75003	1349	Juvenile	Yellow	-	Unbanded	-	-	-
2017	DRG50_31	42.5639	0.75003	1349	Juvenile	Yellow	-	Unbanded	-	-	-
2017	DRG50_32	42.5639	0.75003	1349	Juvenile	Yellow	-	Unbanded	-	-	-
2017	DRG50_33	42.5639	0.75003	1349	Adult	Pink	Dark	Unbanded	-	-	-
2017	DRG51_1	42.5583	0.74746	1297	Juvenile	Pink	-	Unbanded	9.9	7.25	0.19
2017	DRG51_2	42.5583	0.74746	1297	Juvenile	Pink	-	Unbanded	8.4	5.5	0.09
2017	DRG52_1	42.5522	0.74768	1243	Juvenile	Pink	-	Unbanded	14.3	11.2	0.64
2017	DRG52_3	42.5522	0.74768	1243	Juvenile	Yellow	-	Unbanded	16.5	13.6	1.06
2017	DRG52_4	42.5522	0.74768	1243	Juvenile	Yellow	-	Unbanded	-	-	-
2017	DRG52_5	42.5522	0.74768	1243	Juvenile	Yellow	-	Unbanded	-	-	-
2017	DRG52_6	42.5522	0.74768	1243	Juvenile	Yellow	-	Unbanded	-	-	-
2017	DRG52_7	42.5522	0.74768	1243	Juvenile	Yellow	-	Unbanded	10.9	8.3	0.27
2017	DRG52_8	42.5522	0.74768	1243	Juvenile	Yellow	-	Unbanded	9.3	7.1	0.14
2017	DRG52_9	42.5522	0.74768	1243	Baby	Yellow	-	Unbanded			0.02
2017	DRG52_10	42.5522	0.74768	1243	Baby	Yellow	-	Unbanded			0.01
2017	DRG53_1	42.5462	0.73439	1206	Adult	Pink	Dark	Unbanded	18.4	15.1	1.2
2017	DRG54_1	42.547	0.74149	1194	Adult	Yellow	White	Unbanded	24.8	20.2	2.91
2017	DRG54_2	42.547	0.74149	1194	Adult	Yellow	White	Unbanded	23.2	17.5	2.75
2017	DRG54_3	42.547	0.74149	1194	Adult	Yellow	White	Unbanded	22.3	17.2	2.06
2017	DRG54_4	42.547	0.74149	1194	Adult	Yellow	White	Unbanded	20.3	16.3	1.99
2017	DRG54_5	42.547	0.74149	1194	Juvenile	Yellow	-	Unbanded	19.7	11.3	0.61
2017	DRG54_6	42.547	0.74149	1194	Juvenile	Yellow	-	Unbanded	8.5	5.8	0.07
2017	DRG54_7	42.547	0.74149	1194	Juvenile	Yellow	-	Unbanded	7.8	5.2	0.06
2017	DRG54_9	42.547	0.74149	1194	Adult	Yellow	Dark	Unbanded	24.8	18.5	1.03
2017	DRG54_10	42.547	0.74149	1194	Adult	Yellow	Dark	Unbanded	25.6	20	1.5
2017	DRG54_11	42.547	0.74149	1194	Adult	Yellow	White	Unbanded	23	16.8	0.88
2017	DRG54_12	42.547	0.74149	1194	Adult	Yellow	White	Unbanded	23.9	18.2	0.51
2017	DRG54_13	42.547	0.74149	1194	Adult	Yellow	White	Unbanded	24	17.6	0.84
2017	DRG54_14	42.547	0.74149	1194	Adult	Yellow	White	Unbanded	21.6	16	0.4
2017	DRG54_15	42.547	0.74149	1194	Juvenile	Yellow	-	Unbanded	13.8	11.5	0.19
2017	DRG54_16	42.547	0.74149	1194	Juvenile	Yellow	-	Unbanded	15.2	13.1	0.24
2017	DRG54_17	42.547	0.74149	1194	Adult	Yellow	White	Unbanded	-	-	-
2017	DRG55_1	42.5446	0.73038	1164	Adult	Yellow	White	Unbanded	-	-	-
2017	DRG55_2	42.5446	0.73038	1164	Adult	Yellow	White	Unbanded	20.1	15.4	0.4
2017	DRG55_3	42.5446	0.73038	1164	Adult	Yellow	White	Unbanded	-	-	-
2017	DRG56_1	42.5406	0.72912	1094	Adult	Pink	Dark	Unbanded	23.7	17.7	2.42
2017	DRG56_2	42.5406	0.72912	1094	Adult	Yellow	White	Unbanded	22	18.3	2.4
2017	DRG56_3	42.5406	0.72912	1094	Baby	-	-	Unbanded	6.2	3.9	0.05
2017	DRG56_5	42.5406	0.72912	1094	Adult	Yellow	White	Unbanded	-	-	-
2017	DRG56_6	42.5406	0.72912	1094	Adult	Yellow	White	Unbanded	-	-	-
2017	DRG56_7	42.5406	0.72912	1094	Adult	Yellow	White	Unbanded	-	-	-
2017	DRG56_8	42.5406	0.72912	1094	Adult	Yellow	White	Unbanded	-	-	-
2017	DRG56_9	42.5406	0.72912	1094	Adult	Yellow	White	Unbanded	-	-	-
2017	DRG56_10	42.5406	0.72912	1094	Adult	Yellow	White	Unbanded	-	-	-
2017	DRG56_11	42.5406	0.72912	1094	Adult	Yellow	White	Unbanded	-	-	-
2017	DRG56_13	42.5406	0.72912	1094	Adult	Pink	Dark	Unbanded	-	-	-
2017	DRG56_14	42.5406	0.72912	1094	Adult	Pink	Dark	Unbanded	-	-	-
2017	DRG56_15	42.5406	0.72912	1094	Adult	Pink	Dark	Unbanded	-	-	-
2017	DRG56_16	42.5406	0.72912	1094	Adult	Brown	Dark	Unbanded	-	-	-
2017	DRG56_17	42.5406	0.72912	1094	Adult	Pink	-	Unbanded	-	-	-
2017	DRG56_18	42.5406	0.72912	1094	Adult	Pink	-	Unbanded	-	-	-
2017	DRG56_19	42.5406	0.72912	1094	Adult	Pink	-	Unbanded	-	-	-
2017	DRG57_1	42.539	0.72736	1055	Adult	Brown	Dark	Unbanded	20.6	15.4	1.68
2017	DRG57_2	42.539	0.72736	1055	Juvenile	Yellow	-	Unbanded	8.1	6	0.11
2017	DRG57_3	42.539	0.72736	1055	Adult	Yellow	Dark	Unbanded	23	18.8	0.69
2017	DRG57_4	42.539	0.72736	1055	Adult	Yellow	White	Unbanded	22.3	16.3	0.96
2017	DRG57_5	42.539	0.72736	1055	Adult	Yellow	-	Unbanded	22.7	17.5	0.7
2017	DRG57_6	42.539	0.72736	1055	Juvenile	Yellow	-	Unbanded	17.5	14.4	0.25
2017	DRG57_7	42.539	0.72736	1055	Juvenile	Yellow	-	Unbanded	17.2	13.2	0.35
2017	DRG57_8	42.539	0.72736	1055	Juvenile	Yellow	-	Unbanded	14.6	11.5	0.3
2017	DRG57_9	42.539	0.72736	1055	Juvenile	Yellow	-	Unbanded	12.3	8.1	0.12
2017	DRG58_1	42.5367	0.72622	1071	Juvenile	Yellow		Unbanded	14.9	11	0.77
2017	DRG58_2	42.5367	0.72622	1071	Adult	Yellow	Dark	Unbanded	20.5	17.2	0.74
2017	DRG58_3	42.5367	0.72622	1071	Adult	Yellow	D	Unbanded	21.9	17.8	0.53
2017	DRG58_4	42.5367	0.72622	1071	Adult	Yellow	D	Unbanded	21.9	16.8	0.51
2017	DRG58_5	42.5367	0.72622	1071	Adult	Yellow	D	Unbanded	23.4	18.9	0.87
2017	DRG58_6	42.5367	0.72622	1071	Adult	Yellow	White	Unbanded	20.8	16.4	0.63
2017	DRG58_7	42.5367	0.72622	1071	Adult	Yellow	White	Unbanded	23.2	17.9	0.91
2017	DRG58_8	42.5367	0.72622	1071	Adult	Yellow	White	Unbanded	22.9	18.2	0.72
2017	DRG58_9	42.5367	0.72622	1071	Adult	Yellow	White	Unbanded	23.8	-	0.4
2017	DRG58_10	42.5367	0.72622	1071	Adult	Yellow	White	Unbanded	23.2	19.3	0.8
2017	DRG58_11	42.5367	0.72622	1071	Adult	Yellow	White	Unbanded	21.8	16.2	1.5
2017	DRG58_12	42.5367	0.72622	1071	Adult	Yellow	White	Unbanded	24.4	18.7	0.96
2017	DRG58_13	42.5367	0.72622	1071	Adult	Yellow	White	Unbanded	23.1	16	0.64
2017	DRG58_14	42.5367	0.72622	1071	Adult	Yellow	White	Unbanded	22.6	17.1	0.57
2017	DRG58_15	42.5367	0.72622	1071	Adult	Yellow	White	Unbanded	24.5	18.5	0.85
2017	DRG58_16	42.5367	0.72622	1071	Adult	Yellow	White	Unbanded	24.2	19.2	0.74
2017	DRG58_17	42.5367	0.72622	1071	Adult	Yellow	White	Unbanded	22.4	16.4	0.58
2017	DRG58_18	42.5367	0.72622	1071	Adult	Yellow	Dark	Unbanded	23	16.3	0.5
2017	DRG58_19	42.5367	0.72622	1071	Adult	Yellow	White	Unbanded	21.9	17.8	0.84
2017	DRG58_20	42.5367	0.72622	1071	Adult	Yellow	Dark	Unbanded	22.8	16.7	0.76
2017	DRG58_21	42.5367	0.72622	1071	Juvenile	Yellow	-	Unbanded	19.8	15.8	0.31
2017	DRG58_22	42.5367	0.72622	1071	Juvenile	Yellow	-	Unbanded	19.2	13.9	0.33
2017	DRG58_23	42.5367	0.72622	1071	Juvenile	Yellow	-	Unbanded	15.7	12.5	0.26
2017	DRG59_2	42.5359	0.72553	1065	Adult	Pink	Dark	Unbanded	22.1	17.5	2.56
2017	DRG59_3	42.5359	0.72553	1065	Adult	Yellow	White	Unbanded	-	-	-
2017	DRG59_4	42.5359	0.72553	1065	Adult	Yellow	White	Unbanded	23.4	21.9	0.35
2017	DRG59_5	42.5359	0.72553	1065	Adult	Yellow	White	Unbanded	23.1	17.9	0.85
2017	DRG59_6	42.5359	0.72553	1065	Adult	Yellow	White	Unbanded	24.8	19.2	0.83
2017	DRG59_7	42.5359	0.72553	1065	Adult	Yellow	White	Unbanded	24.4	18.2	0.64
2017	DRG59_8	42.5359	0.72553	1065	Adult	Yellow	White	Unbanded	-	-	-
2017	DRG59_9	42.5359	0.72553	1065	Adult	Yellow	White	Unbanded	-	-	-
2017	DRG59_10	42.5359	0.72553	1065	Adult	Yellow	White	Unbanded	-	-	-
2017	DRG59_11	42.5359	0.72553	1065	Adult	Yellow	White	Unbanded	-	-	-
2017	DRG59_12	42.5359	0.72553	1065	Adult	Yellow	White	Unbanded	-	-	-
2017	DRG59_13	42.5359	0.72553	1065	Adult	Yellow	White	Unbanded	18.8	13.8	0.41
2017	DRG59_14	42.5359	0.72553	1065	Juvenile	Yellow	-	Unbanded	18.4	14.8	0.24
2017	DRG59_15	42.5359	0.72553	1065	Adult	Yellow	White	Unbanded	-	-	-
2017	DRG59_16	42.5359	0.72553	1065	Adult	Pink	Dark	Unbanded	23.1	17.3	0.7
2017	DRG59_17	42.5359	0.72553	1065	Adult	Pink	Dark	Unbanded	22.2	17.4	0.7
2017	DRG59_18	42.5359	0.72553	1065	Adult	Pink	Dark	Unbanded	21.2	16.1	0.52
2017	DRG60_1	42.5132	0.71942	1036	Adult	Yellow	Dark	Unbanded	-	-	-
2017	DRG60_2	42.5132	0.71942	1036	Adult	Yellow	White	Unbanded	-	-	-
2017	DRG60_3	42.5132	0.71942	1036	Adult	Yellow	White	Unbanded	23.9	17.9	0.72
2017	DRG60_4	42.5132	0.71942	1036	Adult	Yellow	White	Unbanded	23.8	18.7	1.01
2017	DRG60_5	42.5132	0.71942	1036	Adult	Yellow	White	Unbanded	24.2	20	0.6
2017	DRG60_6	42.5132	0.71942	1036	Juvenile	Yellow	-	Unbanded	18.5	-	0.35
2017	DRG60_7	42.5132	0.71942	1036	Juvenile	Yellow	-	Unbanded	19.4	-	0.31
2017	DRG60_8	42.5132	0.71942	1036	Juvenile	Yellow	-	Unbanded	14.6	-	0.14
2017	DRG60_11	42.5132	0.71942	1036	Juvenile	Yellow	-	Unbanded	11.2	8.7	0.04
2017	DRG61_1	42.513	0.71964	1036	Adult	Yellow	White	Unbanded	21.05	16.5	1.48
2017	DRG61_2	42.513	0.71964	1036	Adult	Yellow	White	Unbanded	20.8	16.1	1.53
2017	DRG61_3	42.513	0.71964	1036	Adult	Yellow	White	Unbanded	-	-	-
2017	DRG61_4	42.513	0.71964	1036	Adult	Yellow	White	Unbanded	23.1	19.2	0.99
2017	DRG61_5	42.513	0.71964	1036	Adult	Yellow	White	Unbanded	21.1	18.7	0.47
2017	DRG61_6	42.513	0.71964	1036	Adult	Yellow	White	Unbanded	22.9	17.3	0.71
2017	DRG61_7	42.513	0.71964	1036	Adult	Yellow	White	Unbanded	-	-	-
2017	DRG61_8	42.513	0.71964	1036	Adult	Yellow	White	Unbanded	-	-	-
2017	DRG61_9	42.513	0.71964	1036	Adult	Yellow	Dark	Unbanded	-	-	-
2017	DRG61_11	42.513	0.71964	1036	Adult	Brown	Dark	Unbanded	-	-	-
2017	DRG61_12	42.513	0.71964	1036	Adult	Brown	Dark	Unbanded	-	-	-
2017	DRG61_13	42.513	0.71964	1036	Adult	Brown	Dark	Unbanded	-	-	-
2017	DRG61_14	42.513	0.71964	1036	Adult	Brown	Dark	Unbanded	23.1	18.8	0.85
2017	DRG61_15	42.513	0.71964	1036	Adult	Brown	Dark	Unbanded	22.4	18.1	0.55
2017	DRG61_16	42.513	0.71964	1036	Adult	Brown	White	Unbanded	22	18.7	0.62
2017	DRG61_17	42.513	0.71964	1036	Juvenile	Brown	-	Unbanded	14.3	10.8	0.18
2017	DRG61_18	42.513	0.71964	1036	Juvenile	Brown	-	Unbanded	15.9	11.4	0.23
2017	DRG61_19	42.513	0.71964	1036	Juvenile	Brown	-	Unbanded	13.5	10.4	0.12
2017	DRG62_1	42.5064	0.71806	991	Adult	Yellow	White	Unbanded	23.2	16	2.6
2017	DRG62_2	42.5064	0.71806	991	Adult	Yellow	White	Unbanded	22.9	17.9	2.44
2017	DRG62_3	42.5064	0.71806	991	Adult	Yellow	White	Unbanded	23.5	17.6	2.42
2017	DRG62_4	42.5064	0.71806	991	Juvenile	Pink	-	Unbanded	16.9	13.7	0.55
2017	DRG62_5	42.5064	0.71806	991	Adult	Yellow	White	Unbanded	23.2	17.1667	-
2017	DRG62_6	42.5064	0.71806	991	Adult	Yellow	White	Unbanded	-	-	-
2017	DRG62_7	42.5064	0.71806	991	Adult	Yellow	White	Unbanded	-	-	-
2017	DRG62_8	42.5064	0.71806	991	Adult	Yellow	White	Unbanded	-	-	-
2017	DRG62_9	42.5064	0.71806	991	Adult	Yellow	White	Unbanded	-	-	-
2017	DRG62_10	42.5064	0.71806	991	Adult	Yellow	White	Unbanded	-	-	-
2017	DRG62_11	42.5064	0.71806	991	Adult	Yellow	White	Unbanded	-	-	-
2017	DRG62_12	42.5064	0.71806	991	Adult	Yellow	White	Unbanded	-	-	-
2017	DRG62_13	42.5064	0.71806	991	Adult	Yellow	White	Unbanded	-	-	-
2017	DRG62_14	42.5064	0.71806	991	Adult	Yellow	White	Unbanded	-	-	-
2017	DRG62_15	42.5064	0.71806	991	Adult	Yellow	White	Unbanded	-	-	-
2017	DRG62_16	42.5064	0.71806	991	Adult	Yellow	White	Unbanded	-	-	-
2017	DRG62_17	42.5064	0.71806	991	Adult	Yellow	White	Unbanded	-	-	-
2017	DRG62_18	42.5064	0.71806	991	Adult	Yellow	White	Unbanded	-	-	-
2017	DRG62_19	42.5064	0.71806	991	Juvenile	Yellow	-	Unbanded	-	-	-
2017	DRG62_22	42.5064	0.71806	991	Adult	Yellow	Dark	Unbanded	-	-	-
2017	DRG62_23	42.5064	0.71806	991	Adult	Yellow	Dark	Unbanded	-	-	-
2017	DRG62_24	42.5064	0.71806	991	Adult	Yellow	Dark	Unbanded	-	-	-
2017	DRG62_25	42.5064	0.71806	991	Adult	Brown	Dark	Unbanded	-	-	-
2017	DRG62_26	42.5064	0.71806	991	Adult	Brown	Dark	Unbanded	-	-	-
2017	DRG62_27	42.5064	0.71806	991	Adult	Brown	Dark	Unbanded	-	-	-
2017	DRG62_28	42.5064	0.71806	991	Adult	Brown	Dark	Unbanded	-	-	-
2017	DRG62_29	42.5064	0.71806	991	Adult	Brown	Dark	Unbanded	-	-	-
2017	DRG63_1	42.4128	0.74002	883	Adult	Brown	Dark	Unbanded	22.7	17.4	1.73
2017	DRG63_2	42.4128	0.74002	883	Adult	Brown	Dark	Unbanded	22.9	15.5	1.98
2017	DRG63_3	42.4128	0.74002	883	Adult	Brown	Dark	Unbanded	20.2	15.3	1.32
2017	DRG63_4	42.4128	0.74002	883	Adult	Brown	Dark	Unbanded	21.8	16.3	1.69
2017	DRG63_5	42.4128	0.74002	883	Adult	Brown	Dark	Unbanded	17.15	13.8	0.86
2017	DRG63_6	42.4128	0.74002	883	Juvenile	Brown	-	Unbanded	13.7	10.4	0.5
2017	DRG63_7	42.4128	0.74002	883	Juvenile	Brown	-	Unbanded	12.4	9.3	0.28
2017	DRG63_8	42.4128	0.74002	883	Juvenile	Yellow	-	Unbanded	18	13.2	0.86
2017	DRG63_9	42.4128	0.74002	883	Juvenile	Yellow	-	Unbanded	12	9.4	0.33
2017	DRG63_10	42.4128	0.74002	883	Juvenile	Yellow	-	Unbanded	12.4	9	0.26
2017	DRG63_11	42.4128	0.74002	883	Juvenile	Yellow	-	Unbanded	9.95	7.8	0.17
2017	DRG63_46	42.4128	0.74002	883	Adult	Pink	Dark	Unbanded	-	-	-
2017	DRG63_47	42.4128	0.74002	883	Adult	Pink	Dark	Unbanded	22.2	16.5	0.66
2017	DRG64_1	42.4187	0.73595	870	Adult	Yellow	White	Unbanded	21.4	17.2	1.85
2017	DRG64_2	42.4187	0.73595	870	Adult	Yellow	White	Unbanded	22.5	16.5	2
2017	DRG64_3	42.4187	0.73595	870	Juvenile	Yellow	-	Unbanded	16.7	13.4	0.93
2017	DRG64_4	42.4187	0.73595	870	Baby	Yellow	-	Unbanded	-	-	0.01
2017	DRG64_5	42.4187	0.73595	870	Baby	Yellow	-	Unbanded	-	-	0.01
2017	DRG64_6	42.4187	0.73595	870	Adult	Yellow	White	Unbanded	-	-	-
2017	DRG64_7	42.4187	0.73595	870	Adult	Yellow	White	Unbanded	-	-	-
2017	DRG64_8	42.4187	0.73595	870	Adult	Yellow	White	Unbanded	-	-	-
2017	DRG64_9	42.4187	0.73595	870	Adult	Yellow	White	Unbanded	-	-	-
2017	DRG64_10	42.4187	0.73595	870	Adult	Yellow	White	Unbanded	-	-	-
2017	DRG64_11	42.4187	0.73595	870	Adult	Yellow	White	Unbanded	-	-	-
2017	DRG64_12	42.4187	0.73595	870	Adult	Yellow	White	Unbanded	20.9	16.3	0.55
2017	DRG64_13	42.4187	0.73595	870	Adult	Yellow	White	Unbanded	20.7	16.1	0.48
2017	DRG64_14	42.4187	0.73595	870	Adult	Yellow	White	Unbanded	22	17.1	0.61
2017	DRG64_15	42.4187	0.73595	870	Adult	Yellow	White	Unbanded	24.9	18.7	0.57
2017	DRG64_16	42.4187	0.73595	870	Adult	Yellow	Dark	Unbanded	21.7	17.4	0.65
2017	DRG64_17	42.4187	0.73595	870	Adult	Yellow	Dark	Unbanded	20.3	14.6	0.39
2017	DRG64_18	42.4187	0.73595	870	Adult	Yellow	Dark	Unbanded	-	-	-
2017	DRG64_19	42.4187	0.73595	870	Juvenile	Yellow	-	Unbanded	-	-	-
2017	DRG64_20	42.4187	0.73595	870	Juvenile	Yellow	-	Unbanded	-	-	-
2017	DRG65_1	42.4189	0.73597	865	Adult	Yellow	White	Unbanded	-	-	-
2017	DRG65_4	42.4189	0.73597	865	Adult	Yellow	Dark	Unbanded	24.2	18.3	1
2017	DRG65_5	42.4189	0.73597	865	Adult	Yellow	White	Unbanded	18.4	13.6	0.4
2017	DRG66_1	42.4271	0.72841	871	Juvenile	Brown	-	Unbanded	9.8	6.2	0.14
2017	DRG66_2	42.4271	0.72841	871	Juvenile	Yellow	-	Unbanded	8.7	5.8	0.13
2017	DRG66_4	42.4271	0.72841	871	Adult	Brown	Dark	Unbanded	22.1	17	2.22
2017	DRG66_5	42.4271	0.72841	871	Juvenile	Brown	-	Unbanded	16.9	13.2	1.35
2017	DRG67_1	42.431	0.72259	869	Adult	Yellow	Dark	Unbanded	21.7	16.1	2.29
2017	DRG67_2	42.431	0.72259	869	Adult	Yellow	-	Unbanded	-	-	-
2017	DRG67_3	42.431	0.72259	869	Adult	Yellow	-	Unbanded	-	-	-
2017	DRG67_4	42.431	0.72259	869	Adult	Yellow	-	Unbanded	-	-	-
2017	DRG67_5	42.431	0.72259	869	Adult	Yellow	-	Unbanded	24	18	0.62
2017	DRG67_6	42.431	0.72259	869	Adult	Yellow	-	Unbanded	20.3	16.7	0.7
2017	DRG67_7	42.431	0.72259	869	Juvenile	Yellow	-	Unbanded	-	-	-
2017	DRG67_8	42.431	0.72259	869	Adult	Yellow	-	Unbanded	-	-	-
2017	DRG67_9	42.431	0.72259	869	Adult	Yellow	-	Unbanded	-	-	-
2017	DRG67_10	42.431	0.72259	869	Juvenile	Yellow	-	Unbanded	-	-	-
2017	DRG67_11	42.431	0.72259	869	Juvenile	Yellow	-	Unbanded	-	-	-
2017	DRG68_1	42.4354	0.71466	905	Adult	Yellow	White	Unbanded	21.5	16.8	1.14
2017	DRG68_2	42.4354	0.71466	905	Adult	Yellow	White	Unbanded	21.4	16.4	0.47
2017	DRG68_3	42.4354	0.71466	905	Adult	Yellow	White	Unbanded	23	16.5	0.64
2017	DRG68_4	42.4354	0.71466	905	Adult	Yellow	White	Unbanded	21.9	17.1	0.68
2017	DRG68_5	42.4354	0.71466	905	Adult	Yellow	White	Unbanded	20.2	15.9	0.64
2017	DRG68_6	42.4354	0.71466	905	Adult	Yellow	White	Unbanded	-	-	-
2017	DRG68_7	42.4354	0.71466	905	Juvenile	Yellow	-	Unbanded	17	13.8	0.22
2017	DRG68_8	42.4354	0.71466	905	Juvenile	Yellow	-	Unbanded	-	-	-
2017	DRG69_1	42.4353	0.71464	892	Juvenile	Brown	-	Unbanded	12.9	10.8	0.5
2017	DRG69_2	42.4353	0.71464	892	Juvenile	Brown	-	Unbanded	13.9	11.9	0.65
2017	DRG69_3	42.4353	0.71464	892	Juvenile	Brown	-	Unbanded	11.8	8.4	0.27
2017	DRG69_4	42.4353	0.71464	892	Juvenile	Yellow	-	Unbanded	14.4	12.1	0.79
2017	DRG69_7	42.4353	0.71464	892	Juvenile	Brown	-	Unbanded	-	-	-
2017	DRG69_8	42.4353	0.71464	892	Juvenile	Brown	-	Unbanded	-	-	-
2017	DRG69_9	42.4353	0.71464	892	Juvenile	Yellow	-	Unbanded	-	-	-
2017	DRG69_10	42.4353	0.71464	892	Juvenile	Yellow	-	Unbanded	-	-	-
2017	DRG69_11	42.4353	0.71464	892	Juvenile	Yellow	-	Unbanded	-	-	-
2017	DRG70_1	42.4484	0.71035	957	Adult	Brown	Dark	Unbanded	21.9	18.2	0.59
2017	DRG70_2	42.4484	0.71035	957	Adult	Brown	Dark	Unbanded	22.4	17.6	0.8
2017	DRG70_3	42.4484	0.71035	957	Adult	Yellow	Dark	Unbanded	21.5	15.6	0.71
2017	DRG70_4	42.4484	0.71035	957	Adult	Yellow	Dark	Unbanded	22.2	16.9	0.85
2017	DRG70_5	42.4484	0.71035	957	Adult	Brown	Dark	Unbanded	22.2	16.8	0.77
2017	DRG70_6	42.4484	0.71035	957	Adult	Yellow	Dark	Unbanded	22.4	17.6	0.8
2017	DRG70_7	42.4484	0.71035	957	Adult	Yellow	Dark	Unbanded	21.5	15.6	0.71
2017	DRG70_8	42.4484	0.71035	957	Adult	Yellow	White	Unbanded	22.2	16.9	0.85
2017	DRG70_9	42.4484	0.71035	957	Adult	Yellow	White	Unbanded	21.1	15.1	0.35
2017	DRG70_10	42.4484	0.71035	957	Adult	Yellow	White	Unbanded	22.9	17.3	0.77
2017	DRG70_11	42.4484	0.71035	957	Adult	Yellow	White	Unbanded	22.1	16.2	0.69
2017	DRG70_12	42.4484	0.71035	957	Adult	Yellow	White	Unbanded	20	16	0.42
2017	DRG71_6	42.4588	0.70997	937	Juvenile	Yellow	-	Unbanded	17.4	13.6	1.39
2017	DRG71_7	42.4588	0.70997	937	Juvenile	Yellow	-	Unbanded	16.1	14.3	0.24
2017	DRG71_11	42.4588	0.70997	937	Juvenile	Yellow	-	Unbanded	-	-	-
2017	DRG71_12	42.4588	0.70997	937	Juvenile	Yellow	-	Unbanded	-	-	-
2017	DRG71_13	42.4588	0.70997	937	Juvenile	Pink	-	Unbanded	-	-	-
2017	DRG71_14	42.4588	0.70997	937	Juvenile	Pink	-	Unbanded	15	10.8	0.13
2017	DRG72_1	42.4684	0.71497	1029	Adult	Brown	Dark	Unbanded	23.9	18.2	1.01
2017	DRG72_2	42.4684	0.71497	1029	Adult	Brown	Dark	Unbanded	23.1	17.2	0.63
2017	DRG72_3	42.4684	0.71497	1029	Adult	Brown	Dark	Unbanded	24.3	18.9	0.96
2017	DRG74_1	42.483	0.71561	974	Adult	Brown	Dark	Unbanded	21.2	16.05	1.67
2017	DRG74_2	42.483	0.71561	974	Adult	Brown	Dark	Unbanded	20.1	14.4	1.53
2017	DRG74_3	42.483	0.71561	974	Adult	Brown	Dark	Unbanded	20.6	16.2	1.93
2017	DRG74_4	42.483	0.71561	974	Adult	Yellow	White	Unbanded	21.5	17.2	2.03
2017	DRG74_5	42.483	0.71561	974	Adult	Yellow	White	Unbanded	18.9	15.8	1.37
2017	DRG74_9	42.483	0.71561	974	Adult	Pink	Dark	Unbanded	19.5	15	1.34
2017	DRG74_10	42.483	0.71561	974	Adult	Brown	Dark	Unbanded	20.2	19.8	0.54
2017	DRG74_11	42.483	0.71561	974	Adult	Brown	Dark	Unbanded	23.4	18.7	0.63
2017	DRG74_12	42.483	0.71561	974	Adult	Brown	Dark	Unbanded	-	-	-
2017	DRG74_13	42.483	0.71561	974	Juvenile	Brown	-	Unbanded	15.8	13.2	0.31
2017	DRG75_1	42.4817	0.7147	978	Adult	Brown	Dark	Unbanded	22.1	16.8	2.27
2017	DRG75_2	42.4817	0.7147	978	Juvenile	Brown	-	Unbanded	8.8	6.9	0.12
2017	DRG75_3	42.4817	0.7147	978	Adult	Brown	Dark	Unbanded	23.5	17.4	1.18
2017	DRG75_4	42.4817	0.7147	978	Adult	Brown	Dark	Unbanded	23.1	17.2	0.75
2017	DRG75_5	42.4817	0.7147	978	Adult	Brown	Dark	Unbanded	-	-	-
2017	DRG75_6	42.4817	0.7147	978	Adult	Brown	Dark	Unbanded	22.7	17.2	0.64
2017	DRG75_7	42.4817	0.7147	978	Adult	Brown	Dark	Unbanded	21.8	16.3	0.61
2017	DRG75_8	42.4817	0.7147	978	Adult	Brown	Dark	Unbanded	21.7	17.2	0.69
2017	DRG75_9	42.4817	0.7147	978	Adult	Brown	Dark	Unbanded	21	15.8	0.66
2017	DRG75_10	42.4817	0.7147	978	Adult	Brown	Dark	Unbanded	18.2	13.9	0.47
2017	DRG75_11	42.4817	0.7147	978	Juvenile	Brown	-	Unbanded	-	-	-
2017	DRG75_12	42.4817	0.7147	978	Juvenile	Brown	-	Unbanded	-	-	-
2017	DRG75_13	42.4817	0.7147	978	Adult	Brown	White	Unbanded	23.3	18.2	1.7
2017	DRG75_14	42.4817	0.7147	978	Adult	Yellow	White	Unbanded	19.1	15.5	0.45
2017	DRG75_15	42.4817	0.7147	978	Adult	Yellow	White	Unbanded	20.5	15	1.11
[truncated: 859 more rows]

## Sheet: Table S4
Table S4. Qualitative phenotype and quantitative reflectance data for the samples used in this study.
Number	ID	Location	Longitude	Latitude	Altitude	DRG Colour	Mclust Classification	wl300	wl301	wl302	wl303	wl304	wl305	wl306	wl307	wl308	wl309	wl310	wl311	wl312	wl313	wl314	wl315	wl316	wl317	wl318	wl319	wl320	wl321	wl322	wl323	wl324	wl325	wl326	wl327	wl328	wl329	wl330	wl331	wl332	wl333	wl334	wl335	wl336	wl337	wl338	wl339	wl340	wl341
1	DRG1_11	Vielha	42.6965	0.81278	1014	Y	1	2.1499	2.1163	2.08445	2.05432	2.02586	1.99902	1.97375	1.95001	1.92774	1.90691	1.88745	1.86933	1.85249	1.83689	1.82248	1.80922	1.79713	1.78638	1.77706	1.76921	1.76285	1.75802	1.75475	1.75307	1.75301	1.7546	1.75787	1.76286	1.76958	1.77808	1.78839	1.80053	1.81454	1.83015	1.84687	1.8645	1.88316	1.90298	1.92408	1.94657	1.97058	1.99622
2	DRG1_12	Vielha	42.6965	0.81278	1014	Y	2	0.853053	0.819725	0.788178	0.75835	0.730178	0.7036	0.678554	0.654977	0.632808	0.611984	0.592442	0.574121	0.556959	0.540893	0.52586	0.511799	0.498748	0.486882	0.476326	0.467126	0.459327	0.452972	0.448106	0.444773	0.443018	0.442885	0.444419	0.447663	0.452663	0.459463	0.468107	0.47864	0.491106	0.505153	0.520074	0.535618	0.55195	0.569235	0.587636	0.60732	0.62845	0.651191
3	DRG1_13	Vielha	42.6965	0.81278	1014	P	2	0.529985	0.51929	0.509859	0.501677	0.494728	0.488998	0.484471	0.481133	0.478968	0.477961	0.478098	0.479363	0.481741	0.485218	0.489778	0.495406	0.502117	0.509961	0.518974	0.529164	0.540539	0.55311	0.566883	0.581868	0.598074	0.615509	0.634183	0.654103	0.67528	0.697721	0.721435	0.746431	0.772718	0.800219	0.82878	0.858348	0.888959	0.92065	0.953456	0.987414	1.02256	1.05893
4	DRG1_18	Vielha	42.6965	0.81278	1014	Y	2	5.15789	5.07757	4.99896	4.92203	4.84672	4.773	4.70081	4.63011	4.56085	4.49299	4.42647	4.36126	4.2973	4.23456	4.17298	4.11251	4.05319	3.99512	3.93839	3.88304	3.82911	3.77662	3.72562	3.67615	3.62823	3.5819	3.5372	3.49417	3.45283	3.41324	3.37541	3.33939	3.30521	3.27259	3.24099	3.21021	3.18037	3.15161	3.12405	3.09782	3.07305	3.04986
5	DRG1_20	Vielha	42.6965	0.81278	1014	Y	2	6.68901	6.59346	6.49929	6.4065	6.3151	6.2251	6.1365	6.04932	5.96356	5.87922	5.79631	5.71485	5.63483	5.55627	5.47917	5.40355	5.32939	5.25667	5.18539	5.11553	5.04708	4.98004	4.91441	4.85017	4.78732	4.72584	4.66575	4.60701	4.54964	4.49362	4.43895	4.38562	4.33361	4.28295	4.23363	4.18569	4.13911	4.0939	4.05007	4.0076	3.96651	3.92679
6	DRG1_21	Vielha	42.6965	0.81278	1014	Y	2	3.78288	3.77362	3.76515	3.75738	3.75026	3.7437	3.73763	3.73199	3.7267	3.72169	3.71688	3.71221	3.70761	3.70299	3.6983	3.69345	3.68847	3.68354	3.67878	3.67426	3.67004	3.66619	3.66277	3.65985	3.65749	3.65574	3.65469	3.65438	3.65489	3.65628	3.6586	3.66194	3.66634	3.67148	3.67665	3.68159	3.68645	3.69137	3.69649	3.70197	3.70794	3.71455
7	DRG1_24	Vielha	42.6965	0.81278	1014	Y	2	4.22834	4.17569	4.12442	4.07446	4.02576	3.97825	3.93186	3.88654	3.84221	3.79882	3.7563	3.71459	3.67361	3.63332	3.59363	3.5545	3.51593	3.47807	3.44103	3.40486	3.36962	3.33536	3.30215	3.27004	3.23907	3.20932	3.18083	3.15367	3.12787	3.10351	3.08064	3.05931	3.03958	3.02108	3.00303	2.98517	2.96767	2.9507	2.93442	2.91902	2.90465	2.8915
8	DRG1_25	Vielha	42.6965	0.81278	1014	Y	2	12.2561	12.106	11.9581	11.8122	11.6684	11.5265	11.3866	11.2486	11.1125	10.9782	10.8457	10.7151	10.5861	10.4589	10.3333	10.2094	10.0871	9.96659	9.84784	9.73092	9.61585	9.50265	9.39136	9.282	9.17461	9.06921	8.96582	8.86448	8.76521	8.66804	8.57301	8.48013	8.38943	8.3007	8.21349	8.12765	8.04327	7.96047	7.87933	7.79998	7.7225	7.64701
9	DRG1_27	Vielha	42.6965	0.81278	1014	Y	2	5.47555	5.36348	5.25438	5.14819	5.04484	4.94426	4.84638	4.75113	4.65843	4.56823	4.48046	4.39503	4.31189	4.23096	4.15217	4.07547	4.00087	3.92857	3.85871	3.79133	3.72649	3.66425	3.60464	3.54773	3.49356	3.44219	3.39367	3.34805	3.30538	3.26571	3.2291	3.19559	3.16524	3.13766	3.11206	3.08818	3.06618	3.04624	3.02856	3.01331	3.00067	2.99082
10	DRG1_32	Vielha	42.6965	0.81278	1014	Y	1	2.11994	2.12534	2.13076	2.13618	2.14156	2.14689	2.15212	2.15724	2.16221	2.16701	2.17161	2.17598	2.18009	2.18391	2.18742	2.19059	2.19344	2.19603	2.19844	2.20069	2.20278	2.20476	2.20663	2.20843	2.21017	2.21187	2.21356	2.21525	2.21698	2.21875	2.2206	2.22254	2.2246	2.22664	2.22837	2.22968	2.23064	2.23131	2.23176	2.23204	2.23222	2.23236
11	DRG1_37	Vielha	42.6965	0.81278	1014	P	2	7.88937	7.79735	7.70692	7.61807	7.53079	7.44505	7.36083	7.27813	7.19692	7.11718	7.0389	6.96206	6.88665	6.81264	6.74001	6.66876	6.59889	6.53045	6.46349	6.39801	6.33402	6.27154	6.21057	6.15112	6.09321	6.03684	5.98203	5.92879	5.87712	5.82704	5.77856	5.73169	5.68644	5.64268	5.60019	5.55888	5.51881	5.48004	5.44263	5.40663	5.37212	5.33914
12	DRG1_6	Vielha	42.6965	0.81278	1014	P	2	4.42815	4.34477	4.26424	4.18645	4.1113	4.03871	3.96857	3.90079	3.83526	3.77189	3.71059	3.65125	3.59378	3.53808	3.48406	3.43161	3.3808	3.33192	3.28516	3.24059	3.19828	3.15829	3.12071	3.08558	3.05299	3.023	2.99567	2.97108	2.94929	2.93036	2.91438	2.9014	2.8915	2.88413	2.87819	2.87332	2.86975	2.86775	2.86756	2.86944	2.87365	2.88043
13	DRG1_7	Vielha	42.6965	0.81278	1014	Y	1	1.05943	1.03944	1.02094	1.00391	0.9883	0.97406	0.961152	0.949531	0.939155	0.929979	0.921961	0.915057	0.909224	0.904418	0.900597	0.897717	0.895811	0.895012	0.895415	0.897046	0.899933	0.904106	0.90959	0.916415	0.924609	0.934199	0.945214	0.957681	0.971629	0.987085	1.00408	1.02263	1.04278	1.06428	1.08663	1.10967	1.1335	1.15826	1.18404	1.21098	1.23918	1.26876
14	DRG10_1	Vielha	42.7041	0.90238	1275	Y	1	2.45768	2.39642	2.33663	2.27828	2.22133	2.16575	2.1115	2.05853	2.00682	1.95632	1.90699	1.8588	1.81171	1.76568	1.72067	1.67665	1.63363	1.59169	1.5509	1.51131	1.47292	1.43579	1.39992	1.36537	1.33215	1.30029	1.26984	1.2408	1.21323	1.18714	1.16257	1.13954	1.11809	1.09798	1.07872	1.06013	1.04234	1.02545	1.00959	0.994857	0.981375	0.969257
15	DRG10_10	Vielha	42.7041	0.90238	1275	Y	2	11.6554	11.6004	11.5475	11.4968	11.4483	11.4018	11.3573	11.3148	11.2744	11.2358	11.1991	11.1643	11.1313	11.1	11.0705	11.0427	11.0167	10.9926	10.9706	10.9507	10.9329	10.9172	10.9036	10.892	10.8827	10.8754	10.8703	10.8673	10.8665	10.8678	10.8712	10.8769	10.8847	10.8945	10.9058	10.9185	10.9327	10.9485	10.966	10.9854	11.0067	11.03
16	DRG10_10A	Vielha	42.7041	0.90238	1275	Y	1	12.5471	12.4319	12.3192	12.209	12.1013	11.9962	11.8936	11.7937	11.6964	11.6017	11.5097	11.4205	11.334	11.2503	11.1693	11.0912	11.016	10.9435	10.8737	10.8067	10.7423	10.6806	10.6215	10.565	10.511	10.4596	10.4107	10.3642	10.3202	10.2787	10.2395	10.2027	10.1682	10.1362	10.1068	10.0803	10.0566	10.0356	10.0172	10.0015	9.98829	9.97761
17	DRG10_10B	Vielha	42.7041	0.90238	1275	Y	1	5.70235	5.68787	5.67496	5.66355	5.65358	5.64499	5.63769	5.63164	5.62677	5.623	5.62028	5.61854	5.61771	5.61773	5.61853	5.62005	5.62237	5.62574	5.63032	5.63616	5.64327	5.65168	5.66144	5.67257	5.6851	5.69906	5.71448	5.7314	5.74984	5.76984	5.79143	5.81463	5.83948	5.86563	5.89238	5.91948	5.94711	5.97544	6.00464	6.03488	6.06632	6.09914
18	DRG10_11	Vielha	42.7041	0.90238	1275	Y	2	3.4645	3.45159	3.44051	3.4312	3.42358	3.41759	3.41316	3.4102	3.40867	3.40848	3.40956	3.41185	3.41527	3.41976	3.42524	3.43165	3.43906	3.44772	3.45781	3.46935	3.48238	3.49695	3.51308	3.53082	3.55021	3.57127	3.59405	3.61858	3.64491	3.67306	3.70309	3.73501	3.76887	3.80428	3.84048	3.87719	3.9146	3.9529	3.99227	4.0329	4.07498	4.11869
19	DRG10_11B	Vielha	42.7041	0.90238	1275	Y	1	5.20932	5.28206	5.35518	5.42866	5.50251	5.57672	5.65131	5.72626	5.80158	5.87726	5.9533	6.02971	6.10649	6.18362	6.26112	6.33898	6.41724	6.49597	6.5752	6.65491	6.73509	6.81572	6.89679	6.97828	7.06017	7.14245	7.2251	7.30811	7.39145	7.47513	7.55911	7.64338	7.72793	7.81271	7.89764	7.98271	8.06795	8.15339	8.23906	8.32499	8.41122	8.49777
20	DRG10_12	Vielha	42.7041	0.90238	1275	Y	1	5.77007	5.72752	5.68788	5.65107	5.61698	5.58554	5.55664	5.53019	5.5061	5.48428	5.46463	5.44707	5.43149	5.41781	5.40594	5.39578	5.38742	5.38119	5.3773	5.37581	5.37676	5.38021	5.38621	5.39482	5.40608	5.42004	5.43676	5.4563	5.47869	5.504	5.53228	5.56357	5.59793	5.63485	5.67331	5.71294	5.754	5.79673	5.84138	5.88819	5.9374	5.98926
21	DRG10_12B	Vielha	42.7041	0.90238	1275	Y	1	1.52219	1.5451	1.56938	1.59501	1.622	1.65031	1.67996	1.71091	1.74317	1.77672	1.81155	1.84765	1.88501	1.92361	1.96345	2.00451	2.04682	2.09045	2.13543	2.18175	2.22942	2.27842	2.32877	2.38046	2.43349	2.48784	2.54353	2.60056	2.65891	2.71859	2.77959	2.84192	2.90556	2.97043	3.03634	3.10324	3.17118	3.2402	3.31038	3.38175	3.45438	3.52831
22	DRG10_13B	Vielha	42.7041	0.90238	1275	Y	1	4.80131	4.79357	4.78725	4.78232	4.77876	4.77654	4.77563	4.77601	4.77765	4.78053	4.78462	4.7899	4.79633	4.8039	4.81258	4.82234	4.83322	4.84531	4.85869	4.87336	4.88933	4.90662	4.92524	4.94519	4.96649	4.98916	5.01319	5.03861	5.06542	5.09363	5.12327	5.15433	5.18682	5.2206	5.25534	5.29094	5.32749	5.36504	5.4037	5.44352	5.4846	5.52701
23	DRG10_14B	Vielha	42.7041	0.90238	1275	P	1	4.78764	4.75576	4.72586	4.69794	4.67198	4.64796	4.62587	4.60569	4.5874	4.57099	4.55645	4.54376	4.5329	4.52386	4.51663	4.51118	4.50754	4.50578	4.50594	4.50803	4.51205	4.51801	4.52591	4.53575	4.54756	4.56132	4.57704	4.59474	4.61441	4.63606	4.6597	4.68534	4.71297	4.74251	4.77379	4.80676	4.84146	4.87793	4.91621	4.95635	4.99839	5.04236
24	DRG10_15B	Vielha	42.7041	0.90238	1275	P	1	9.63959	9.62042	9.60308	9.58752	9.57369	9.56154	9.55102	9.54208	9.53468	9.52875	9.52426	9.52116	9.51938	9.51889	9.51964	9.52157	9.52475	9.52937	9.53556	9.54334	9.55274	9.56376	9.57645	9.59081	9.60687	9.62466	9.6442	9.6655	9.68859	9.7135	9.74024	9.76884	9.79931	9.83139	9.86453	9.89854	9.93355	9.9697	10.0071	10.046	10.0863	10.1284
25	DRG10_16B	Vielha	42.7041	0.90238	1275	Y	1	7.29163	7.32166	7.35309	7.38586	7.41989	7.45512	7.49149	7.52891	7.56733	7.60667	7.64687	7.68786	7.72956	7.77192	7.81485	7.8583	7.90234	7.94721	7.99309	8.04001	8.088	8.13711	8.18735	8.23878	8.29143	8.34533	8.40052	8.45703	8.5149	8.57416	8.63486	8.69702	8.76069	8.82544	8.8905	8.95557	9.02085	9.08655	9.15285	9.21995	9.28804	9.35733
26	DRG10_17B	Vielha	42.7041	0.90238	1275	Y	1	8.56009	8.64234	8.72444	8.80632	8.88787	8.96903	9.04969	9.12977	9.20918	9.28784	9.36566	9.44256	9.51844	9.59322	9.66681	9.73913	9.81026	9.88051	9.95008	10.019	10.0874	10.1552	10.2225	10.2894	10.3558	10.422	10.4878	10.5533	10.6187	10.6838	10.7489	10.8139	10.8788	10.9432	11.006	11.0668	11.1259	11.1836	11.24	11.2955	11.3504	11.4048
27	DRG10_18B	Vielha	42.7041	0.90238	1275	Y	1	6.5947	6.64008	6.6861	6.73269	6.77981	6.82738	6.87533	6.92362	6.97217	7.02091	7.0698	7.11876	7.16772	7.21663	7.26543	7.31405	7.36255	7.41118	7.46008	7.50929	7.55885	7.60877	7.6591	7.70987	7.76112	7.81286	7.86515	7.918	7.97146	8.02555	8.08032	8.13578	8.19198	8.24854	8.30474	8.36031	8.41545	8.47032	8.5251	8.57998	8.63512	8.69072
28	DRG10_1B	Vielha	42.7041	0.90238	1275	Y	1	3.41929	3.38034	3.34221	3.30491	3.2684	3.23267	3.19771	3.1635	3.13003	3.09728	3.06523	3.03387	3.00318	2.97314	2.94375	2.91498	2.88683	2.85935	2.83257	2.80648	2.78112	2.75649	2.7326	2.70947	2.68712	2.66555	2.64478	2.62483	2.60569	2.5874	2.56996	2.55339	2.5377	2.52278	2.50843	2.49457	2.48125	2.46852	2.45643	2.44503	2.43436	2.42447
29	DRG10_2	Vielha	42.7041	0.90238	1275	P	2	17.2058	17.0753	16.9469	16.8206	16.6963	16.5741	16.454	16.3359	16.2198	16.1056	15.9934	15.8831	15.7747	15.6682	15.5635	15.4607	15.3598	15.2609	15.1642	15.0696	14.9771	14.8867	14.7985	14.7123	14.6282	14.5462	14.4663	14.3885	14.3127	14.239	14.1673	14.0977	14.0302	13.9645	13.9004	13.8377	13.7766	13.7172	13.6595	13.6037	13.5497	13.4978
30	DRG10_2B	Vielha	42.7041	0.90238	1275	P	2	0.192453	0.171682	0.152788	0.135748	0.120537	0.107129	0.0954991	0.0856231	0.0774757	0.0710318	0.0662666	0.0631551	0.0616723	0.0617931	0.0634928	0.0667462	0.0715675	0.0780244	0.0861667	0.0960122	0.107579	0.120884	0.135947	0.152784	0.171414	0.191854	0.214123	0.238238	0.264217	0.292078	0.321839	0.353517	0.387132	0.422535	0.459432	0.49772	0.537469	0.578747	0.621624	0.666168	0.712451	0.76054
31	DRG10_3	Vielha	42.7041	0.90238	1275	P	1	5.79587	5.69324	5.59315	5.49556	5.40043	5.30771	5.21736	5.12935	5.04363	4.96016	4.8789	4.79981	4.72285	4.64798	4.57515	4.50433	4.43553	4.36888	4.30445	4.24228	4.18238	4.1248	4.06956	4.01669	3.96622	3.91818	3.87259	3.8295	3.78892	3.75088	3.71543	3.68257	3.65236	3.62454	3.59865	3.57453	3.55229	3.53202	3.51386	3.4979	3.48425	3.47303
32	DRG10_3B	Vielha	42.7041	0.90238	1275	P	1	6.90437	6.82805	6.75329	6.68005	6.6083	6.53804	6.46921	6.40181	6.33579	6.27114	6.20783	6.14583	6.08511	6.02565	5.96742	5.9104	5.85459	5.80007	5.74689	5.69508	5.64464	5.5956	5.54798	5.50179	5.45705	5.41378	5.372	5.33172	5.29297	5.25576	5.22011	5.18604	5.15357	5.1225	5.09247	5.06334	5.03522	5.00819	4.98234	4.95777	4.93456	4.91281
33	DRG10_4	Vielha	42.7041	0.90238	1275	P	1	2.16342	2.10946	2.05709	2.00629	1.95702	1.90924	1.86293	1.81806	1.77459	1.73249	1.69172	1.65227	1.61408	1.57714	1.54141	1.50686	1.4735	1.44143	1.4107	1.38134	1.35338	1.32683	1.30172	1.27808	1.25591	1.23526	1.21614	1.19857	1.18258	1.16819	1.15542	1.1443	1.13485	1.12688	1.12004	1.11419	1.10942	1.10581	1.10346	1.10244	1.10284	1.10475
34	DRG10_4B	Vielha	42.7041	0.90238	1275	P	2	1.377	1.37137	1.36687	1.36345	1.36108	1.35974	1.35939	1.36001	1.36155	1.36398	1.36728	1.37141	1.37634	1.38204	1.38848	1.39562	1.40348	1.41217	1.42174	1.43222	1.44364	1.45601	1.46937	1.48372	1.49911	1.51554	1.53305	1.55166	1.57138	1.59225	1.61429	1.63752	1.66196	1.68746	1.71371	1.7406	1.76818	1.79653	1.82573	1.85583	1.88691	1.91904
35	DRG10_5	Vielha	42.7041	0.90238	1275	P	1	1.58006	1.53672	1.49519	1.45543	1.41737	1.38098	1.34621	1.313	1.28131	1.2511	1.2223	1.19487	1.16877	1.14394	1.12033	1.09791	1.07669	1.05682	1.03839	1.02145	1.00602	0.992145	0.979852	0.969178	0.960158	0.952825	0.947215	0.943361	0.941298	0.941061	0.942683	0.9462	0.951645	0.958747	0.966958	0.976085	0.986253	0.997592	1.01023	1.02429	1.0399	1.05719
36	DRG10_5B	Vielha	42.7041	0.90238	1275	Y	1	2.37056	2.34133	2.31357	2.28727	2.2624	2.23894	2.21686	2.19616	2.17681	2.15878	2.14206	2.12662	2.11244	2.0995	2.08778	2.07727	2.06797	2.05996	2.05329	2.04798	2.04403	2.04146	2.04028	2.0405	2.04214	2.0452	2.04969	2.05564	2.06305	2.07193	2.08229	2.09416	2.10753	2.1223	2.13822	2.15521	2.17333	2.19264	2.21319	2.23504	2.25825	2.28287
37	DRG10_6B	Vielha	42.7041	0.90238	1275	Y	1	3.49092	3.43933	3.3893	3.34086	3.29402	3.24879	3.20519	3.16323	3.12292	3.08428	3.04733	3.01207	2.97852	2.9467	2.91662	2.88829	2.86172	2.8369	2.8138	2.79241	2.77271	2.75468	2.73831	2.72357	2.71044	2.69892	2.68898	2.6806	2.67377	2.66847	2.66467	2.66237	2.66154	2.66223	2.66457	2.6686	2.6743	2.68167	2.69067	2.7013	2.71352	2.72733
38	DRG10_7B	Vielha	42.7041	0.90238	1275	Y	1	9.01106	9.06877	9.12597	9.18264	9.23876	9.29431	9.34926	9.40359	9.45728	9.51031	9.56265	9.61429	9.6652	9.71537	9.76475	9.81335	9.86119	9.90839	9.95501	10.0011	10.0465	10.0914	10.1358	10.1795	10.2227	10.2654	10.3075	10.349	10.39	10.4304	10.4703	10.5097	10.5485	10.5866	10.6236	10.6595	10.6944	10.7283	10.7612	10.7934	10.8249	10.8558
39	DRG10_8	Vielha	42.7041	0.90238	1275	Y	1	3.91025	3.90099	3.89281	3.88569	3.87956	3.87439	3.87014	3.86674	3.86416	3.86235	3.86126	3.86086	3.86108	3.86189	3.86324	3.86508	3.86747	3.87059	3.87454	3.87937	3.88508	3.8917	3.89925	3.90775	3.91723	3.92771	3.9392	3.95174	3.96535	3.98004	3.99584	4.01277	4.03085	4.04984	4.06922	4.08882	4.10878	4.12921	4.15022	4.17196	4.19452	4.21805
40	DRG10_9B	Vielha	42.7041	0.90238	1275	Y	2	6.1978	6.21746	6.23831	6.2603	6.2834	6.30755	6.3327	6.35881	6.38583	6.41371	6.4424	6.47186	6.50203	6.53287	6.56434	6.59637	6.62904	6.66255	6.69702	6.73245	6.76888	6.80632	6.84478	6.88429	6.92486	6.96652	7.00927	7.05314	7.09814	7.1443	7.19163	7.24015	7.28988	7.3405	7.39142	7.44245	7.49374	7.54544	7.5977	7.65068	7.70453	7.7594
41	DRG107_1	Jueu	42.6747	0.7013	1527	Y	2	12.3596	12.6692	12.9741	13.274	13.5692	13.8594	14.1448	14.4252	14.7007	14.9712	15.2367	15.4972	15.7526	16.003	16.2483	16.4884	16.7235	16.9535	17.1785	17.3985	17.6136	17.8238	18.0289	18.2292	18.4246	18.6151	18.8007	18.9815	19.1574	19.3285	19.4948	19.6563	19.813	19.9647	20.111	20.2517	20.3869	20.5167	20.6413	20.7607	20.8751	20.9846
42	DRG107_2	Jueu	42.6747	0.7013	1527	Y	2	0.0859	0.0712	0.058	0.0463	0.0359	0.027	0.0194	0.0131	0.00812	0.00436	0.0018	0.000408	0.000148	0.000983	0.00288	0.00579	0.00974	0.0148	0.0211	0.0286	0.0374	0.0474	0.0587	0.0714	0.0855	0.101	0.118	0.136	0.156	0.177	0.2	0.225	0.251	0.278	0.306	0.336	0.366	0.397	0.429	0.462	0.497	0.533
43	DRG107_3	Jueu	42.6747	0.7013	1688	Y	2	0.0170866	0.0513971	0.0859699	0.12078	0.155803	0.191013	0.226387	0.261899	0.297524	0.333238	0.369015	0.404832	0.440663	0.476483	0.512268	0.547992	0.583663	0.619336	0.655054	0.69084	0.726716	0.762702	0.79882	0.835093	0.87154	0.908184	0.945047	0.982149	1.01951	1.05716	1.09511	1.13338	1.17201	1.21085	1.24964	1.28828	1.32683	1.36536	1.40391	1.44255	1.48133	1.52032
44	DRG107_4	Jueu	42.6747	0.7013	1527	Y	1	3.24259	3.19088	3.14008	3.09019	3.04121	2.99312	2.94594	2.89965	2.85426	2.80976	2.76615	2.72342	2.68158	2.64062	2.60054	2.56133	2.523	2.48556	2.44902	2.41337	2.37861	2.34475	2.31179	2.27973	2.24856	2.21829	2.18892	2.16045	2.13288	2.10621	2.08045	2.05558	2.03162	2.00853	1.98626	1.96481	1.94417	1.92437	1.90542	1.88734	1.87014	1.85383
45	DRG107_5	Jueu	42.6747	0.7013	1527	Y	2	2.84658	2.77151	2.69835	2.6271	2.55774	2.49028	2.4247	2.36102	2.29921	2.23927	2.18121	2.12501	2.07067	2.01818	1.96755	1.91875	1.87181	1.82673	1.78352	1.74219	1.70272	1.66514	1.62943	1.59561	1.56367	1.53361	1.50544	1.47916	1.45477	1.43227	1.41166	1.39295	1.37614	1.36119	1.34801	1.3366	1.32695	1.31911	1.31309	1.30891	1.3066	1.30617
46	DRG107_6	Jueu	42.6747	0.7013	1527	Y	2	7.19374	7.07936	6.96677	6.85599	6.74703	6.63989	6.53459	6.43113	6.32952	6.22978	6.1319	6.03591	5.9418	5.84959	5.75929	5.6709	5.58443	5.49986	5.41718	5.33637	5.25744	5.18035	5.10511	5.03171	4.96013	4.89035	4.82238	4.7562	4.69179	4.62915	4.56826	4.50912	4.45171	4.39605	4.34219	4.29014	4.2399	4.19148	4.14486	4.10004	4.05703	4.01582
47	DRG107_7	Jueu	42.6747	0.7013	1527	Y	2	2.95479	2.89873	2.844	2.79061	2.73856	2.68787	2.63854	2.59058	2.54399	2.4988	2.455	2.4126	2.37161	2.33205	2.29391	2.25721	2.22195	2.18812	2.1557	2.1247	2.09509	2.06686	2.04001	2.01452	1.99038	1.96759	1.94612	1.92597	1.90712	1.88958	1.87332	1.85833	1.8446	1.83215	1.82102	1.81124	1.80279	1.79568	1.7899	1.78545	1.78234	1.78055
48	DRG107_9	Jueu	42.6747	0.7013	1527	Y	2	6.35706	6.49513	6.63174	6.76693	6.90076	7.03326	7.1645	7.29452	7.42337	7.5511	7.67775	7.80338	7.92803	8.05176	8.17461	8.29663	8.41781	8.538	8.65713	8.77514	8.89199	9.00765	9.12208	9.23522	9.34705	9.45752	9.56658	9.67421	9.78035	9.88496	9.98801	10.0895	10.1893	10.2876	10.3849	10.4814	10.5769	10.6713	10.7647	10.8568	10.9477	11.0371
49	DRG109_2	Jueu	42.6697	0.6999	1527	Y	2	3.91283	3.95586	3.99913	4.04264	4.08635	4.13026	4.17435	4.2186	4.263	4.30752	4.35216	4.3969	4.44172	4.4866	4.53153	4.5765	4.62152	4.6667	4.71208	4.75766	4.80345	4.84946	4.89567	4.9421	4.98876	5.03563	5.08274	5.13007	5.17764	5.22544	5.27349	5.32178	5.37032	5.41902	5.46771	5.51634	5.56495	5.61358	5.66228	5.71108	5.76004	5.80919
50	DRG109_3	Jueu	42.6697	0.6999	1688	Y	2	2.44025	2.40002	2.36212	2.32651	2.29312	2.2619	2.23279	2.20574	2.18069	2.15758	2.13636	2.11696	2.09935	2.08345	2.06921	2.05657	2.04558	2.03639	2.02912	2.02381	2.02052	2.01926	2.02009	2.02305	2.02818	2.03552	2.04512	2.057	2.07122	2.08781	2.10682	2.12829	2.15225	2.17843	2.20623	2.23545	2.26622	2.29866	2.33291	2.3691	2.40736	2.44783
51	DRG109_4	Jueu	42.6697	0.6999	1688	Y	1	2.25766	2.22538	2.1938	2.16291	2.13268	2.10309	2.07414	2.0458	2.01806	1.9909	1.9643	1.93825	1.91273	1.88772	1.86322	1.83919	1.81565	1.79264	1.7702	1.74833	1.72706	1.70639	1.68633	1.66691	1.64813	1.63001	1.61256	1.59579	1.57971	1.56435	1.5497	1.5358	1.52264	1.51014	1.4981	1.48646	1.47526	1.46454	1.45435	1.44473	1.43571	1.42735
52	DRG10B_1A	Vielha	42.7041	0.90238	1275	P	2	14.7689	14.6242	14.4822	14.3428	14.206	14.0718	13.9401	13.811	13.6845	13.5604	13.4388	13.3197	13.2031	13.0889	12.9772	12.8678	12.7609	12.6565	12.5546	12.4552	12.3584	12.2641	12.1724	12.0832	11.9966	11.9126	11.8312	11.7524	11.6762	11.6026	11.5317	11.4634	11.3978	11.3346	11.2739	11.2154	11.1591	11.1053	11.0538	11.0048	10.9583	10.9144
53	DRG10B_2A	Vielha	42.7041	0.90238	1275	P	1	10.5899	10.4389	10.2901	10.1435	9.99919	9.85711	9.71726	9.57963	9.44421	9.31102	9.18003	9.05125	8.92467	8.80029	8.67809	8.55809	8.44027	8.32465	8.21123	8.10001	7.99098	7.88416	7.77953	7.67711	7.57688	7.47885	7.38303	7.2894	7.19797	7.10874	7.02171	6.93688	6.85426	6.77372	6.69508	6.61828	6.54338	6.47043	6.39949	6.33062	6.26388	6.19933
54	DRG10B_3A	Vielha	42.7041	0.90238	1275	P	2	9.1177	9.00406	8.89351	8.78605	8.68164	8.58029	8.48196	8.38664	8.29433	8.20499	8.11861	8.03518	7.95469	7.8771	7.80242	7.73062	7.66172	7.59579	7.53287	7.47296	7.41608	7.36222	7.3114	7.26361	7.21887	7.17718	7.13854	7.10296	7.07045	7.04101	7.01464	6.99137	6.97117	6.95396	6.9395	6.92774	6.91872	6.91251	6.90916	6.90872	6.91126	6.91684
55	DRG10B_4A	Vielha	42.7041	0.90238	1275	Y	1	2.87758	2.87467	2.87302	2.87257	2.87328	2.8751	2.87801	2.88194	2.88687	2.89274	2.89951	2.90715	2.9156	2.92483	2.9348	2.94545	2.95681	2.96901	2.98214	2.99622	3.01129	3.02739	3.04454	3.06279	3.08216	3.10269	3.12441	3.14736	3.17157	3.19707	3.2239	3.2521	3.28168	3.31247	3.34405	3.37627	3.40922	3.44298	3.47764	3.51329	3.55002	3.5879
56	DRG10B_5A	Vielha	42.7041	0.90238	1275	Y	1	12.4936	12.389	12.2861	12.1849	12.0854	11.9875	11.8912	11.7965	11.7033	11.6116	11.5214	11.4327	11.3454	11.2596	11.1751	11.0919	11.0102	10.9299	10.8512	10.7741	10.6986	10.6247	10.5524	10.4818	10.4128	10.3455	10.2799	10.2159	10.1537	10.0932	10.0345	9.97751	9.92229	9.86872	9.81653	9.76562	9.71606	9.66792	9.62123	9.57607	9.53251	9.49058
57	DRG10B_6A	Vielha	42.7041	0.90238	1275	Y	2	8.6795	8.59057	8.50349	8.41823	8.33474	8.25299	8.17293	8.09453	8.01775	7.94255	7.86888	7.79671	7.726	7.65671	7.5888	7.52222	7.45701	7.39327	7.33108	7.27047	7.21147	7.15411	7.09841	7.04441	6.99213	6.94161	6.89287	6.84595	6.80086	6.75765	6.71633	6.67695	6.63953	6.60383	6.56942	6.53614	6.50407	6.47334	6.44404	6.41628	6.39016	6.36578
58	DRG10B_7A	Vielha	42.7041	0.90238	1275	Y	1	5.19754	5.14783	5.10012	5.0544	5.01065	4.96887	4.92904	4.89114	4.85516	4.82108	4.7889	4.75859	4.73014	4.70354	4.67877	4.65583	4.63472	4.61552	4.59826	4.58294	4.56957	4.55816	4.54871	4.54123	4.53572	4.53219	4.53065	4.53109	4.53354	4.53798	4.54443	4.5529	4.56338	4.57581	4.59004	4.60603	4.6238	4.6434	4.66485	4.6882	4.71348	4.74072
59	DRG11_6	Vielha	42.705	0.90342	1234	Y	1	4.51247	4.44998	4.39044	4.33375	4.27984	4.22861	4.17999	4.13388	4.0902	4.04887	4.00979	3.97288	3.93806	3.90523	3.87432	3.84524	3.81806	3.79306	3.77043	3.75022	3.73249	3.7173	3.70468	3.6947	3.68741	3.68287	3.68111	3.68221	3.6862	3.69315	3.7031	3.71611	3.73224	3.751	3.77145	3.79326	3.81666	3.84187	3.86912	3.89862	3.9306	3.96529
60	DRG11_7	Vielha	42.705	0.90342	1234	Y	1	9.3751	9.30236	9.23158	9.1627	9.09568	9.03046	8.96698	8.9052	8.84506	8.78651	8.7295	8.67397	8.61987	8.56715	8.51576	8.46563	8.41686	8.36964	8.32413	8.28033	8.23827	8.19797	8.15945	8.12274	8.08785	8.05481	8.02363	7.99435	7.96698	7.94154	7.91806	7.89656	7.87705	7.85923	7.84251	7.82668	7.8119	7.79831	7.78605	7.77529	7.76617	7.75884
61	DRG111_2	Jueu	42.6697	0.7089	1554	Y	2	3.05455	2.99738	2.94161	2.8872	2.83414	2.78238	2.73189	2.68264	2.6346	2.58774	2.54203	2.49743	2.45392	2.41146	2.37002	2.32957	2.29012	2.25175	2.21453	2.17847	2.1436	2.10994	2.07753	2.04637	2.0165	1.98795	1.96073	1.93487	1.91039	1.88733	1.86569	1.84551	1.82682	1.80941	1.7929	1.77715	1.76225	1.74829	1.73537	1.72358	1.71299	1.70372
62	DRG111_3	Jueu	42.6697	0.7089	1554	Y	2	0.7967	0.783266	0.770412	0.758134	0.74643	0.7353	0.72474	0.71475	0.705326	0.696467	0.688171	0.680435	0.67326	0.66664	0.660577	0.655066	0.650105	0.64569	0.641822	0.638504	0.63574	0.633532	0.631885	0.630802	0.630285	0.630339	0.630966	0.63217	0.633953	0.63632	0.639274	0.642818	0.646955	0.651675	0.656958	0.662792	0.669183	0.676134	0.68365	0.691734	0.70039	0.709623
63	DRG111_4	Jueu	42.6697	0.7089	1554	Y	2	2.97536	2.92738	2.881	2.83625	2.79313	2.75166	2.71186	2.67373	2.6373	2.60258	2.56958	2.53831	2.5088	2.48106	2.45509	2.43092	2.40854	2.3879	2.36899	2.3518	2.3363	2.32249	2.31035	2.29988	2.29107	2.28389	2.27835	2.27442	2.2721	2.27137	2.27223	2.27465	2.27864	2.28427	2.29169	2.30097	2.31207	2.32495	2.33959	2.35594	2.37396	2.39363
64	DRG111_5	Jueu	42.6697	0.7089	1554	Y	2	0.0128881	0.0390469	0.0659777	0.093695	0.122213	0.151546	0.181708	0.212714	0.244577	0.277313	0.310935	0.345457	0.380895	0.417262	0.454572	0.49284	0.532072	0.572254	0.613366	0.655392	0.698315	0.74212	0.786788	0.832305	0.878652	0.925815	0.973775	1.02252	1.07203	1.12228	1.17327	1.22498	1.27738	1.33055	1.38463	1.43968	1.49566	1.55256	1.61034	1.66897	1.72842	1.78868
65	DRG111_6	Jueu	42.6697	0.7089	1554	Y	2	0.0107934	0.0328138	0.0557044	0.0794711	0.10412	0.129656	0.156086	0.183414	0.211648	0.240793	0.270854	0.301838	0.33375	0.366596	0.400381	0.435112	0.470788	0.507395	0.544925	0.583372	0.622732	0.663001	0.704174	0.746246	0.789213	0.83307	0.877812	0.923436	0.969937	1.01731	1.06555	1.11465	1.16461	1.21547	1.2673	1.32013	1.37394	1.42871	1.48443	1.54107	1.59862	1.65706
66	DRG115_1	Jueu	42.6825	0.70815	1450	Y	1	3.24979	3.19786	3.14823	3.10084	3.05564	3.01259	2.97163	2.93272	2.8958	2.86082	2.82774	2.7965	2.76705	2.73935	2.71333	2.68896	2.66627	2.6454	2.62644	2.60944	2.59444	2.58146	2.57053	2.5617	2.555	2.55046	2.54811	2.548	2.55015	2.5546	2.56138	2.57053	2.58208	2.59575	2.61097	2.62753	2.64557	2.66524	2.68665	2.70994	2.73526	2.76273
67	DRG115_2	Jueu	42.6825	0.70815	1450	Y	1	9.41144	9.28954	9.16929	9.05069	8.93371	8.81835	8.70459	8.59243	8.48184	8.37282	8.26535	8.15943	8.05504	7.95217	7.8508	7.75093	7.65255	7.55569	7.46036	7.36656	7.27433	7.18365	7.09456	7.00704	6.92113	6.83683	6.75414	6.67309	6.59368	6.51592	6.43983	6.36541	6.29268	6.22153	6.15177	6.08333	6.01626	5.95059	5.88638	5.82369	5.76255	5.70301
68	DRG119_1A	Vielha	42.7034	0.94682	1760	Y	2	2.42649	2.39152	2.3571	2.32324	2.28994	2.2572	2.22503	2.19342	2.16237	2.13188	2.10196	2.07261	2.04382	2.01559	1.98794	1.96085	1.93432	1.90835	1.88293	1.85807	1.83375	1.81	1.78679	1.76415	1.74206	1.72053	1.69957	1.67916	1.65932	1.64003	1.62132	1.60317	1.58558	1.56857	1.55213	1.53627	1.52099	1.50628	1.49213	1.47856	1.46555	1.4531
69	DRG119_1B	Vielha	42.7034	0.94682	1760	Y	2	3.77489	3.7268	3.67947	3.63289	3.58705	3.54193	3.49753	3.45382	3.41079	3.36842	3.32671	3.28564	3.24519	3.20536	3.16612	3.12747	3.08941	3.05198	3.0152	2.9791	2.94368	2.90895	2.87492	2.84159	2.80899	2.77711	2.74597	2.71558	2.68595	2.65708	2.62899	2.60169	2.57518	2.54938	2.52413	2.49935	2.4751	2.45141	2.42832	2.40587	2.3841	2.36306
70	DRG119_2	Vielha	42.7034	0.94682	1760	Y	2	4.60142	4.53294	4.4655	4.39909	4.33373	4.2694	4.2061	4.14383	4.08258	4.02235	3.96314	3.90495	3.84776	3.79158	3.73641	3.68223	3.62906	3.57691	3.52577	3.47565	3.42656	3.37848	3.33143	3.28541	3.24041	3.19644	3.1535	3.11158	3.0707	3.03085	2.99202	2.95424	2.91748	2.88172	2.84688	2.81293	2.77989	2.74779	2.71665	2.68649	2.65732	2.62918
71	DRG119_3	Vielha	42.7034	0.94682	1760	Y	2	3.30223	3.24683	3.19274	3.13992	3.08836	3.03802	2.98888	2.94091	2.89409	2.84838	2.80376	2.7602	2.71768	2.67616	2.63563	2.59604	2.55742	2.51984	2.48335	2.44797	2.41372	2.38062	2.34869	2.31796	2.28844	2.26015	2.23312	2.20736	2.1829	2.15976	2.13795	2.11751	2.09844	2.0806	2.06366	2.04751	2.03223	2.01789	2.00455	1.99231	1.98122	1.97136
72	DRG12_13	Vielha	42.6985	0.86332	1129	P	1	5.46924	5.46471	5.46115	5.45852	5.45676	5.45581	5.45563	5.45617	5.45737	5.45917	5.46153	5.4644	5.46771	5.47143	5.47549	5.47984	5.48455	5.4898	5.49574	5.50237	5.50974	5.51785	5.52675	5.53646	5.547	5.5584	5.57069	5.58389	5.59803	5.61313	5.62923	5.64635	5.66451	5.68342	5.7025	5.72153	5.74068	5.76006	5.77984	5.80016	5.82115	5.84295
73	DRG12_17	Vielha	42.6985	0.86332	1129	Y	1	5.18454	5.16275	5.14241	5.12351	5.10605	5.09	5.07536	5.06212	5.05026	5.03977	5.03065	5.02287	5.01643	5.01132	5.00752	5.00502	5.00386	5.00413	5.00587	5.00909	5.01377	5.01992	5.02752	5.03657	5.04708	5.05903	5.07242	5.08725	5.10352	5.12121	5.14033	5.16087	5.18283	5.20614	5.23068	5.25644	5.28343	5.31169	5.34126	5.37217	5.40445	5.43815
74	DRG12_18	Vielha	42.6985	0.86332	1129	Y	2	4.93943	4.91342	4.88841	4.86436	4.84124	4.81903	4.79769	4.77719	4.75749	4.73857	4.7204	4.70293	4.68615	4.67001	4.65449	4.63955	4.62524	4.61169	4.59897	4.58711	4.57611	4.56599	4.55676	4.54844	4.54103	4.53457	4.52905	4.5245	4.52092	4.51833	4.51675	4.51618	4.51665	4.51799	4.51987	4.52217	4.52499	4.5284	4.53248	4.53731	4.54297	4.54953
75	DRG12_19	Vielha	42.6985	0.86332	1129	Y	2	4.30393	4.33814	4.37257	4.40713	4.44173	4.47628	4.5107	4.54488	4.57875	4.61222	4.64518	4.67757	4.70927	4.74022	4.7703	4.79945	4.82775	4.85554	4.88304	4.91028	4.93733	4.96421	4.99099	5.01769	5.04438	5.07109	5.09788	5.12478	5.15185	5.17912	5.20665	5.23449	5.26267	5.29069	5.31757	5.34298	5.36714	5.39029	5.41269	5.43456	5.45614	5.47769
76	DRG120_1	Vielha	42.7011	0.944631	1751	Y	2	2.63528	2.60707	2.57946	2.55242	2.52594	2.49999	2.47455	2.44961	2.42515	2.40114	2.37758	2.35443	2.33168	2.3093	2.28729	2.26562	2.24429	2.22337	2.20288	2.18284	2.16327	2.14419	2.12561	2.10755	2.09001	2.07303	2.05661	2.04078	2.02554	2.01092	1.99693	1.98358	1.97089	1.95877	1.94702	1.93556	1.92444	1.91369	1.90337	1.89352	1.88417	1.87537
77	DRG120_2	Vielha	42.7011	0.944631	1751	Y	2	1.66834	1.6247	1.58217	1.54073	1.50042	1.46124	1.42321	1.38635	1.35066	1.31615	1.28286	1.25078	1.21993	1.19032	1.16198	1.1349	1.1091	1.08453	1.06116	1.03899	1.018	0.998179	0.979513	0.96199	0.945597	0.930323	0.916153	0.903076	0.891078	0.880147	0.87027	0.861436	0.85363	0.84691	0.841402	0.837154	0.834141	0.83234	0.831727	0.832279	0.833971	0.83678
78	DRG120_3	Vielha	42.7011	0.944631	1751	Y	2	11.5106	11.4895	11.4696	11.4508	11.4332	11.4168	11.4015	11.3875	11.3748	11.3634	11.3532	11.3444	11.3369	11.3308	11.3261	11.3227	11.3209	11.3204	11.3213	11.3236	11.3271	11.332	11.3382	11.3455	11.3541	11.3639	11.3748	11.3868	11.3999	11.4141	11.4294	11.4456	11.4628	11.4811	11.5006	11.5214	11.5435	11.5669	11.5915	11.6172	11.6441	11.6722
79	DRG122_2	Vielha	42.7025	0.940989	1859	Y	1	1.07086	1.05626	1.0425	1.02958	1.01748	1.00618	0.995682	0.985968	0.977027	0.968845	0.961412	0.954715	0.948741	0.943479	0.938916	0.935041	0.931862	0.929416	0.927729	0.92681	0.926668	0.927312	0.928751	0.930993	0.934047	0.937921	0.942626	0.948168	0.954558	0.961805	0.969916	0.9789	0.988767	0.999458	1.01085	1.02291	1.03565	1.0491	1.06329	1.07825	1.09399	1.11056
80	DRG123_1a	Vielha	42.7204	0.916398	1582	Y	1	7.8226	7.70206	7.58528	7.4721	7.36237	7.25595	7.15268	7.05241	6.95498	6.86026	6.76807	6.67828	6.59074	6.50528	6.42176	6.34004	6.26016	6.1825	6.10736	6.03484	5.96508	5.89818	5.83428	5.77348	5.71592	5.66171	5.61097	5.56381	5.52037	5.48076	5.4451	5.41352	5.38612	5.36204	5.33948	5.31782	5.29746	5.2788	5.26227	5.24826	5.23718	5.22944
81	DRG123_2	Vielha	42.7204	0.916398	1582	Y	1	6.60298	6.51553	6.42949	6.34482	6.26153	6.17959	6.099	6.01972	5.94176	5.86508	5.78969	5.71555	5.64266	5.57101	5.50056	5.43132	5.36328	5.29648	5.23095	5.16669	5.10372	5.04206	4.98171	4.92268	4.865	4.80866	4.75369	4.70009	4.64787	4.59706	4.54765	4.49967	4.45312	4.4079	4.36377	4.32066	4.27862	4.23771	4.19799	4.1595	4.12231	4.08646
82	DRG123_2a	Vielha	42.7204	0.916398	1582	Y	2	9.15094	9.03675	8.92459	8.81442	8.7062	8.5999	8.49546	8.39286	8.29205	8.193	8.09566	8	7.90599	7.81356	7.7227	7.63336	7.54556	7.45941	7.37499	7.29233	7.21144	7.13237	7.05514	6.97978	6.90631	6.83476	6.76517	6.69756	6.63195	6.56839	6.50688	6.44747	6.39018	6.33477	6.28075	6.22797	6.17654	6.12656	6.07815	6.03143	5.9865	5.94349
83	DRG123_3	Vielha	42.7204	0.916398	1582	Y	2	5.47365	5.39005	5.30788	5.22714	5.1478	5.06984	4.99326	4.91803	4.84414	4.77157	4.70031	4.63034	4.56165	4.49421	4.42802	4.36306	4.29933	4.23686	4.17569	4.11582	4.05726	4.00004	3.94416	3.88963	3.83647	3.78469	3.73431	3.68533	3.63777	3.59164	3.54695	3.50372	3.46196	3.42154	3.38222	3.34391	3.30668	3.27059	3.23569	3.20204	3.16971	3.13876
84	DRG123_3a	Vielha	42.7204	0.916398	1582	P	2	0.839954	0.8305	0.822155	0.81488	0.808637	0.803385	0.799086	0.795701	0.793189	0.791513	0.790632	0.790508	0.791101	0.792372	0.794282	0.796791	0.79993	0.803817	0.808538	0.814117	0.820583	0.827962	0.83628	0.845564	0.85584	0.867135	0.879477	0.89289	0.907403	0.923041	0.939831	0.9578	0.976975	0.997137	1.01785	1.03896	1.06057	1.08277	1.10568	1.12939	1.15399	1.17961
85	DRG123_4	Vielha	42.7204	0.916398	1582	P	2	1.56575	1.52928	1.49411	1.46021	1.42756	1.39612	1.36586	1.33674	1.30875	1.28184	1.25598	1.23115	1.20731	1.18443	1.16248	1.14143	1.12128	1.10211	1.08396	1.06686	1.05085	1.03594	1.02217	1.00956	0.998141	0.987936	0.978973	0.971281	0.964885	0.959813	0.956091	0.953748	0.952809	0.953088	0.954204	0.95602	0.958622	0.962098	0.966533	0.972014	0.978627	0.98646
86	DRG123_4a	Vielha	42.7204	0.916398	1582	Y	2	5.51021	5.53419	5.56147	5.59197	5.62557	5.66219	5.70174	5.74412	5.78924	5.837	5.88731	5.94008	5.99521	6.05261	6.11218	6.17384	6.23767	6.304	6.37305	6.44489	6.51954	6.59708	6.67756	6.76103	6.84754	6.93716	7.02992	7.1259	7.22513	7.32768	7.4336	7.54294	7.65576	7.77155	7.88927	8.00857	8.12969	8.25288	8.37838	8.50643	8.63728	8.77116
87	DRG123_5	Vielha	42.7204	0.916398	1582	P	1	0.00686747	0.0208336	0.0352494	0.0500892	0.0653277	0.0809393	0.0968984	0.11318	0.129757	0.146606	0.1637	0.181014	0.198523	0.2162	0.234021	0.25196	0.270019	0.288246	0.306685	0.325358	0.34429	0.363502	0.383018	0.402862	0.423057	0.443626	0.464593	0.485979	0.50781	0.530108	0.552896	0.576197	0.600035	0.624253	0.648527	0.672742	0.696971	0.721286	0.745762	0.77047	0.795484	0.820876
88	DRG123_7	Vielha	42.7204	0.916398	1582	P	2	1.73281	1.7014	1.67123	1.64227	1.61448	1.5878	1.5622	1.53764	1.51408	1.49147	1.46977	1.44895	1.42896	1.40976	1.3913	1.37355	1.35652	1.34029	1.32493	1.31048	1.29699	1.28447	1.27297	1.26253	1.25317	1.24494	1.23788	1.232	1.22736	1.22399	1.22192	1.22118	1.22183	1.22359	1.22594	1.2287	1.23199	1.23593	1.24064	1.24623	1.25283	1.26056
89	DRG123J_1	Vielha	42.7204	0.916398	1582	Y	2	2.73391	2.68452	2.63703	2.59138	2.54752	2.50539	2.46491	2.42604	2.38871	2.35287	2.31844	2.28538	2.25362	2.2231	2.19376	2.16555	2.13848	2.11271	2.08835	2.06545	2.04406	2.02422	2.00598	1.9894	1.9745	1.96134	1.94998	1.94045	1.9328	1.92708	1.92333	1.92161	1.92196	1.92403	1.92711	1.93096	1.93573	1.9416	1.94872	1.95725	1.96736	1.9792
90	DRG123J_10	Vielha	42.7204	0.916398	1582	P	1	4.25872	4.20146	4.14518	4.08988	4.03556	3.9822	3.9298	3.87833	3.8278	3.7782	3.7295	3.68171	3.63482	3.58881	3.54367	3.4994	3.45599	3.41346	3.37183	3.33111	3.29129	3.2524	3.21444	3.17742	3.14134	3.10622	3.07206	3.03887	3.00666	2.97544	2.94522	2.916	2.88779	2.86052	2.83403	2.80827	2.78329	2.75911	2.73577	2.71332	2.69178	2.6712
91	DRG123J_11	Vielha	42.7204	0.916398	1582	Y	1	1.72805	1.6574	1.58909	1.52304	1.45921	1.39752	1.33792	1.28034	1.22472	1.17101	1.11914	1.06905	1.02068	0.973967	0.928849	0.885268	0.843247	0.802936	0.764451	0.727838	0.693145	0.660418	0.629706	0.601054	0.574509	0.55012	0.527932	0.507993	0.49035	0.47505	0.46214	0.451667	0.443677	0.437792	0.43325	0.429781	0.427564	0.426779	0.427605	0.430221	0.434808	0.441543
92	DRG123J_12	Vielha	42.7204	0.916398	1582	P	1	4.44631	4.40232	4.36016	4.31977	4.2811	4.24409	4.20866	4.17477	4.14236	4.11136	4.08171	4.05336	4.02625	4.0003	3.97548	3.95171	3.92904	3.90768	3.88776	3.86931	3.85237	3.83697	3.82317	3.81098	3.80044	3.7916	3.78449	3.77915	3.77561	3.77391	3.77408	3.77616	3.78019	3.78584	3.79243	3.79974	3.80791	3.81712	3.82751	3.83926	3.8525	3.86741
93	DRG123J_2	Vielha	42.7204	0.916398	1582	P	1	5.79295	5.69576	5.60074	5.50783	5.417	5.32819	5.24137	5.15649	5.0735	4.99235	4.91301	4.83543	4.75955	4.68535	4.61276	4.54176	4.47234	4.40464	4.33873	4.27464	4.21242	4.1521	4.09371	4.03729	3.98288	3.9305	3.8802	3.83201	3.78596	3.74208	3.70043	3.66102	3.6239	3.5888	3.55517	3.52283	3.49191	3.46251	3.43479	3.40884	3.38482	3.36283
94	DRG123J_3	Vielha	42.7204	0.916398	1582	P	1	0.00571	0.00233	0.000521	0.000212	0.00133	0.00381	0.00758	0.0126	0.0187	0.0259	0.0341	0.0432	0.0532	0.064	0.0755	0.0877	0.101	0.114	0.129	0.145	0.161	0.179	0.198	0.219	0.241	0.264	0.288	0.314	0.342	0.371	0.402	0.435	0.469	0.505	0.541	0.577	0.614	0.652	0.69	0.729	0.77	0.812
95	DRG123J_4	Vielha	42.7204	0.916398	1582	Y	1	3.34052	3.30332	3.26791	3.23424	3.20227	3.17196	3.14327	3.11615	3.09056	3.06646	3.04381	3.02256	3.00266	2.98408	2.96677	2.9507	2.93587	2.92241	2.91039	2.89986	2.89084	2.88337	2.87747	2.87319	2.87055	2.86958	2.87033	2.87281	2.87707	2.88313	2.89103	2.9008	2.91248	2.92581	2.9403	2.95578	2.97235	2.99014	3.00926	3.02982	3.05193	3.07572
96	DRG123J_6	Vielha	42.7204	0.916398	1582	Y	1	3.43933	3.39436	3.35022	3.3069	3.26437	3.22262	3.18164	3.14141	3.10192	3.06315	3.02509	2.98771	2.95101	2.91498	2.87958	2.84482	2.81069	2.77723	2.74448	2.71245	2.68113	2.65056	2.62073	2.59167	2.56337	2.53586	2.50914	2.48323	2.45814	2.43387	2.41044	2.38787	2.36616	2.34521	2.32483	2.30495	2.28563	2.26689	2.24879	2.23139	2.21471	2.19882
97	DRG123J_7	Vielha	42.7204	0.916398	1582	Y	2	10.367	10.2129	10.0614	9.9125	9.7662	9.62243	9.48114	9.34229	9.20583	9.07173	8.93992	8.81037	8.68304	8.55788	8.43484	8.31389	8.19504	8.07841	7.96408	7.8521	7.74249	7.63529	7.53052	7.42822	7.32842	7.23115	7.13645	7.04434	6.95486	6.86804	6.78391	6.70251	6.62386	6.54768	6.47341	6.40085	6.33013	6.26139	6.19477	6.13039	6.0684	6.00893
98	DRG123J_8	Vielha	42.7204	0.916398	1582	P	1	1.87959	1.83905	1.80015	1.76282	1.72696	1.6925	1.65937	1.62748	1.59676	1.56713	1.53852	1.51083	1.484	1.45795	1.43259	1.40785	1.38376	1.36051	1.33825	1.31704	1.29694	1.27802	1.26034	1.24396	1.22895	1.21537	1.20329	1.19276	1.18385	1.17663	1.17115	1.16749	1.1657	1.16533	1.16548	1.16582	1.16655	1.16788	1.17002	1.17317	1.17755	1.18335
99	DRG123J_9	Vielha	42.7204	0.916398	1582	P	1	6.80006	6.70272	6.60726	6.51365	6.42185	6.33181	6.24351	6.15689	6.07193	5.98857	5.90679	5.82655	5.74779	5.6705	5.59462	5.52011	5.44701	5.37539	5.30534	5.23689	5.17007	5.10491	5.04143	4.97967	4.91966	4.86143	4.80501	4.75043	4.69771	4.6469	4.59802	4.55109	4.50616	4.46298	4.42109	4.3803	4.34073	4.3025	4.2657	4.23046	4.19688	4.16507
100	DRG126_1	Vielha	42.7234	0.912755	1396	P	2	1.68024	1.63251	1.58635	1.54172	1.49856	1.45684	1.41649	1.37747	1.33973	1.30323	1.26791	1.23372	1.20062	1.16856	1.13748	1.10735	1.07818	1.05008	1.02316	0.997459	0.973002	0.949833	0.92799	0.90751	0.888432	0.870792	0.854629	0.839981	0.826886	0.81538	0.805503	0.797292	0.790785	0.785691	0.781423	0.777774	0.774878	0.772873	0.771895	0.77208	0.773565	0.776486
101	DRG126_10	Vielha	42.7234	0.912755	1396	Y	2	8.36362	8.33483	8.3078	8.28247	8.25874	8.23655	8.21581	8.19644	8.17837	8.16151	8.14578	8.13111	8.11742	8.10462	8.09264	8.0814	8.07097	8.06163	8.05357	8.04682	8.04143	8.03745	8.03492	8.0339	8.03441	8.03651	8.04025	8.04566	8.0528	8.0617	8.07242	8.085	8.09948	8.11541	8.1319	8.14864	8.16583	8.1837	8.20246	8.22233	8.24352	8.26624
102	DRG126_11	Vielha	42.7234	0.912755	1396	Y	1	3.5464	3.53047	3.51677	3.50525	3.49584	3.48846	3.48305	3.47953	3.47784	3.47791	3.47966	3.48304	3.48796	3.49437	3.50218	3.51134	3.52189	3.53405	3.54798	3.56371	3.58129	3.60078	3.62221	3.64563	3.67109	3.69864	3.72831	3.76017	3.79424	3.83059	3.86925	3.91028	3.95371	3.99918	4.04594	4.09374	4.14273	4.1931	4.24502	4.29865	4.35417	4.41176
103	DRG126_2	Vielha	42.7234	0.912755	1396	Y	1	1.44278	1.403	1.3645	1.32725	1.2912	1.2563	1.22252	1.18981	1.15814	1.12745	1.09772	1.06888	1.04091	1.01376	0.987386	0.961749	0.936862	0.912823	0.88971	0.867556	0.846396	0.826262	0.807189	0.78921	0.77236	0.756671	0.742177	0.728912	0.71691	0.706205	0.696829	0.688818	0.682204	0.676724	0.671845	0.667379	0.663451	0.660186	0.657706	0.656137	0.655603	0.656229
104	DRG126_3	Vielha	42.7234	0.912755	1396	P	2	5.30505	5.236	5.16946	5.10539	5.04375	4.98452	4.92764	4.8731	4.82085	4.77087	4.72311	4.67753	4.63411	4.59281	4.5536	4.51644	4.48134	4.44841	4.41772	4.38928	4.36313	4.33928	4.31776	4.2986	4.28181	4.26743	4.25547	4.24596	4.23893	4.23438	4.23236	4.23289	4.23598	4.24141	4.24872	4.25775	4.26861	4.28141	4.29627	4.3133	4.3326	4.3543
105	DRG126_4	Vielha	42.7234	0.912755	1396	Y	1	3.00117	3.00364	3.00749	3.01271	3.01933	3.02735	3.03678	3.04764	3.05993	3.07366	3.08884	3.10549	3.12361	3.14321	3.1643	3.1869	3.21101	3.23666	3.26382	3.29249	3.32265	3.35427	3.38735	3.42185	3.45777	3.49509	3.53378	3.57383	3.61523	3.65795	3.70198	3.74729	3.79388	3.84175	3.89098	3.94158	3.99357	4.04694	4.10168	4.15779	4.21527	4.27412
106	DRG126_5	Vielha	42.7234	0.912755	1396	Y	2	6.14059	6.12137	6.10453	6.09001	6.07777	6.06774	6.05986	6.05409	6.05036	6.04861	6.0488	6.05087	6.05475	6.0604	6.06775	6.07675	6.08748	6.10015	6.11491	6.13177	6.15076	6.1719	6.19521	6.22072	6.24844	6.2784	6.31061	6.34511	6.38192	6.42105	6.46252	6.50637	6.55261	6.60086	6.65041	6.70101	6.75286	6.80614	6.86103	6.91772	6.9764	7.03725
107	DRG126_6	Vielha	42.7234	0.912755	1396	Y	1	4.98055	4.97857	4.9791	4.98205	4.98733	4.99487	5.00456	5.01632	5.03006	5.0457	5.06313	5.08229	5.10307	5.1254	5.14917	5.17431	5.20089	5.2292	5.25943	5.29165	5.3259	5.36225	5.40074	5.44144	5.48439	5.52965	5.57727	5.62732	5.67983	5.73488	5.79251	5.85279	5.91575	5.98092	6.04734	6.11466	6.18312	6.25293	6.32433	6.39754	6.47279	6.55032
108	DRG126_8	Vielha	42.7234	0.912755	1396	Y	1	2.94372	2.97133	2.99949	3.02815	3.05727	3.0868	3.11669	3.14689	3.17735	3.20804	3.23889	3.26986	3.30092	3.332	3.36305	3.39405	3.42501	3.45612	3.48746	3.51908	3.551	3.58326	3.61587	3.64888	3.6823	3.71617	3.75052	3.78538	3.82077	3.85673	3.89329	3.93046	3.96829	4.00652	4.04464	4.08246	4.1201	4.1577	4.19535	4.23319	4.27133	4.3099
109	DRG127_1	Vielha	42.7137	0.914242	1365	P	1	2.8725	2.84569	2.81939	2.79358	2.76825	2.74337	2.71895	2.69495	2.67137	2.64818	2.62539	2.60297	2.58089	2.55917	2.53776	2.51667	2.49589	2.47547	2.45543	2.43579	2.41655	2.39774	2.37936	2.36144	2.34397	2.32698	2.31047	2.29446	2.27897	2.264	2.24958	2.2357	2.22239	2.20957	2.19711	2.18494	2.17309	2.1616	2.15049	2.1398	2.12956	2.11979
110	DRG127_2	Vielha	42.7137	0.914242	1365	P	2	2.56408	2.52572	2.48838	2.45204	2.41669	2.38228	2.3488	2.31623	2.28453	2.25368	2.22366	2.19444	2.166	2.13831	2.11134	2.08508	2.05952	2.03475	2.01081	1.98771	1.96548	1.94413	1.92369	1.90417	1.8856	1.86799	1.85136	1.83574	1.82113	1.80757	1.79506	1.78364	1.77331	1.76394	1.75525	1.74713	1.73965	1.73287	1.72686	1.72169	1.71741	1.71409
111	DRG127_3	Vielha	42.7137	0.914242	1365	Y	2	3.84941	3.82543	3.80361	3.78391	3.76631	3.75074	3.73718	3.72559	3.71593	3.70815	3.70222	3.69811	3.69576	3.69515	3.69622	3.69895	3.70337	3.70961	3.71776	3.72784	3.73987	3.75389	3.76991	3.78795	3.80805	3.83022	3.8545	3.88089	3.90943	3.94014	3.97305	4.00817	4.04554	4.08493	4.12591	4.16832	4.21228	4.25787	4.30521	4.3544	4.40554	4.45873
112	DRG127_4	Vielha	42.7137	0.914242	1365	Y	1	2.57176	2.53422	2.49841	2.46429	2.43181	2.40094	2.37161	2.34379	2.31742	2.29247	2.26889	2.24663	2.22565	2.20589	2.18732	2.16988	2.15361	2.13864	2.12507	2.11292	2.10223	2.09303	2.08536	2.07926	2.07474	2.07186	2.07064	2.07111	2.07332	2.07729	2.08305	2.09065	2.10011	2.11119	2.12339	2.13654	2.15075	2.16612	2.18278	2.20083	2.22038	2.24155
113	DRG127_5	Vielha	42.7137	0.914242	1365	P	2	5.35154	5.31634	5.28329	5.25234	5.22344	5.19656	5.17166	5.14868	5.12758	5.10833	5.09087	5.07517	5.06118	5.04885	5.03815	5.02903	5.02153	5.01581	5.01197	5.01004	5.01004	5.01199	5.01592	5.02185	5.02981	5.03981	5.0519	5.06607	5.08237	5.10082	5.12144	5.14425	5.16928	5.19629	5.2248	5.25464	5.28592	5.31877	5.3533	5.38962	5.42785	5.46809
114	DRG127_6	Vielha	42.7137	0.914242	1365	Y	1	6.5949	6.61017	6.62675	6.64459	6.66365	6.68389	6.70526	6.72771	6.75121	6.7757	6.80115	6.82751	6.85473	6.88277	6.91158	6.94113	6.97147	7.0028	7.03522	7.06876	7.10344	7.13926	7.17624	7.2144	7.25377	7.29434	7.33615	7.37921	7.42353	7.46913	7.51603	7.56425	7.61379	7.66439	7.71553	7.76702	7.819	7.8716	7.92496	7.97921	8.03448	8.09091
115	DRG127_7	Vielha	42.7137	0.914242	1365	Y	1	2.49308	2.44132	2.39152	2.34364	2.29766	2.25354	2.21125	2.17076	2.13204	2.09505	2.05978	2.02618	1.99422	1.96388	1.93512	1.90792	1.88228	1.85829	1.83602	1.81549	1.79672	1.77973	1.76456	1.75121	1.73973	1.73012	1.72241	1.71663	1.7128	1.71093	1.71107	1.71322	1.71741	1.72348	1.73107	1.74006	1.75054	1.76257	1.77624	1.79163	1.80881	1.82787
116	DRG128_1	Vielha	42.7122	0.9104	1355	P	1	4.95415	4.83956	4.72734	4.61749	4.51001	4.40487	4.30208	4.20162	4.10348	4.00766	3.91416	3.82295	3.73403	3.64739	3.56304	3.48094	3.40112	3.32359	3.24836	3.17544	3.10483	3.03654	2.97058	2.90693	2.84562	2.78663	2.72999	2.67568	2.62372	2.57411	2.52685	2.48194	2.4394	2.39913	2.36099	2.32493	2.29098	2.2592	2.22961	2.20228	2.17724	2.15452
117	DRG128_10	Vielha	42.7122	0.9104	1355	Y	1	2.35462	2.30943	2.26567	2.22331	2.18233	2.1427	2.10439	2.06738	2.03165	1.99715	1.96388	1.9318	1.90088	1.87111	1.84244	1.81486	1.7884	1.76312	1.7391	1.71635	1.69487	1.6747	1.65584	1.63831	1.62212	1.6073	1.59386	1.58181	1.57117	1.56195	1.55418	1.54787	1.54303	1.53951	1.537	1.5354	1.53478	1.53521	1.53678	1.53954	1.54359	1.54898
118	DRG128_1A	Vielha	42.7122	0.9104	1355	Y	2	2.50651	2.44721	2.39026	2.33561	2.28319	2.23294	2.18479	2.13867	2.09454	2.05232	2.01194	1.97335	1.93649	1.90128	1.86766	1.83558	1.80507	1.7763	1.74941	1.72445	1.70145	1.68046	1.66153	1.64471	1.63004	1.61756	1.60731	1.59936	1.59373	1.59048	1.58965	1.59128	1.59543	1.60173	1.60946	1.61838	1.62865	1.64043	1.6539	1.66921	1.68655	1.70607
119	DRG128_2	Vielha	42.7122	0.9104	1355	Y	1	4.26674	4.18089	4.09698	4.01499	3.93489	3.85668	3.78032	3.70581	3.63311	3.5622	3.49308	3.42571	3.36008	3.29616	3.23395	3.1734	3.11455	3.05744	3.00211	2.94858	2.89686	2.84697	2.79891	2.7527	2.70835	2.66588	2.6253	2.58663	2.54987	2.51504	2.48216	2.45123	2.42227	2.39515	2.36962	2.34558	2.3231	2.30224	2.28306	2.26563	2.25001	2.23627
120	DRG128_3	Vielha	42.7122	0.9104	1355	Y	1	3.33964	3.25217	3.16687	3.08372	3.00269	2.92373	2.84682	2.77192	2.69899	2.628	2.55891	2.4917	2.42632	2.36275	2.30094	2.24087	2.18255	2.12606	2.07148	2.01883	1.96813	1.91941	1.8727	1.82801	1.78538	1.74483	1.70639	1.67007	1.63592	1.60394	1.57417	1.54663	1.52134	1.49809	1.47643	1.45619	1.43748	1.42043	1.40512	1.39166	1.38018	1.37076
121	DRG128_4	Vielha	42.7122	0.9104	1355	Y	1	6.16353	6.07823	5.99432	5.9118	5.83063	5.75078	5.67223	5.59496	5.51893	5.44411	5.37049	5.29803	5.2267	5.15649	5.08736	5.01929	4.95229	4.88643	4.82179	4.75836	4.69617	4.63525	4.5756	4.51725	4.46021	4.40451	4.35016	4.29718	4.24559	4.19541	4.14665	4.09934	4.0535	4.00896	3.9654	3.9227	3.88095	3.84022	3.80058	3.76212	3.72491	3.68903
122	DRG128_5	Vielha	42.7122	0.9104	1355	Y	2	10.2683	10.104	9.94249	9.78382	9.62795	9.47486	9.32454	9.17698	9.03216	8.89008	8.75071	8.61405	8.48009	8.3488	8.22018	8.09421	7.97091	7.85032	7.73247	7.61737	7.50502	7.39542	7.28859	7.18454	7.08325	6.98475	6.88904	6.79613	6.70601	6.61871	6.53421	6.45254	6.37369	6.29758	6.22404	6.153	6.08451	6.01862	5.95537	5.89481	5.83698	5.78192
123	DRG128_6	Vielha	42.7122	0.9104	1355	Y	1	3.77717	3.68827	3.60118	3.5159	3.43242	3.35074	3.27085	3.19275	3.11644	3.0419	2.96913	2.89813	2.8289	2.76142	2.69569	2.63172	2.56949	2.50902	2.45032	2.39338	2.33822	2.28482	2.2332	2.18335	2.13528	2.08898	2.04447	2.00173	1.96077	1.9216	1.8842	1.8486	1.81478	1.78268	1.75216	1.72318	1.69579	1.67001	1.64589	1.62347	1.60278	1.58387
124	DRG128_7	Vielha	42.7122	0.9104	1355	Y	1	3.2645	3.18537	3.10801	3.0324	2.95854	2.88641	2.81601	2.7473	2.68029	2.61495	2.55128	2.48927	2.42889	2.37014	2.313	2.25747	2.20354	2.15123	2.10059	2.0516	2.00428	1.95865	1.9147	1.87246	1.83191	1.79309	1.75599	1.72062	1.687	1.65513	1.62502	1.59668	1.57012	1.54523	1.52179	1.49972	1.4791	1.45996	1.44237	1.42638	1.41205	1.39944
125	DRG128_8	Vielha	42.7122	0.9104	1355	Y	1	2.27033	2.23896	2.20909	2.18068	2.15367	2.12803	2.10369	2.0806	2.05872	2.038	2.01839	1.99983	1.98228	1.96568	1.94999	1.93515	1.92121	1.90829	1.89652	1.88591	1.87651	1.86836	1.86148	1.85592	1.8517	1.84888	1.84747	1.84751	1.84905	1.85212	1.85675	1.86297	1.87083	1.88004	1.89003	1.90062	1.91192	1.92407	1.9372	1.95144	1.96692	1.98377
126	DRG128_9	Vielha	42.7122	0.9104	1355	Y	1	5.99973	5.91524	5.83208	5.75026	5.66976	5.59059	5.51273	5.43619	5.36095	5.28701	5.21437	5.14302	5.07296	5.00418	4.93667	4.87043	4.80547	4.74181	4.67945	4.61839	4.55865	4.50021	4.4431	4.38729	4.33281	4.27965	4.22781	4.17729	4.1281	4.08024	4.03371	3.98852	3.94466	3.90209	3.86073	3.82055	3.78158	3.74383	3.70733	3.6721	3.63817	3.60554
127	DRG129_1	Vielha	42.7113	0.905847	1325	Y	2	5.10603	5.11903	5.13372	5.14999	5.16772	5.1868	5.20711	5.22854	5.25098	5.27431	5.29842	5.3232	5.34853	5.3743	5.40038	5.42668	5.45329	5.48057	5.50878	5.538	5.56829	5.59972	5.63237	5.6663	5.7016	5.73832	5.77655	5.81635	5.85779	5.90095	5.9459	5.9927	6.04144	6.09148	6.14156	6.19125	6.24084	6.29062	6.34089	6.39195	6.44409	6.49759
128	DRG129_10	Vielha	42.7113	0.905847	1325	Y	1	2.19982	2.22978	2.26046	2.29183	2.32385	2.35647	2.38965	2.42336	2.45754	2.49216	2.52718	2.56256	2.59825	2.63421	2.67041	2.7068	2.74343	2.78044	2.81795	2.85597	2.89452	2.93362	2.9733	3.01358	3.05448	3.09602	3.13822	3.1811	3.2247	3.26902	3.31409	3.35993	3.40656	3.45377	3.50109	3.54839	3.59577	3.64332	3.69117	3.73941	3.78816	3.83751
129	DRG129_2	Vielha	42.7113	0.905847	1325	Y	1	4.51952	4.49858	4.47947	4.46209	4.44632	4.43209	4.41928	4.4078	4.39754	4.3884	4.3803	4.37312	4.36677	4.36114	4.35615	4.35168	4.34781	4.34486	4.34305	4.34243	4.34307	4.34504	4.34841	4.35323	4.35958	4.36752	4.37711	4.38842	4.40152	4.41646	4.43332	4.45217	4.47305	4.49543	4.51819	4.54094	4.56394	4.58744	4.61171	4.63702	4.66361	4.69175
130	DRG129_3	Vielha	42.7113	0.905847	1325	Y	1	1.63936	1.62445	1.61016	1.59644	1.58325	1.57053	1.55823	1.54631	1.53472	1.5234	1.51232	1.50141	1.49064	1.47995	1.46929	1.45862	1.44795	1.43741	1.4271	1.41705	1.4073	1.39789	1.38887	1.38026	1.37211	1.36446	1.35734	1.3508	1.34487	1.33959	1.33501	1.33115	1.32807	1.32547	1.32279	1.31982	1.3167	1.31355	1.31051	1.30769	1.30524	1.30327
131	DRG129_4	Vielha	42.7113	0.905847	1325	Y	2	2.93649	2.85636	2.77826	2.70213	2.62791	2.55554	2.48498	2.41616	2.34904	2.28355	2.21964	2.15726	2.09635	2.03686	1.97873	1.9219	1.86641	1.81238	1.75992	1.70907	1.65987	1.61237	1.56661	1.52262	1.48045	1.44015	1.40175	1.36529	1.33082	1.29838	1.26802	1.23976	1.21365	1.18937	1.16621	1.14394	1.12273	1.10274	1.08412	1.06703	1.05164	1.03812
132	DRG129_5	Vielha	42.7113	0.905847	1325	Y	1	3.09938	3.03878	2.98034	2.924	2.86972	2.81745	2.76712	2.71869	2.67211	2.62732	2.58427	2.54291	2.50319	2.46505	2.42845	2.39333	2.35973	2.32781	2.2977	2.26941	2.24299	2.21846	2.19587	2.17524	2.1566	2.14	2.12547	2.11303	2.10272	2.09457	2.08863	2.08491	2.08346	2.08398	2.08589	2.089	2.09343	2.09933	2.10683	2.11606	2.12718	2.14031
133	DRG129_6	Vielha	42.7113	0.905847	1325	P	1	3.63241	3.57125	3.51155	3.4533	3.39649	3.34112	3.28716	3.23461	3.18345	3.13368	3.08528	3.03823	2.99253	2.94817	2.90514	2.86341	2.82301	2.78397	2.74633	2.71009	2.67525	2.64182	2.6098	2.57921	2.55004	2.52231	2.49601	2.47116	2.44776	2.42581	2.40533	2.38631	2.36876	2.35262	2.33772	2.32402	2.31156	2.30038	2.29051	2.282	2.27486	2.26916
134	DRG129_7	Vielha	42.7113	0.905847	1325	P	2	3.3013	3.24328	3.18642	3.13071	3.07612	3.02263	2.97021	2.91884	2.86848	2.81913	2.77075	2.72331	2.6768	2.63119	2.58645	2.54256	2.49952	2.45741	2.41626	2.3761	2.33694	2.2988	2.26171	2.22567	2.19071	2.15684	2.12409	2.09246	2.06199	2.03269	2.00457	1.97766	1.95197	1.92734	1.90343	1.88013	1.85752	1.83567	1.81468	1.79462	1.77556	1.75759
135	DRG129_8	Vielha	42.7113	0.905847	1325	Y	2	2.0865	2.04539	2.00667	1.97031	1.93623	1.9044	1.87474	1.84721	1.82175	1.7983	1.77681	1.75723	1.73949	1.72354	1.70933	1.6968	1.68599	1.67706	1.67012	1.66522	1.6624	1.66169	1.66313	1.66676	1.67262	1.68075	1.69119	1.70397	1.71914	1.73673	1.75678	1.77934	1.80443	1.83177	1.86073	1.89111	1.92304	1.95667	1.99214	2.02958	2.06914	2.11095
136	DRG129_9	Vielha	42.7113	0.905847	1325	P	1	3.2637	3.29658	3.33057	3.36562	3.40165	3.43862	3.47644	3.51506	3.5544	3.59441	3.63502	3.67616	3.71776	3.75977	3.80211	3.84473	3.88768	3.9312	3.97544	4.02045	4.06625	4.11288	4.16038	4.2088	4.25816	4.30851	4.35988	4.41231	4.46583	4.5205	4.57633	4.63338	4.69167	4.75086	4.81024	4.86958	4.92902	4.98875	5.04892	5.10971	5.17127	5.23376
137	DRG13_1	Vielha	42.7	0.84889	1113	P	1	0.742559	0.713309	0.685186	0.658153	0.632176	0.607217	0.583242	0.560213	0.538096	0.516854	0.496452	0.476853	0.458021	0.439922	0.422518	0.405774	0.389698	0.374366	0.359841	0.346151	0.333326	0.321395	0.310388	0.300333	0.29126	0.283198	0.276176	0.270223	0.265369	0.261643	0.259074	0.257691	0.257524	0.258319	0.259574	0.26111	0.263049	0.265511	0.268617	0.272488	0.277244	0.283006
138	DRG13_10	Vielha	42.7	0.84889	1113	Y	2	6.12892	6.01964	5.91307	5.80915	5.70781	5.60898	5.51259	5.41857	5.32686	5.23738	5.15008	5.06488	4.98172	4.90052	4.82122	4.74375	4.66815	4.59462	4.5233	4.45422	4.38744	4.32301	4.26097	4.20137	4.14427	4.0897	4.03772	3.98837	3.9417	3.89777	3.85661	3.81827	3.78281	3.74984	3.71859	3.68877	3.66058	3.63419	3.60978	3.58754	3.56764	3.55027
139	DRG13_11	Vielha	42.7	0.84889	1113	Y	2	1.90928	1.85641	1.80522	1.75565	1.70765	1.66119	1.6162	1.57265	1.53049	1.48967	1.45015	1.41187	1.37479	1.33887	1.30406	1.2703	1.23764	1.2062	1.17609	1.14733	1.11995	1.094	1.06949	1.04646	1.02494	1.00497	0.986576	0.969787	0.954638	0.941159	0.929383	0.91934	0.911064	0.90427	0.898396	0.893243	0.888948	0.885643	0.883465	0.882546	0.883022	0.885027
140	DRG13_11B	Vielha	42.7	0.84889	1113	Y	1	2.01886	1.96805	1.91889	1.87133	1.82533	1.78081	1.73772	1.696	1.6556	1.61645	1.5785	1.54168	1.50595	1.47123	1.43748	1.40464	1.37273	1.34191	1.3123	1.28393	1.25685	1.23111	1.20675	1.1838	1.16231	1.14233	1.1239	1.10706	1.09185	1.07832	1.06651	1.05646	1.04821	1.04142	1.03539	1.02987	1.02501	1.021	1.01799	1.01614	1.01562	1.0166
141	DRG13_12	Vielha	42.7	0.84889	1113	Y	2	1.49294	1.44612	1.40125	1.35827	1.31712	1.2777	1.23996	1.20381	1.16919	1.13603	1.10425	1.07377	1.04454	1.01646	0.989479	0.963514	0.938612	0.914973	0.892746	0.871981	0.852731	0.835048	0.818983	0.804589	0.791917	0.781018	0.771946	0.764752	0.759487	0.756204	0.754954	0.755789	0.758761	0.763456	0.76904	0.775219	0.782186	0.790136	0.799264	0.809764	0.821831	0.835659
142	DRG13_12B	Vielha	42.7	0.84889	1113	Y	1	3.91511	3.8306	3.74909	3.67049	3.59468	3.52158	3.45109	3.3831	3.31752	3.25425	3.19319	3.13425	3.07732	3.02231	2.96911	2.91764	2.86795	2.82034	2.775	2.73201	2.69143	2.65333	2.61777	2.58484	2.55458	2.52708	2.50239	2.48059	2.46174	2.44591	2.43317	2.42359	2.41723	2.41353	2.41137	2.41035	2.41073	2.41279	2.41677	2.42295	2.43159	2.44295
143	DRG13_13	Vielha	42.7	0.84889	1113	Y	1	2.50961	2.44425	2.38113	2.32018	2.26133	2.2045	2.14962	2.09662	2.04542	1.99594	1.94813	1.90189	1.85716	1.81387	1.77195	1.7313	1.69199	1.6542	1.61808	1.58368	1.55106	1.52027	1.49137	1.46441	1.43944	1.41652	1.39571	1.37705	1.36061	1.34643	1.33458	1.3251	1.31805	1.31301	1.30914	1.30613	1.30419	1.30351	1.30428	1.30671	1.31098	1.31729
144	DRG13_17	Vielha	42.7	0.84889	1113	Y	1	6.62918	6.50946	6.39314	6.28014	6.17035	6.06369	5.96005	5.85937	5.76152	5.66644	5.57402	5.48416	5.39679	5.31179	5.22909	5.14859	5.07035	4.99461	4.92156	4.85128	4.78383	4.71927	4.65769	4.59913	4.54368	4.49141	4.44237	4.39664	4.35428	4.31537	4.27997	4.24815	4.21997	4.19494	4.17202	4.15085	4.13165	4.11468	4.10015	4.08832	4.07941	4.07367
145	DRG13_18	Vielha	42.7	0.84889	1113	Y	1	2.85062	2.78151	2.71488	2.65063	2.58869	2.52897	2.47138	2.41583	2.36224	2.31052	2.26058	2.21233	2.1657	2.12059	2.07691	2.03459	1.99366	1.95437	1.91688	1.88128	1.84761	1.81594	1.78633	1.75885	1.73356	1.71053	1.68981	1.67147	1.65557	1.64218	1.63136	1.62317	1.61768	1.61439	1.61232	1.61111	1.611	1.61221	1.61498	1.61952	1.62608	1.63488
146	DRG13_19	Vielha	42.7	0.84889	1113	Y	1	5.51998	5.41488	5.31208	5.21155	5.11323	5.0171	4.9231	4.83121	4.74138	4.65356	4.56773	4.48384	4.40184	4.32171	4.24339	4.16686	4.09213	4.01931	3.9485	3.87971	3.81297	3.74831	3.68576	3.62534	3.56708	3.511	3.45715	3.40553	3.35618	3.30913	3.2644	3.22201	3.18201	3.14413	3.10788	3.07309	3.03988	3.00837	2.97867	2.95091	2.9252	2.90167
147	DRG13_2	Vielha	42.7	0.84889	1113	P	1	2.20829	2.14699	2.08758	2.02999	1.97415	1.91999	1.86743	1.8164	1.76682	1.71862	1.67173	1.62607	1.58157	1.53816	1.49576	1.45429	1.4138	1.37446	1.33642	1.29973	1.26445	1.23063	1.19833	1.16761	1.13852	1.11111	1.08545	1.06159	1.03958	1.01948	1.00134	0.985234	0.9712	0.958778	0.947037	0.935646	0.924826	0.914798	0.905782	0.897998	0.891665	0.887005
148	DRG13_20	Vielha	42.7	0.84889	1113	Y	2	1.26713	1.21415	1.16315	1.1141	1.06693	1.02163	0.978131	0.936403	0.896403	0.858086	0.821412	0.786338	0.752822	0.72082	0.690291	0.661193	0.633551	0.607481	0.583069	0.560344	0.539337	0.520077	0.502593	0.486916	0.473075	0.4611	0.451021	0.442867	0.436668	0.432454	0.430254	0.430099	0.432018	0.435764	0.440845	0.447086	0.454604	0.463516	0.473938	0.485987	0.49978	0.515433
149	DRG13_21	Vielha	42.7	0.84889	1113	Y	2	2.64303	2.5828	2.52487	2.46916	2.41562	2.36416	2.31474	2.26726	2.22168	2.17792	2.13591	2.09558	2.05688	2.01973	1.98407	1.94982	1.91703	1.88589	1.85652	1.82899	1.80334	1.77962	1.75787	1.73815	1.7205	1.70497	1.69162	1.68048	1.67161	1.66505	1.66085	1.65907	1.65975	1.66252	1.6666	1.67175	1.67812	1.6859	1.69527	1.70639	1.71945	1.73463
150	DRG13_23	Vielha	42.7	0.84889	1113	Y	1	8.66491	8.55876	8.45546	8.35494	8.25716	8.16207	8.06962	7.97975	7.89243	7.80759	7.72519	7.64518	7.5675	7.49211	7.41895	7.34798	7.27924	7.21292	7.14912	7.08787	7.0292	6.97314	6.91973	6.86898	6.82094	6.77562	6.73305	6.69327	6.65631	6.62218	6.59093	6.56258	6.53716	6.51441	6.49377	6.47507	6.45844	6.44399	6.43187	6.42219	6.41509	6.41069
151	DRG13_24	Vielha	42.7	0.84889	1113	Y	2	4.84719	4.78927	4.73422	4.68189	4.63219	4.58498	4.54014	4.49757	4.45714	4.41872	4.3822	4.34746	4.31438	4.28285	4.25273	4.22391	4.1965	4.17087	4.14729	4.12583	4.10657	4.08958	4.07493	4.0627	4.05297	4.04581	4.04128	4.03948	4.04047	4.04432	4.05111	4.06092	4.07381	4.08913	4.10556	4.12262	4.14063	4.15991	4.18077	4.20352	4.22849	4.25597
152	DRG13_25	Vielha	42.7	0.84889	1113	P	1	4.65067	4.58767	4.52731	4.46949	4.41414	4.36117	4.31051	4.26207	4.21576	4.17151	4.12923	4.08885	4.05026	4.01341	3.97819	3.94454	3.91251	3.88236	3.85428	3.8283	3.8045	3.78291	3.7636	3.74661	3.73201	3.71983	3.71015	3.70301	3.69845	3.69655	3.69734	3.70089	3.70725	3.71596	3.72612	3.7374	3.75003	3.76421	3.78015	3.79808	3.8182	3.84073
153	DRG13_27	Vielha	42.7	0.84889	1113	P	1	2.19906	2.13316	2.06938	2.00768	1.948	1.89031	1.83455	1.78067	1.72864	1.67839	1.62989	1.58308	1.53791	1.49435	1.45234	1.41184	1.37286	1.33552	1.29991	1.26607	1.23404	1.20385	1.17553	1.14913	1.12467	1.1022	1.08176	1.06337	1.04708	1.03292	1.02092	1.01113	1.00358	0.997977	0.993734	0.990645	0.988848	0.988481	0.989683	0.992591	0.997345	1.00408
154	DRG13_29	Vielha	42.7	0.84889	1113	P	1	2.87358	2.82154	2.77119	2.72249	2.67536	2.62975	2.5856	2.54284	2.50143	2.46129	2.42237	2.38461	2.34795	2.31233	2.27769	2.24396	2.21118	2.17949	2.149	2.11975	2.0918	2.06519	2.03998	2.01621	1.99392	1.97318	1.95402	1.93649	1.92065	1.90654	1.8942	1.8837	1.87506	1.86797	1.86172	1.85608	1.8512	1.84723	1.84433	1.84266	1.84238	1.84363
155	DRG13_3	Vielha	42.7	0.84889	1113	Y	2	3.39986	3.35882	3.31865	3.27933	3.24081	3.20306	3.16605	3.12975	3.0941	3.0591	3.02469	2.99084	2.95752	2.9247	2.89234	2.86041	2.82891	2.79793	2.76753	2.73774	2.70858	2.68009	2.65229	2.62521	2.59888	2.57332	2.54857	2.52465	2.50158	2.47941	2.45815	2.43783	2.41848	2.39988	2.38158	2.36343	2.34551	2.32795	2.31084	2.29429	2.2784	2.26328
156	DRG13_30	Vielha	42.7	0.84889	1113	P	2	4.57184	4.4622	4.35524	4.25091	4.14917	4.04997	3.95328	3.85904	3.76721	3.67774	3.59059	3.50571	3.42307	3.34261	3.26428	3.18805	3.11394	3.04208	2.97255	2.90539	2.84063	2.77829	2.71841	2.66101	2.60613	2.55379	2.50402	2.45686	2.41233	2.37046	2.33128	2.29483	2.26112	2.22987	2.20046	2.1727	2.14672	2.12269	2.10075	2.08103	2.0637	2.04889
157	DRG13_31	Vielha	42.7	0.84889	1113	P	1	4.61487	4.50727	4.40292	4.30175	4.20367	4.10858	4.0164	3.92704	3.84041	3.75642	3.67498	3.59601	3.51942	3.44512	3.37301	3.30301	3.23518	3.16977	3.10695	3.04679	2.98935	2.9347	2.88288	2.83398	2.78805	2.74514	2.70533	2.66868	2.63525	2.60509	2.57829	2.55488	2.53494	2.51797	2.50293	2.48948	2.47786	2.46829	2.46102	2.4563	2.45434	2.45541
158	DRG13_32	Vielha	42.7	0.84889	1113	P	1	5.61844	5.50944	5.40397	5.30194	5.20328	5.10792	5.01578	4.92679	4.84087	4.75794	4.67795	4.60079	4.52642	4.45474	4.38569	4.31919	4.25529	4.19422	4.13613	4.08108	4.0291	3.98026	3.9346	3.89218	3.85303	3.81721	3.78477	3.75576	3.73024	3.70823	3.68981	3.67502	3.6639	3.65602	3.65054	3.64714	3.64604	3.64743	3.65151	3.6585	3.66859	3.68198
159	DRG13_33	Vielha	42.7	0.84889	1113	P	1	2.6214	2.56763	2.5159	2.46616	2.41836	2.37242	2.3283	2.28594	2.24527	2.20624	2.16879	2.13286	2.0984	2.06534	2.03362	2.00319	1.97409	1.94646	1.92044	1.89606	1.87337	1.85241	1.83321	1.81583	1.8003	1.78666	1.77496	1.76523	1.75753	1.75188	1.74834	1.74694	1.74773	1.75037	1.75418	1.75892	1.76476	1.77184	1.78033	1.79039	1.80217	1.81584
160	DRG13_35	Vielha	42.7	0.84889	1113	P	1	3.02339	2.94763	2.87429	2.80332	2.73465	2.66824	2.60401	2.54191	2.48187	2.42385	2.36776	2.31357	2.26121	2.21061	2.16172	2.11448	2.06892	2.02521	1.98346	1.94372	1.90603	1.87043	1.83697	1.80569	1.77663	1.74984	1.72536	1.70323	1.68349	1.6662	1.65138	1.63908	1.62936	1.62184	1.61583	1.61109	1.60776	1.60602	1.60604	1.60798	1.61201	1.6183
161	DRG13_37	Vielha	42.7	0.84889	1113	P	1	14.1919	14.0485	13.9092	13.7738	13.6424	13.5147	13.3907	13.2701	13.1529	13.039	12.9282	12.8204	12.7156	12.6134	12.5139	12.4169	12.3225	12.2311	12.1431	12.0585	11.9773	11.8997	11.8258	11.7555	11.6889	11.6262	11.5674	11.5125	11.4617	11.415	11.3725	11.3342	11.3003	11.2699	11.2417	11.2152	11.1908	11.1687	11.1493	11.133	11.1201	11.1109
162	DRG13_4	Vielha	42.7	0.84889	1113	Y	1	4.25739	4.17487	4.09403	4.01484	3.93724	3.86119	3.78665	3.71357	3.6419	3.57159	3.50262	3.43491	3.36844	3.30316	3.23901	3.17596	3.11402	3.0533	2.99389	2.93582	2.87912	2.82383	2.76999	2.71763	2.66678	2.61749	2.56977	2.52368	2.47924	2.43649	2.39547	2.35621	2.31874	2.28276	2.2477	2.21335	2.17984	2.14731	2.11591	2.08577	2.05704	2.02985
163	DRG13_5	Vielha	42.7	0.84889	1113	Y	2	2.96909	2.89898	2.83128	2.76593	2.70284	2.64196	2.58322	2.52653	2.47184	2.41907	2.36815	2.319	2.27157	2.22578	2.18156	2.13883	2.09765	2.0582	2.02062	1.98497	1.9513	1.91965	1.89008	1.86264	1.83737	1.81433	1.79357	1.77513	1.75908	1.74545	1.7343	1.72568	1.71965	1.71578	1.71326	1.7118	1.71158	1.71281	1.71567	1.72036	1.72708	1.73601
164	DRG13_52	Vielha	42.7	0.84889	1113	Y	1	8.737	8.59518	8.45572	8.31856	8.18367	8.051	7.92052	7.79217	7.66591	7.5417	7.41949	7.29925	7.18092	7.06447	6.94985	6.83702	6.726	6.61689	6.50977	6.40469	6.30168	6.20076	6.10198	6.00536	5.91094	5.81875	5.72883	5.6412	5.55591	5.47299	5.39246	5.31437	5.23875	5.16531	5.09353	5.02319	4.95443	4.88737	4.82215	4.7589	4.69774	4.6388
165	DRG13_57	Vielha	42.7	0.84889	1113	Y	2	7.39255	7.2838	7.17776	7.0744	6.97371	6.87567	6.78026	6.68745	6.59723	6.50958	6.42447	6.34189	6.26182	6.18422	6.1091	6.03642	5.9662	5.89851	5.83339	5.77086	5.71092	5.65359	5.59888	5.54679	5.49734	5.45054	5.40641	5.36494	5.32615	5.29006	5.25667	5.226	5.19805	5.1727	5.14971	5.129	5.11063	5.09465	5.08114	5.07014	5.06173	5.05596
166	DRG13_59	Vielha	42.7	0.84889	1113	Y	1	9.14552	9.19174	9.23934	9.28831	9.33864	9.39033	9.44337	9.49776	9.55349	9.61056	9.66897	9.7287	9.78976	9.85213	9.91582	9.98082	10.0472	10.1149	10.184	10.2545	10.3264	10.3996	10.4743	10.5503	10.6277	10.7064	10.7865	10.868	10.9508	11.0349	11.1204	11.2072	11.2954	11.3848	11.4753	11.567	11.6598	11.7539	11.8491	11.9456	12.0434	12.1426
167	DRG13_6	Vielha	42.7	0.84889	1113	Y	1	0.981578	0.942396	0.904735	0.868569	0.833876	0.800632	0.768814	0.738397	0.709359	0.681676	0.655324	0.630281	0.606521	0.584023	0.562761	0.542714	0.523897	0.50638	0.490211	0.475404	0.461973	0.449933	0.439297	0.43008	0.422295	0.415957	0.41108	0.407678	0.405764	0.405355	0.406462	0.409101	0.413285	0.418856	0.425501	0.433116	0.441777	0.451564	0.462554	0.474827	0.488459	0.503528
168	DRG13_60	Vielha	42.7	0.84889	1113	Y	2	5.52269	5.46111	5.40085	5.34187	5.28416	5.22766	5.17234	5.11818	5.06513	5.01315	4.96222	4.9123	4.86335	4.81534	4.76823	4.72198	4.67662	4.63224	4.5889	4.54664	4.50547	4.46544	4.42655	4.38886	4.35237	4.31712	4.28313	4.25044	4.21907	4.18904	4.16039	4.13315	4.10733	4.08275	4.05903	4.03601	4.0138	3.99247	3.97211	3.95281	3.93466	3.91774
169	DRG13_62	Vielha	42.7	0.84889	1113	Y	2	5.34721	5.28481	5.22387	5.16438	5.10633	5.0497	4.99448	4.94063	4.88815	4.83702	4.78722	4.73874	4.69155	4.64564	4.60099	4.55759	4.51544	4.47456	4.43501	4.39678	4.3599	4.32437	4.29023	4.25747	4.22612	4.19618	4.16769	4.14064	4.11506	4.09096	4.06836	4.04726	4.02769	4.00953	3.99254	3.97663	3.96186	3.94828	3.93595	3.92492	3.91526	3.907
170	DRG13_7	Vielha	42.7	0.84889	1113	Y	2	3.31544	3.25813	3.2033	3.15087	3.10076	3.0529	3.0072	2.96359	2.92198	2.88229	2.84444	2.80836	2.77397	2.74118	2.70991	2.68008	2.65176	2.62517	2.60048	2.57774	2.55701	2.53835	2.52181	2.50744	2.4953	2.48544	2.47792	2.4728	2.47012	2.46995	2.47233	2.47733	2.48499	2.49488	2.50611	2.51837	2.53187	2.5468	2.56338	2.58182	2.60232	2.62509
171	DRG130_1	Vielha	42.7007	0.8628	1254	Y	1	3.46379	3.41099	3.36007	3.31096	3.26362	3.21801	3.17407	3.13174	3.09099	3.05175	3.01399	2.97765	2.94268	2.90903	2.87665	2.84549	2.81558	2.78707	2.76007	2.73461	2.71073	2.68845	2.66782	2.64888	2.63164	2.61616	2.60247	2.59059	2.58057	2.57245	2.56624	2.562	2.55975	2.55923	2.55987	2.56148	2.56419	2.56812	2.57341	2.58018	2.58856	2.59868
172	DRG130_15	Vielha	42.7007	0.8628	1254	Y	1	15.4038	15.2378	15.074	14.9126	14.7536	14.5969	14.4426	14.2907	14.1412	13.994	13.8494	13.7071	13.5673	13.43	13.2951	13.1627	13.0328	12.9055	12.7806	12.6582	12.5383	12.4208	12.3058	12.1931	12.0829	11.975	11.8694	11.7662	11.6653	11.5667	11.4704	11.3763	11.2845	11.195	11.1078	11.0231	10.9409	10.8611	10.7836	10.7085	10.6358	10.5655
173	DRG130_2	Vielha	42.7007	0.8628	1254	P	1	2.76538	2.72074	2.67828	2.63797	2.59975	2.56358	2.52942	2.49721	2.46691	2.43848	2.41187	2.38704	2.36394	2.34252	2.32274	2.30456	2.288	2.27321	2.26029	2.24927	2.24017	2.23304	2.22789	2.22476	2.22368	2.22469	2.22781	2.23306	2.2405	2.25014	2.26201	2.27616	2.29259	2.31108	2.33114	2.3526	2.37555	2.40013	2.42643	2.45457	2.48468	2.51684
174	DRG130_20	Vielha	42.7007	0.8628	1254	Y	1	7.79859	7.78685	7.77639	7.76716	7.7591	7.75214	7.74623	7.74131	7.73733	7.73422	7.73192	7.73039	7.72955	7.72935	7.72973	7.73064	7.73214	7.73446	7.73775	7.74202	7.74731	7.75364	7.76105	7.76955	7.77917	7.78994	7.8019	7.81505	7.82944	7.84508	7.86201	7.88025	7.89982	7.92038	7.94124	7.96216	7.98332	8.00488	8.02702	8.04991	8.07372	8.09863
175	DRG130_21	Vielha	42.7007	0.8628	1254	Y	1	2.29798	2.26212	2.22789	2.19531	2.16436	2.13504	2.10734	2.08126	2.05679	2.03392	2.01266	1.99299	1.9749	1.9584	1.94348	1.93014	1.91837	1.90822	1.89971	1.89282	1.88758	1.88396	1.88198	1.88163	1.88291	1.88584	1.89039	1.89659	1.90442	1.91388	1.92498	1.93772	1.9521	1.96808	1.98561	2.00468	2.0253	2.04747	2.07123	2.09659	2.12355	2.15214
176	DRG130_22	Vielha	42.7007	0.8628	1254	Y	2	6.78842	6.71704	6.64746	6.57969	6.51372	6.44957	6.38723	6.32671	6.268	6.21111	6.15604	6.1028	6.05139	6.0018	5.95405	5.90813	5.86405	5.82184	5.78149	5.74301	5.70637	5.67157	5.63861	5.60747	5.57816	5.55065	5.52495	5.50104	5.47893	5.45859	5.44003	5.42323	5.40818	5.3949	5.38338	5.37365	5.36569	5.35953	5.35515	5.35256	5.35176	5.35276
177	DRG130_29	Vielha	42.7007	0.8628	1254	P	1	2.92709	2.84892	2.77286	2.69891	2.62707	2.55733	2.4897	2.42419	2.36078	2.29948	2.2403	2.18323	2.12828	2.07544	2.02472	1.97611	1.92962	1.88525	1.84301	1.80288	1.76486	1.72895	1.69515	1.66345	1.63384	1.60633	1.58092	1.55759	1.53634	1.51717	1.50008	1.48507	1.47212	1.46122	1.45234	1.44548	1.44065	1.43786	1.43712	1.43846	1.44187	1.44737
178	DRG130_3	Vielha	42.7007	0.8628	1254	Y	1	1.84294	1.83187	1.82187	1.81295	1.80509	1.7983	1.79255	1.78785	1.78419	1.78155	1.77993	1.77932	1.77971	1.78111	1.78348	1.78685	1.7912	1.79658	1.80302	1.81051	1.81906	1.82867	1.83935	1.8511	1.86391	1.8778	1.89277	1.90882	1.92595	1.94416	1.96347	1.98386	2.00535	2.0279	2.05143	2.07592	2.10139	2.12785	2.15532	2.18383	2.21337	2.24398
179	DRG130_30	Vielha	42.7007	0.8628	1254	Y	2	3.27552	3.19183	3.11084	3.03251	2.9568	2.88369	2.81314	2.74511	2.67956	2.61647	2.5558	2.49751	2.44157	2.38794	2.33659	2.28749	2.24065	2.19619	2.15417	2.11462	2.07756	2.04301	2.01099	1.98152	1.95463	1.93033	1.90865	1.88961	1.87323	1.85953	1.84853	1.84026	1.83474	1.83173	1.83081	1.83182	1.83486	1.84004	1.84749	1.85729	1.86957	1.88444
180	DRG130_33	Vielha	42.7007	0.8628	1254	Y	1	2.24623	2.23502	2.2248	2.21554	2.20723	2.19986	2.1934	2.18784	2.18317	2.17937	2.17642	2.17431	2.17302	2.17254	2.17286	2.17394	2.17583	2.17857	2.18222	2.18678	2.19225	2.19864	2.20596	2.21421	2.2234	2.23353	2.24462	2.25666	2.26966	2.28364	2.29858	2.31451	2.33143	2.34922	2.36771	2.38681	2.40659	2.42709	2.44836	2.47045	2.49341	2.5173
181	DRG130_36	Vielha	42.7007	0.8628	1254	Y	1	3.51578	3.48642	3.45874	3.43271	3.4083	3.38548	3.36424	3.34455	3.32638	3.30971	3.29452	3.28078	3.26847	3.25756	3.24803	3.23985	3.23306	3.22774	3.22395	3.22171	3.22103	3.22191	3.22437	3.22843	3.23408	3.24135	3.25024	3.26077	3.27295	3.28678	3.30229	3.31948	3.33836	3.35879	3.38047	3.40332	3.42739	3.45277	3.47952	3.50773	3.53745	3.56876
182	DRG130_39	Vielha	42.7007	0.8628	1254	Y	1	0.125944	0.153584	0.182705	0.213271	0.245248	0.278597	0.313285	0.349275	0.38653	0.425016	0.464695	0.505533	0.547493	0.590538	0.634635	0.679745	0.725902	0.773224	0.821792	0.871629	0.922756	0.975197	1.02897	1.08411	1.14062	1.19854	1.25788	1.31867	1.38094	1.44469	1.50996	1.57676	1.64513	1.71485	1.78555	1.85708	1.92953	2.00299	2.07756	2.15333	2.2304	2.30884
183	DRG130_40	Vielha	42.7007	0.8628	1254	Y	1	7.32907	7.23467	7.14224	7.05172	6.96308	6.87628	6.79127	6.70803	6.62651	6.54666	6.46846	6.39186	6.31682	6.2433	6.17126	6.10067	6.03154	5.96399	5.89809	5.83387	5.77137	5.71061	5.65162	5.59443	5.53907	5.48557	5.43396	5.38427	5.33652	5.29075	5.24698	5.20525	5.16558	5.12775	5.0913	5.05606	5.02215	4.98967	4.95872	4.92941	4.90184	4.87612
184	DRG130_41	Vielha	42.7007	0.8628	1254	Y	1	4.11856	4.10487	4.09282	4.08234	4.07335	4.0658	4.05962	4.05474	4.05108	4.04859	4.0472	4.04684	4.04744	4.04893	4.05125	4.05433	4.05823	4.06318	4.06932	4.0767	4.08536	4.09533	4.10667	4.11941	4.1336	4.14926	4.16646	4.18522	4.20559	4.22761	4.25132	4.27676	4.30397	4.33259	4.36188	4.39157	4.42185	4.45288	4.48484	4.51791	4.55225	4.58804
185	DRG130_42	Vielha	42.7007	0.8628	1254	Y	1	3.12982	3.10852	3.08792	3.06802	3.04882	3.03033	3.01254	2.99545	2.97907	2.96338	2.9484	2.93411	2.92053	2.90765	2.89547	2.88398	2.87321	2.8632	2.85394	2.84543	2.83766	2.83063	2.82432	2.81874	2.81386	2.80969	2.80621	2.80342	2.8013	2.79986	2.79908	2.79895	2.79947	2.8006	2.8023	2.80456	2.80739	2.81083	2.81488	2.81957	2.82492	2.83094
186	DRG130_6	Vielha	42.7007	0.8628	1254	Y	2	2.90531	2.87211	2.84091	2.81168	2.78439	2.75904	2.7356	2.71405	2.69436	2.67652	2.66051	2.6463	2.63388	2.62323	2.61432	2.60714	2.6017	2.5981	2.59638	2.59655	2.59862	2.60259	2.60849	2.61632	2.62608	2.63778	2.65144	2.66706	2.68466	2.70423	2.7258	2.74936	2.77494	2.80239	2.83146	2.86209	2.89432	2.92821	2.96385	3.00127	3.04056	3.08176
187	DRG130_8	Vielha	42.7007	0.8628	1254	Y	1	2.45936	2.41713	2.37667	2.33795	2.30097	2.26569	2.2321	2.20018	2.1699	2.14126	2.11422	2.08876	2.06488	2.04254	2.02173	2.00243	1.98465	1.96845	1.95387	1.94093	1.92965	1.92002	1.91208	1.90583	1.90129	1.89847	1.89739	1.89805	1.90048	1.90468	1.91068	1.91849	1.92811	1.93945	1.95229	1.96656	1.98231	1.99958	2.01842	2.03888	2.06102	2.08487
188	DRG13B_10	Vielha	42.7	0.84889	1113	Y	2	6.12892	6.01964	5.91307	5.80915	5.70781	5.60898	5.51259	5.41857	5.32686	5.23738	5.15008	5.06488	4.98172	4.90052	4.82122	4.74375	4.66815	4.59462	4.5233	4.45422	4.38744	4.32301	4.26097	4.20137	4.14427	4.0897	4.03772	3.98837	3.9417	3.89777	3.85661	3.81827	3.78281	3.74984	3.71859	3.68877	3.66058	3.63419	3.60978	3.58754	3.56764	3.55027
189	DRG13B_11	Vielha	42.7	0.84889	1113	Y	2	1.90928	1.85641	1.80522	1.75565	1.70765	1.66119	1.6162	1.57265	1.53049	1.48967	1.45015	1.41187	1.37479	1.33887	1.30406	1.2703	1.23764	1.2062	1.17609	1.14733	1.11995	1.094	1.06949	1.04646	1.02494	1.00497	0.986576	0.969787	0.954638	0.941159	0.929383	0.91934	0.911064	0.90427	0.898396	0.893243	0.888948	0.885643	0.883465	0.882546	0.883022	0.885027
190	DRG13B_11B	Vielha	42.7	0.84889	1113	Y	1	2.48758	2.42573	2.36561	2.30715	2.25031	2.19503	2.14127	2.08897	2.03809	1.98857	1.94037	1.89342	1.84769	1.80312	1.75966	1.71726	1.67595	1.63585	1.59708	1.55966	1.52363	1.48903	1.4559	1.42427	1.39418	1.36567	1.33876	1.31351	1.28994	1.2681	1.24801	1.22972	1.21326	1.19832	1.18428	1.17092	1.15838	1.14683	1.13639	1.12722	1.11948	1.1133
191	DRG13B_12	Vielha	42.7	0.84889	1113	Y	2	1.49294	1.44612	1.40125	1.35827	1.31712	1.2777	1.23996	1.20381	1.16919	1.13603	1.10425	1.07377	1.04454	1.01646	0.989479	0.963514	0.938612	0.914973	0.892746	0.871981	0.852731	0.835048	0.818983	0.804589	0.791917	0.781018	0.771946	0.764752	0.759487	0.756204	0.754954	0.755789	0.758761	0.763456	0.76904	0.775219	0.782186	0.790136	0.799264	0.809764	0.821831	0.835659
192	DRG13B_12B	Vielha	42.7	0.84889	1113	Y	1	3.91511	3.8306	3.74909	3.67049	3.59468	3.52158	3.45109	3.3831	3.31752	3.25425	3.19319	3.13425	3.07732	3.02231	2.96911	2.91764	2.86795	2.82034	2.775	2.73201	2.69143	2.65333	2.61777	2.58484	2.55458	2.52708	2.50239	2.48059	2.46174	2.44591	2.43317	2.42359	2.41723	2.41353	2.41137	2.41035	2.41073	2.41279	2.41677	2.42295	2.43159	2.44295
193	DRG13B_13	Vielha	42.7	0.84889	1113	Y	1	2.50961	2.44425	2.38113	2.32018	2.26133	2.2045	2.14962	2.09662	2.04542	1.99594	1.94813	1.90189	1.85716	1.81387	1.77195	1.7313	1.69199	1.6542	1.61808	1.58368	1.55106	1.52027	1.49137	1.46441	1.43944	1.41652	1.39571	1.37705	1.36061	1.34643	1.33458	1.3251	1.31805	1.31301	1.30914	1.30613	1.30419	1.30351	1.30428	1.30671	1.31098	1.31729
194	DRG13B_18	Vielha	42.7	0.84889	1113	Y	1	2.85062	2.78151	2.71488	2.65063	2.58869	2.52897	2.47138	2.41583	2.36224	2.31052	2.26058	2.21233	2.1657	2.12059	2.07691	2.03459	1.99366	1.95437	1.91688	1.88128	1.84761	1.81594	1.78633	1.75885	1.73356	1.71053	1.68981	1.67147	1.65557	1.64218	1.63136	1.62317	1.61768	1.61439	1.61232	1.61111	1.611	1.61221	1.61498	1.61952	1.62608	1.63488
195	DRG13B_20	Vielha	42.7	0.84889	1113	Y	1	1.64119	1.58711	1.53498	1.48475	1.43637	1.3898	1.34499	1.30188	1.26044	1.2206	1.18233	1.14558	1.11029	1.07642	1.04392	1.01274	0.982906	0.954555	0.927781	0.902617	0.8791	0.857265	0.837146	0.818778	0.802196	0.787436	0.774532	0.763519	0.754433	0.747308	0.742179	0.739082	0.738051	0.738812	0.740816	0.743866	0.748091	0.753619	0.76058	0.769102	0.779313	0.791343
196	DRG14_1	Vielha	42.6784	0.87315	1261	Y	1	2.73401	2.67248	2.61299	2.55548	2.49986	2.44607	2.39404	2.3437	2.29499	2.24783	2.20215	2.15788	2.11496	2.07332	2.03288	1.99357	1.95545	1.91868	1.88342	1.84971	1.8176	1.78716	1.75843	1.73146	1.7063	1.68301	1.66163	1.64223	1.62484	1.60953	1.59634	1.58533	1.57655	1.56961	1.56376	1.5587	1.55462	1.5517	1.55011	1.55002	1.55161	1.55506
197	DRG14_10	Vielha	42.6784	0.87315	1261	Y	1	5.72299	5.6391	5.55688	5.47632	5.39737	5.32	5.24417	5.16987	5.09704	5.02566	4.95569	4.88711	4.81986	4.75394	4.68929	4.62589	4.56374	4.50294	4.44353	4.38556	4.32904	4.274	4.22046	4.16846	4.11803	4.06918	4.02194	3.97635	3.93242	3.89019	3.84967	3.81091	3.77392	3.73851	3.70427	3.67106	3.63899	3.60813	3.57858	3.55044	3.52379	3.49873
198	DRG14_12	Vielha	42.6784	0.87315	1261	Y	2	5.88926	5.797	5.70707	5.61944	5.53404	5.45084	5.36979	5.29083	5.21392	5.13901	5.06605	4.995	4.9258	4.85842	4.79279	4.72888	4.6667	4.60638	4.54801	4.49162	4.43725	4.38493	4.33472	4.28663	4.24071	4.197	4.15553	4.11634	4.07946	4.04494	4.0128	3.98309	3.95585	3.93079	3.90734	3.88531	3.86482	3.84602	3.82902	3.81397	3.80099	3.79021
199	DRG14_15	Vielha	42.6784	0.87315	1261	Y	1	4.37004	4.34028	4.31235	4.28624	4.26195	4.23947	4.2188	4.19994	4.18288	4.16763	4.15416	4.14248	4.13259	4.12449	4.11816	4.1136	4.11083	4.10986	4.11069	4.11334	4.1178	4.12408	4.13216	4.14206	4.15377	4.1673	4.18263	4.19978	4.21875	4.23953	4.26212	4.28653	4.31276	4.34076	4.37046	4.40184	4.43492	4.46971	4.50625	4.54456	4.58464	4.62653
200	DRG14_17	Vielha	42.6784	0.87315	1261	Y	1	5.96286	5.87274	5.78433	5.69759	5.61247	5.52893	5.44694	5.36645	5.28743	5.20982	5.13359	5.05869	4.9851	4.91276	4.84163	4.77168	4.70291	4.63542	4.56928	4.50452	4.44119	4.37932	4.31893	4.26007	4.20277	4.14705	4.09297	4.04055	3.98982	3.94082	3.89358	3.84815	3.80454	3.76253	3.72161	3.68162	3.64265	3.60484	3.56828	3.5331	3.49939	3.46729
201	DRG14_2	Vielha	42.6784	0.87315	1261	Y	2	2.35569	2.31116	2.26764	2.22511	2.18353	2.14288	2.10315	2.0643	2.02631	1.98916	1.95281	1.91725	1.88245	1.84839	1.81504	1.78237	1.7504	1.71918	1.68876	1.65916	1.6304	1.60249	1.57546	1.54933	1.52412	1.49984	1.47652	1.45418	1.43283	1.4125	1.39321	1.37498	1.35782	1.34159	1.32598	1.31089	1.2964	1.28256	1.26945	1.25714	1.24569	1.23519
202	DRG14_20	Vielha	42.6784	0.87315	1261	Y	2	16.7484	16.541	16.3371	16.1367	15.9398	15.7465	15.5567	15.3705	15.1877	15.0085	14.8328	14.6606	14.492	14.3269	14.1653	14.0073	13.8528	13.7019	13.5545	13.4108	13.2705	13.1338	13.0007	12.8711	12.745	12.6225	12.5035	12.388	12.276	12.1675	12.0625	11.961	11.8629	11.7684	11.6773	11.5897	11.5055	11.4249	11.3477	11.274	11.2038	11.1371
203	DRG14_21	Vielha	42.6784	0.87315	1261	Y	1	5.11621	5.06772	5.02083	4.97548	4.93164	4.88926	4.84828	4.80867	4.77037	4.73334	4.69754	4.6629	4.6294	4.59697	4.56558	4.53517	4.50577	4.47752	4.4505	4.42476	4.40032	4.37723	4.35552	4.33522	4.31637	4.29901	4.28318	4.2689	4.25622	4.24517	4.23578	4.2281	4.22215	4.21769	4.21418	4.21146	4.20962	4.20879	4.20909	4.21063	4.21354	4.21792
204	DRG14_23	Vielha	42.6784	0.87315	1261	Y	1	5.71179	5.61806	5.52624	5.43629	5.34817	5.26185	5.17727	5.09442	5.01325	4.93373	4.85581	4.77946	4.70465	4.63133	4.55947	4.48903	4.42002	4.35251	4.28659	4.22227	4.15959	4.09858	4.03928	3.98171	3.9259	3.8719	3.81972	3.7694	3.72098	3.67447	3.62993	3.58737	3.54683	3.50808	3.47067	3.43443	3.39946	3.36586	3.33376	3.30324	3.27442	3.2474
205	DRG14_24	Vielha	42.6784	0.87315	1261	Y	1	4.6278	4.56097	4.49546	4.43122	4.36824	4.30645	4.24585	4.18638	4.12801	4.0707	4.01443	3.95915	3.90483	3.85144	3.79893	3.74727	3.69649	3.64667	3.59789	3.55018	3.50355	3.45804	3.41367	3.37046	3.32845	3.28764	3.24808	3.20979	3.17278	3.13709	3.10274	3.06976	3.03817	3.00774	2.97802	2.94883	2.92029	2.89252	2.86562	2.8397	2.81488	2.79125
206	DRG14_25	Vielha	42.6784	0.87315	1261	Y	2	14.5377	14.3751	14.2147	14.0565	13.9005	13.7468	13.5952	13.4458	13.2986	13.1535	13.0107	12.87	12.7315	12.5951	12.461	12.3289	12.1991	12.0714	11.946	11.8227	11.7016	11.5828	11.4661	11.3516	11.2393	11.1292	11.0213	10.9156	10.8121	10.7108	10.6116	10.5146	10.4199	10.3272	10.2366	10.148	10.0614	9.97689	9.89446	9.81415	9.73598	9.65999
207	DRG14_26	Vielha	42.6784	0.87315	1261	Y	1	6.23446	6.1548	6.07705	6.00118	5.92717	5.85502	5.78469	5.71619	5.64948	5.58455	5.52138	5.45996	5.40027	5.34229	5.28601	5.2314	5.17849	5.12733	5.07796	5.03039	4.98463	4.9407	4.89859	4.85832	4.8199	4.78334	4.74865	4.71584	4.68491	4.65589	4.62877	4.60357	4.5803	4.55886	4.53906	4.52083	4.50422	4.48928	4.47604	4.46457	4.4549	4.44708
208	DRG14_27	Vielha	42.6784	0.87315	1261	Y	1	7.15318	7.04884	6.94726	6.84845	6.75239	6.6591	6.56856	6.48078	6.39575	6.31347	6.23394	6.15716	6.08313	6.01183	5.94329	5.87748	5.81442	5.75414	5.69665	5.64194	5.59002	5.54087	5.4945	5.4509	5.41007	5.37201	5.33672	5.30419	5.27442	5.24741	5.22316	5.20165	5.1829	5.16689	5.1536	5.14304	5.13521	5.13012	5.12777	5.12816	5.1313	5.1372
209	DRG14_28	Vielha	42.6784	0.87315	1261	Y	1	6.51975	6.42418	6.33062	6.23904	6.14943	6.06175	5.97599	5.89211	5.81009	5.7299	5.65152	5.57493	5.50009	5.42699	5.35559	5.28588	5.21786	5.15161	5.08718	5.02459	4.96386	4.905	4.84803	4.79297	4.73984	4.68866	4.63944	4.59221	4.54697	4.50375	4.46258	4.42345	4.3864	4.35128	4.31781	4.28588	4.25556	4.22692	4.20002	4.17494	4.15173	4.13046
210	DRG14_29	Vielha	42.6784	0.87315	1261	Y	1	11.6512	11.4745	11.3006	11.1293	10.9607	10.7948	10.6315	10.471	10.313	10.1577	10.0051	9.85508	9.70768	9.56289	9.42071	9.28111	9.14411	9.00974	8.878	8.7489	8.62244	8.49862	8.37746	8.25894	8.14309	8.02989	7.91935	7.81149	7.70629	7.60376	7.50391	7.40674	7.31226	7.22035	7.13082	7.04361	6.95877	6.87635	6.79642	6.71902	6.64422	6.57206
211	DRG14_2B	Vielha	42.6784	0.87315	1261	Y	1	13.1592	12.962	12.7679	12.5768	12.3887	12.2035	12.0213	11.8421	11.6657	11.4922	11.3215	11.1537	10.9887	10.8264	10.6669	10.51	10.356	10.2047	10.0562	9.91068	9.768	9.62822	9.49135	9.35742	9.22644	9.09842	8.97339	8.85136	8.73234	8.61636	8.50343	8.39356	8.28677	8.18289	8.08156	7.98266	7.88628	7.7925	7.70142	7.61312	7.52769	7.44522
212	DRG14_3	Vielha	42.6784	0.87315	1261	Y	2	6.25133	6.11867	5.98915	5.8627	5.73924	5.61869	5.50097	5.38602	5.27375	5.16409	5.05697	4.95231	4.85002	4.75005	4.6523	4.55671	4.46331	4.3723	4.2838	4.19789	4.11463	4.03406	3.95625	3.88126	3.80915	3.73998	3.6738	3.61067	3.55064	3.49379	3.44017	3.38984	3.34284	3.29875	3.25666	3.21626	3.17774	3.14133	3.10722	3.07563	3.04675	3.02081
213	DRG14_30	Vielha	42.6784	0.87315	1261	Y	1	7.20645	7.0954	6.98649	6.8797	6.77499	6.67236	6.57177	6.47321	6.37664	6.28206	6.18943	6.09874	6.00995	5.92305	5.83802	5.75483	5.67349	5.59406	5.51661	5.44113	5.36764	5.29616	5.2267	5.15929	5.09393	5.03064	4.96944	4.91034	4.85336	4.79852	4.74582	4.69528	4.64693	4.60061	4.55603	4.51309	4.47185	4.43241	4.39481	4.35913	4.32545	4.29384
214	DRG14_31	Vielha	42.6784	0.87315	1261	Y	1	6.80997	6.72573	6.64311	6.56209	6.48262	6.40469	6.32826	6.25331	6.17981	6.10773	6.03705	5.96773	5.89975	5.83307	5.76768	5.70354	5.64066	5.57911	5.51895	5.46018	5.40284	5.34695	5.29253	5.23961	5.18821	5.13835	5.09005	5.04333	4.99823	4.95476	4.91294	4.87281	4.83437	4.79747	4.76178	4.72717	4.69373	4.66152	4.63062	4.60112	4.57308	4.54658
215	DRG14_32	Vielha	42.6784	0.87315	1261	Y	1	6.42337	6.32055	6.22016	6.12216	6.02649	5.9331	5.84193	5.75293	5.66604	5.58121	5.49838	5.4175	5.33852	5.26138	5.18602	5.1124	5.04054	4.97059	4.90267	4.83681	4.77306	4.71144	4.65201	4.59479	4.53983	4.48717	4.43685	4.3889	4.34336	4.30028	4.25969	4.22163	4.18614	4.15291	4.12131	4.09112	4.06249	4.03557	4.01049	3.9874	3.96646	3.94781
216	DRG14_32B	Vielha	42.6784	0.87315	1261	Y	2	12.1905	11.9986	11.8096	11.6235	11.4403	11.26	11.0826	10.9081	10.7364	10.5675	10.4015	10.2383	10.078	9.92044	9.76569	9.61373	9.46457	9.31823	9.17474	9.0341	8.89631	8.76138	8.62931	8.50009	8.37375	8.25027	8.12966	8.01193	7.89707	7.7851	7.67601	7.5698	7.46649	7.36595	7.26799	7.17253	7.07963	6.98936	6.90177	6.81692	6.73486	6.65566
217	DRG14_4	Vielha	42.6784	0.87315	1261	Y	1	7.92348	7.76386	7.60789	7.45557	7.30688	7.1618	7.02031	6.88241	6.74806	6.61726	6.48999	6.36623	6.24597	6.12919	6.01587	5.906	5.79959	5.69667	5.59728	5.50143	5.40912	5.32037	5.23519	5.15358	5.07556	5.00113	4.93031	4.8631	4.79952	4.73957	4.68327	4.63062	4.58163	4.53618	4.49402	4.45508	4.41942	4.38709	4.35818	4.33272	4.3108	4.29248
218	DRG14_5	Vielha	42.6784	0.87315	1261	Y	1	8.60344	8.48268	8.36439	8.24851	8.135	8.0238	7.91488	7.80818	7.70366	7.60126	7.50094	7.40265	7.30635	7.21197	7.11949	7.02884	6.94006	6.85327	6.76858	6.68601	6.60561	6.52741	6.45145	6.37776	6.30637	6.23733	6.17066	6.10641	6.0446	5.98529	5.92849	5.87425	5.8226	5.77328	5.72574	5.6798	5.63558	5.5932	5.55279	5.51447	5.47836	5.44458
219	DRG14_7	Vielha	42.6784	0.87315	1261	Y	1	14.8854	14.697	14.5112	14.328	14.1474	13.9693	13.7938	13.6208	13.4504	13.2825	13.1172	12.9544	12.7941	12.6364	12.4811	12.3284	12.1783	12.0306	11.8855	11.7428	11.6028	11.4652	11.3302	11.1978	11.0679	10.9406	10.8158	10.6936	10.5739	10.4568	10.3424	10.2305	10.1211	10.0144	9.91008	9.80823	9.70883	9.61192	9.5175	9.4256	9.33624	9.24943
220	DRG14_9	Vielha	42.6784	0.87315	1261	Y	1	17.0764	16.8239	16.5747	16.3289	16.0864	15.8474	15.6116	15.3793	15.1504	14.9249	14.7028	14.4841	14.2689	14.0571	13.8488	13.6439	13.4425	13.2446	13.0501	12.859	12.6713	12.487	12.306	12.1285	11.9543	11.7834	11.6159	11.4517	11.2908	11.1332	10.9789	10.8279	10.6802	10.5357	10.3946	10.2567	10.1222	9.99097	9.86309	9.73854	9.61731	9.49942
221	DRG15_1	Vielha	42.6828	0.87539	1259	Y	1	4.3836	4.31307	4.24361	4.17523	4.10792	4.04166	3.97647	3.91233	3.84923	3.78717	3.72616	3.66617	3.60721	3.54927	3.49234	3.43642	3.38151	3.3276	3.2747	3.22281	3.17194	3.1221	3.07329	3.02553	2.97881	2.93315	2.88855	2.84502	2.80257	2.7612	2.72092	2.68173	2.64366	2.60664	2.5706	2.5355	2.50136	2.46821	2.43605	2.40492	2.37483	2.3458
222	DRG15_19	Vielha	42.6828	0.87539	1259	Y	2	4.60642	4.5049	4.40588	4.30933	4.21521	4.12349	4.03412	3.94707	3.86229	3.77976	3.69943	3.62126	3.54522	3.47126	3.39936	3.32946	3.2616	3.1959	3.13242	3.07121	3.01227	2.95565	2.90136	2.84943	2.79989	2.75276	2.70806	2.66583	2.62608	2.58885	2.55416	2.52203	2.49249	2.46533	2.44012	2.4167	2.3952	2.37568	2.35828	2.34307	2.33017	2.31967
223	DRG15_21	Vielha	42.6828	0.87539	1259	Y	2	5.0217	4.93928	4.85926	4.7816	4.70627	4.63327	4.56254	4.49407	4.42783	4.36378	4.30191	4.24219	4.18458	4.12906	4.0756	4.02418	3.97482	3.92763	3.88268	3.83997	3.79953	3.76136	3.72549	3.69192	3.66067	3.63175	3.60517	3.58096	3.55912	3.53966	3.52261	3.50797	3.49576	3.48583	3.47788	3.47182	3.46771	3.46562	3.46563	3.46781	3.47224	3.47898
224	DRG16_1	Vielha	42.6908	0.87381	1202	P	2	4.3836	4.31307	4.24361	4.17523	4.10792	4.04166	3.97647	3.91233	3.84923	3.78717	3.72616	3.66617	3.60721	3.54927	3.49234	3.43642	3.38151	3.3276	3.2747	3.22281	3.17194	3.1221	3.07329	3.02553	2.97881	2.93315	2.88855	2.84502	2.80257	2.7612	2.72092	2.68173	2.64366	2.60664	2.5706	2.5355	2.50136	2.46821	2.43605	2.40492	2.37483	2.3458
225	DRG16_11	Vielha	42.6908	0.87381	1202	Y	2	14.3104	14.116	13.9258	13.7397	13.5575	13.3794	13.2052	13.0349	12.8685	12.7059	12.547	12.3919	12.2404	12.0926	11.9483	11.8076	11.6704	11.537	11.4073	11.2816	11.1596	11.0416	10.9275	10.8173	10.7112	10.6091	10.511	10.417	10.327	10.2413	10.1597	10.0823	10.0091	9.93989	9.87416	9.81173	9.75271	9.69722	9.64537	9.5973	9.5531	9.51291
226	DRG16_12	Vielha	42.6908	0.87381	1202	P	1	7.03771	6.90806	6.7812	6.65711	6.53578	6.41718	6.3013	6.18811	6.07761	5.96975	5.86454	5.76194	5.66195	5.56453	5.46967	5.37735	5.28759	5.20047	5.11601	5.03423	4.95515	4.87876	4.80508	4.73411	4.66587	4.60036	4.53759	4.47757	4.4203	4.36581	4.31409	4.26515	4.219	4.17549	4.13436	4.0955	4.05899	4.02491	3.99332	3.9643	3.93792	3.91426
227	DRG16_13	Vielha	42.6908	0.87381	1202	P	2	8.94478	8.82839	8.71398	8.60154	8.49105	8.3825	8.27589	8.17119	8.0684	7.96751	7.8685	7.77137	7.6761	7.58268	7.4911	7.40134	7.31342	7.22735	7.14315	7.06083	6.98041	6.9019	6.82529	6.75061	6.67786	6.60705	6.53819	6.47129	6.40636	6.34342	6.28246	6.22349	6.16654	6.11152	6.05826	6.00671	5.9569	5.90888	5.86268	5.81835	5.77592	5.73542
228	DRG16_18	Vielha	42.6908	0.87381	1202	P	1	12.7947	12.6447	12.4967	12.3507	12.2068	12.0647	11.9247	11.7866	11.6504	11.5161	11.3837	11.2532	11.1245	10.9977	10.8728	10.7496	10.6283	10.5089	10.3914	10.2758	10.1622	10.0505	9.94073	9.83295	9.72714	9.6233	9.52145	9.42159	9.32373	9.22788	9.13405	9.04224	8.95246	8.8646	8.77843	8.69388	8.611	8.52984	8.45047	8.37295	8.29732	8.22365
229	DRG16_19	Vielha	42.6908	0.87381	1202	P	1	3.73148	3.65163	3.57337	3.49673	3.42169	3.34826	3.27645	3.20626	3.13768	3.07073	3.00541	2.94171	2.87966	2.81924	2.76045	2.70332	2.64782	2.59396	2.54171	2.49108	2.44206	2.39465	2.34883	2.30462	2.26201	2.22098	2.18154	2.14368	2.10739	2.07268	2.03954	2.00796	1.97794	1.94947	1.92251	1.89706	1.87314	1.85075	1.82992	1.81065	1.79295	1.77685
230	DRG16_2	Vielha	42.6908	0.87381	1202	P	2	7.59974	7.47362	7.3504	7.23	7.11237	6.99742	6.88509	6.77531	6.66801	6.56312	6.46056	6.36028	6.26219	6.16624	6.07234	5.98043	5.89054	5.80286	5.71753	5.6346	5.55412	5.47614	5.40071	5.32789	5.25773	5.19027	5.12558	5.0637	5.00469	4.94859	4.89546	4.84535	4.79832	4.75394	4.71138	4.67034	4.63103	4.59362	4.55833	4.52534	4.49485	4.46707
231	DRG16_3	Vielha	42.6908	0.87381	1202	Y	1	6.58895	6.52797	6.46817	6.40954	6.35204	6.29566	6.24038	6.18616	6.13298	6.08083	6.02967	5.97949	5.93026	5.88195	5.83455	5.78803	5.7424	5.69771	5.65403	5.61137	5.56975	5.52919	5.48972	5.45134	5.41408	5.37797	5.34302	5.30926	5.27669	5.24535	5.21526	5.18643	5.15888	5.13251	5.1071	5.08254	5.0589	5.03622	5.01454	4.9939	4.97436	4.95597
232	DRG16_4	Vielha	42.6908	0.87381	1202	Y	1	4.79892	4.71926	4.64114	4.56454	4.48943	4.41579	4.34359	4.27281	4.20342	4.1354	4.06871	4.00333	3.93924	3.87641	3.81482	3.75443	3.69525	3.63735	3.58077	3.52553	3.47166	3.41917	3.36808	3.31843	3.27023	3.2235	3.17828	3.13456	3.09239	3.05178	3.01276	2.97534	2.93955	2.90523	2.87204	2.83988	2.80881	2.77891	2.75026	2.72293	2.697	2.67254
233	DRG16_5	Vielha	42.6908	0.87381	1202	Y	2	5.14531	5.10817	5.07209	5.0371	5.00319	4.97038	4.93868	4.9081	4.87865	4.85034	4.82319	4.7972	4.77237	4.74873	4.72629	4.70505	4.68501	4.66618	4.64853	4.63204	4.61672	4.60255	4.58951	4.57759	4.56679	4.55708	4.54846	4.54092	4.53444	4.52901	4.52461	4.52125	4.5189	4.5176	4.51747	4.51852	4.52076	4.52414	4.52867	4.53432	4.54107	4.54891
234	DRG16_6	Vielha	42.6908	0.87381	1202	Y	2	6.82806	6.74472	6.66258	6.58163	6.50187	6.4233	6.3459	6.26968	6.19463	6.12075	6.04802	5.97646	5.90604	5.83678	5.76865	5.70167	5.63582	5.57113	5.5076	5.44523	5.38403	5.324	5.26515	5.20748	5.15099	5.09569	5.04159	4.98867	4.93696	4.88645	4.83714	4.78904	4.74216	4.69647	4.65191	4.60846	4.56614	4.52496	4.48492	4.44605	4.40835	4.37184
235	DRG16_8	Vielha	42.6908	0.87381	1202	Y	2	17.1441	16.9556	16.7702	16.5878	16.4085	16.2321	16.0585	15.8878	15.7199	15.5547	15.3922	15.2323	15.075	14.9202	14.7679	14.618	14.4706	14.3257	14.1835	14.0441	13.9074	13.7736	13.6426	13.5145	13.3893	13.2671	13.148	13.0319	12.9189	12.809	12.7023	12.5989	12.4987	12.4015	12.3067	12.2142	12.124	12.0363	11.9512	11.8689	11.7893	11.7128
236	DRG17_1	Vielha	42.6905	0.87416	1178	Y	1	1.74512	1.7012	1.65863	1.61737	1.57737	1.5386	1.50102	1.46459	1.42928	1.39503	1.36182	1.32961	1.29835	1.26801	1.23854	1.20992	1.18215	1.15535	1.12957	1.10486	1.08125	1.05875	1.0374	1.01722	0.998254	0.98052	0.96405	0.94887	0.935011	0.922501	0.911369	0.901642	0.89335	0.886251	0.879857	0.874001	0.868795	0.864356	0.860799	0.858238	0.85679	0.856568
237	DRG17_10	Vielha	42.6905	0.87416	1178	Y	2	2.55322	2.49008	2.42876	2.36921	2.31138	2.25523	2.20071	2.14777	2.09638	2.04649	1.99805	1.95101	1.90534	1.86098	1.8179	1.77604	1.73543	1.69617	1.65837	1.62204	1.58722	1.55395	1.52226	1.49218	1.46375	1.437	1.41196	1.38867	1.36716	1.34747	1.32963	1.31367	1.29962	1.28721	1.27587	1.26539	1.25592	1.24758	1.24052	1.23486	1.23074	1.2283
238	DRG17_11	Vielha	42.6905	0.87416	1178	Y	2	0.687	0.639	0.593	0.549	0.507	0.467	0.429	0.392	0.357	0.324	0.293	0.263	0.235	0.208	0.183	0.159	0.136	0.115	0.0957	0.0779	0.0618	0.0475	0.0349	0.0243	0.0155	0.00861	0.00374	0.000904	0.000146	0.00151	0.00504	0.0108	0.0188	0.0287	0.0399	0.052	0.0652	0.0798	0.0957	0.113	0.133	0.154
239	DRG17_13	Vielha	42.6905	0.87416	1178	P	2	0.0875	0.0768	0.0668	0.0575	0.049	0.0411	0.0339	0.0275	0.0217	0.0166	0.0122	0.00849	0.00545	0.00308	0.00139	0.000366	1.04e-05	0.000327	0.00132	0.00299	0.00535	0.00838	0.0121	0.0165	0.0216	0.0274	0.0339	0.0411	0.049	0.0576	0.0669	0.0769	0.0876	0.099	0.111	0.124	0.137	0.151	0.165	0.18	0.196	0.212
240	DRG17_15	Vielha	42.6905	0.87416	1178	P	2	6.64336	6.58141	6.52053	6.46066	6.40175	6.34374	6.28656	6.23017	6.17449	6.11948	6.06507	6.0112	5.95782	5.90486	5.85227	5.8	5.74805	5.6966	5.64576	5.59558	5.5461	5.49737	5.44943	5.40234	5.35614	5.31087	5.26659	5.22334	5.18117	5.14012	5.10024	5.06158	5.02418	4.98773	4.95161	4.91557	4.87976	4.84431	4.80937	4.77508	4.74159	4.70902
241	DRG17_16	Vielha	42.6905	0.87416	1178	P	2	0.0323	0.0254	0.0194	0.0142	0.00997	0.00651	0.00383	0.00189	0.000664	0.000112	0.000199	0.000892	0.00215	0.00395	0.00625	0.00901	0.0122	0.016	0.0204	0.0254	0.031	0.0374	0.0444	0.0522	0.0608	0.0703	0.0805	0.0916	0.104	0.117	0.131	0.145	0.161	0.178	0.195	0.213	0.23	0.248	0.267	0.286	0.306	0.327
242	DRG17_18	Vielha	42.6905	0.87416	1178	Y	2	4.39006	4.32316	4.2577	4.19364	4.13097	4.06964	4.00963	3.95092	3.89346	3.83723	3.7822	3.72833	3.67561	3.62399	3.57345	3.52396	3.47553	3.42825	3.38217	3.33731	3.29371	3.25137	3.21033	3.1706	3.13221	3.09519	3.05954	3.0253	2.99249	2.96113	2.93124	2.90285	2.87598	2.85044	2.8259	2.8022	2.77945	2.75772	2.73709	2.71766	2.69949	2.68268
243	DRG17_19	Vielha	42.6905	0.87416	1178	Y	2	12.4009	12.2317	12.0651	11.9011	11.7397	11.5808	11.4246	11.2709	11.1199	10.9714	10.8255	10.6822	10.5416	10.4035	10.2679	10.135	10.0047	9.877	9.75188	9.62937	9.50946	9.39216	9.27745	9.16534	9.05583	8.94891	8.84459	8.74287	8.64373	8.54719	8.45324	8.36188	8.27311	8.18693	8.10334	8.02235	7.94395	7.86815	7.79495	7.72433	7.65631	7.59088
244	DRG17_1a	Vielha	42.6905	0.87416	1178	P	1	1.96128	1.90681	1.85404	1.8029	1.75338	1.70541	1.65896	1.61399	1.57046	1.52832	1.48753	1.44806	1.40985	1.37287	1.33708	1.30244	1.26896	1.23676	1.20591	1.17646	1.14843	1.12185	1.09675	1.07317	1.05113	1.03067	1.01181	0.994597	0.979049	0.965201	0.953084	0.942729	0.934167	0.927164	0.92125	0.916256	0.912292	0.909466	0.907887	0.907665	0.908908	0.911725
245	DRG17_2	Vielha	42.6905	0.87416	1178	Y	1	3.509	3.44998	3.39247	3.33645	3.28189	3.22877	3.17705	3.12671	3.07773	3.03008	2.98373	2.93865	2.89482	2.85221	2.8108	2.77056	2.7315	2.69368	2.65716	2.62195	2.58808	2.55557	2.52443	2.49469	2.46637	2.43948	2.41405	2.3901	2.36764	2.3467	2.3273	2.30946	2.29319	2.27834	2.26458	2.25178	2.24003	2.2294	2.21997	2.21183	2.20504	2.19968
246	DRG17_20	Vielha	42.6905	0.87416	1178	Y	2	2.79617	2.75494	2.71523	2.67697	2.64012	2.60463	2.57044	2.53751	2.50579	2.47523	2.44576	2.41735	2.38995	2.36349	2.33794	2.31323	2.2894	2.26658	2.24487	2.22432	2.20495	2.18682	2.16996	2.15441	2.14021	2.12741	2.11604	2.10614	2.09775	2.09091	2.08567	2.08206	2.08012	2.07959	2.07996	2.08102	2.0829	2.08571	2.08956	2.09457	2.10086	2.10854
247	DRG17_21	Vielha	42.6905	0.87416	1178	Y	2	0.0136484	0.0411616	0.0690606	0.0972525	0.125644	0.154142	0.182654	0.211086	0.239346	0.267339	0.294974	0.322157	0.348794	0.374794	0.400062	0.424505	0.448168	0.471284	0.494038	0.516504	0.538759	0.560877	0.582934	0.605005	0.627166	0.649491	0.672056	0.694936	0.718207	0.741944	0.766223	0.791118	0.816705	0.842504	0.86753	0.891422	0.914395	0.936668	0.958456	0.979978	1.00145	1.02309
248	DRG17_22	Vielha	42.6905	0.87416	1178	Y	2	9.58646	9.42807	9.27255	9.11988	8.97002	8.82293	8.67857	8.53691	8.3979	8.26151	8.12771	7.99645	7.8677	7.74143	7.61758	7.49613	7.37711	7.26062	7.14673	7.03549	6.9269	6.82099	6.71779	6.61731	6.51958	6.42464	6.33249	6.24316	6.15667	6.07306	5.99234	5.91454	5.83967	5.76749	5.69749	5.6295	5.56365	5.50005	5.43883	5.38011	5.32402	5.27069
249	DRG17_23	Vielha	42.6905	0.87416	1178	Y	1	8.02073	7.88547	7.75226	7.62112	7.49204	7.36503	7.24009	7.11723	6.99646	6.87777	6.76118	6.64668	6.53428	6.42399	6.31581	6.20974	6.10579	6.00397	5.90427	5.80667	5.71117	5.61776	5.52642	5.43714	5.34992	5.26473	5.18157	5.10043	5.02129	4.94415	4.86899	4.7958	4.72457	4.65526	4.58777	4.52211	4.4583	4.39638	4.33638	4.27832	4.22226	4.16821
250	DRG17_24	Vielha	42.6905	0.87416	1178	Y	2	3.21866	3.16912	3.12063	3.07317	3.02673	2.98128	2.9368	2.89327	2.85066	2.80896	2.76814	2.72819	2.68907	2.65077	2.61327	2.57655	2.5406	2.50549	2.47125	2.43789	2.40544	2.37391	2.34331	2.31368	2.28502	2.25736	2.23071	2.20508	2.18051	2.15699	2.13456	2.11323	2.09301	2.07379	2.05529	2.03743	2.02026	2.00384	1.98824	1.97352	1.95973	1.94693
251	DRG17_25	Vielha	42.6905	0.87416	1178	Y	2	13.3373	13.1238	12.9135	12.7062	12.5021	12.3011	12.1033	11.9087	11.7172	11.5289	11.3438	11.162	10.9834	10.808	10.6359	10.467	10.3015	10.1392	9.98007	9.82417	9.67145	9.52191	9.37553	9.2323	9.0922	8.95522	8.82135	8.69057	8.56287	8.43823	8.31665	8.1981	8.08259	7.97012	7.86078	7.75459	7.65155	7.55165	7.45488	7.36123	7.27069	7.18326
252	DRG17_26	Vielha	42.6905	0.87416	1178	Y	2	6.23878	6.15957	6.08188	6.00567	5.93093	5.8576	5.78567	5.71509	5.64584	5.57789	5.51119	5.44571	5.38143	5.31832	5.25633	5.19543	5.13565	5.07707	5.01975	4.96371	4.90899	4.8556	4.80358	4.75294	4.7037	4.6559	4.60956	4.5647	4.52135	4.47952	4.43926	4.40057	4.36348	4.3278	4.29314	4.25934	4.2265	4.19472	4.16409	4.1347	4.10664	4.08001
253	DRG17_27	Vielha	42.6905	0.87416	1178	Y	2	3.16272	3.13722	3.11246	3.0884	3.06496	3.04208	3.01969	2.99774	2.97616	2.95488	2.93385	2.91299	2.89225	2.87156	2.85086	2.83007	2.80924	2.78853	2.76805	2.74786	2.72801	2.70855	2.68954	2.67102	2.65304	2.63565	2.61891	2.60288	2.58758	2.57309	2.55945	2.54671	2.53492	2.52372	2.51239	2.50066	2.48869	2.47664	2.46469	2.453	2.44173	2.43104
254	DRG17_28	Vielha	42.6905	0.87416	1178	Y	2	6.75685	6.70021	6.64531	6.59211	6.54055	6.49059	6.44219	6.39529	6.34985	6.30581	6.26314	6.22178	6.18169	6.14282	6.10511	6.06853	6.0331	5.99894	5.96614	5.93475	5.9048	5.87634	5.84939	5.824	5.8002	5.77804	5.75755	5.73878	5.72175	5.70652	5.69311	5.68156	5.67192	5.66394	5.65714	5.65132	5.64661	5.6431	5.6409	5.64012	5.64087	5.64326
255	DRG17_2a	Vielha	42.6905	0.87416	1178	P	2	4.34803	4.27082	4.19542	4.12179	4.0499	3.97972	3.9112	3.84432	3.77903	3.7153	3.65311	3.5924	3.53314	3.47531	3.41886	3.36376	3.31005	3.25782	3.20716	3.1581	3.11065	3.06482	3.02066	2.97816	2.93735	2.89826	2.8609	2.82529	2.79145	2.75941	2.72918	2.70079	2.67425	2.64935	2.62566	2.60304	2.58159	2.56141	2.54262	2.52531	2.5096	2.49558
256	DRG17_30	Vielha	42.6905	0.87416	1178	P	2	1.37517	1.34111	1.30834	1.27679	1.24641	1.21714	1.18891	1.16167	1.13536	1.10992	1.08529	1.0614	1.03821	1.01565	0.993662	0.972185	0.951246	0.930994	0.911546	0.892946	0.875243	0.858484	0.842716	0.827985	0.814339	0.801826	0.790491	0.780383	0.771547	0.764032	0.757884	0.753151	0.749879	0.747729	0.746012	0.744479	0.743287	0.742594	0.742556	0.74333	0.745072	0.747941
257	DRG17_31	Vielha	42.6905	0.87416	1178	Y	2	4.52195	4.46901	4.417	4.36589	4.31569	4.26637	4.21793	4.17037	4.12366	4.0778	4.03279	3.9886	3.94524	3.90268	3.86093	3.81997	3.7798	3.74047	3.702	3.66438	3.62763	3.59175	3.55674	3.52262	3.48939	3.45705	3.42561	3.39507	3.36545	3.33674	3.30895	3.28209	3.25617	3.23111	3.20677	3.18312	3.16019	3.138	3.1166	3.09601	3.07627	3.05742
258	DRG17_32	Vielha	42.6905	0.87416	1178	Y	2	1.7671	1.72766	1.68968	1.6531	1.61787	1.58395	1.55126	1.51978	1.48943	1.46018	1.43196	1.40472	1.37842	1.353	1.3284	1.30458	1.28156	1.25948	1.23846	1.21851	1.19969	1.18204	1.16559	1.15038	1.13646	1.12386	1.11262	1.10278	1.09438	1.08746	1.08206	1.07822	1.07598	1.07505	1.07486	1.07519	1.07619	1.07799	1.08071	1.08448	1.08945	1.09573
259	DRG17_33	Vielha	42.6905	0.87416	1178	Y	2	1.17439	1.16446	1.15592	1.14868	1.14269	1.13786	1.13413	1.13143	1.12968	1.1288	1.12874	1.12942	1.13076	1.13269	1.13515	1.13806	1.14146	1.14555	1.15047	1.15628	1.16304	1.1708	1.17961	1.18953	1.20062	1.21292	1.2265	1.24142	1.25771	1.27545	1.29468	1.31546	1.33785	1.36148	1.38564	1.41005	1.43488	1.46028	1.48642	1.51346	1.54156	1.57088
260	DRG17_34	Vielha	42.6905	0.87416	1178	Y	1	5.77125	5.90622	6.04025	6.17336	6.30558	6.43693	6.56744	6.69713	6.82603	6.95415	7.08153	7.20819	7.33415	7.45944	7.58408	7.7081	7.83149	7.9542	8.07619	8.19744	8.31791	8.4376	8.55647	8.67451	8.79169	8.90799	9.02339	9.13787	9.2514	9.36396	9.47554	9.5861	9.69562	9.80423	9.91213	10.0194	10.1261	10.232	10.3372	10.4416	10.5451	10.6477
261	DRG17_35	Vielha	42.6905	0.87416	1178	Y	1	1.76714	1.7382	1.71065	1.68446	1.65957	1.63597	1.61361	1.59245	1.57245	1.55359	1.53581	1.51909	1.50338	1.48865	1.47486	1.46197	1.45001	1.43912	1.42936	1.42076	1.41335	1.40715	1.40218	1.39847	1.39604	1.39491	1.39511	1.39665	1.39958	1.40389	1.40963	1.41681	1.42546	1.43536	1.44606	1.45741	1.46953	1.4825	1.49644	1.51146	1.52765	1.54512
262	DRG17_37	Vielha	42.6905	0.87416	1178	Y	2	5.28536	5.2329	5.18207	5.13282	5.0851	5.03883	4.99397	4.95045	4.90822	4.86721	4.82737	4.78865	4.75097	4.71429	4.67853	4.64365	4.60969	4.57681	4.54513	4.51469	4.48555	4.45774	4.43131	4.40629	4.38274	4.36069	4.3402	4.3213	4.30403	4.28844	4.27458	4.26248	4.25218	4.2434	4.23551	4.22829	4.22188	4.21641	4.21203	4.20887	4.20707	4.20676
263	DRG17_38	Vielha	42.6905	0.87416	1178	Y	2	7.33667	7.22555	7.1172	7.01155	6.90853	6.80806	6.71008	6.6145	6.52126	6.43028	6.34148	6.2548	6.17016	6.08749	6.00671	5.92775	5.85067	5.77567	5.70291	5.63245	5.56433	5.4986	5.43532	5.37452	5.31627	5.26061	5.20759	5.15726	5.10967	5.06487	5.02292	4.98385	4.94772	4.91412	4.88222	4.85173	4.82285	4.79576	4.77066	4.74775	4.72721	4.70925
264	DRG17_4	Vielha	42.6905	0.87416	1178	Y	1	0.57646	0.577573	0.579277	0.581552	0.584377	0.587732	0.591597	0.595951	0.600775	0.606048	0.61175	0.61786	0.624358	0.631225	0.638439	0.64598	0.653859	0.662123	0.670812	0.679942	0.68953	0.69959	0.710139	0.721193	0.732768	0.74488	0.757544	0.770777	0.784594	0.799013	0.814047	0.829715	0.84603	0.862879	0.880028	0.897393	0.915027	0.932984	0.951318	0.970082	0.989329	1.00911
265	DRG17_42	Vielha	42.6905	0.87416	1178	Y	2	1.33595	1.31014	1.28529	1.26136	1.23827	1.216	1.19447	1.17365	1.15347	1.13389	1.11485	1.09631	1.0782	1.06048	1.0431	1.026	1.0092	0.992837	0.977005	0.961746	0.9471	0.933107	0.919809	0.907245	0.895456	0.884484	0.874368	0.865149	0.856868	0.849565	0.843282	0.838058	0.833934	0.830601	0.827435	0.824214	0.821082	0.818184	0.815666	0.813672	0.812347	0.811836
266	DRG17_43	Vielha	42.6905	0.87416	1178	Y	2	7.83093	7.76127	7.69289	7.62576	7.55984	7.4951	7.43152	7.36905	7.30767	7.24735	7.18805	7.12975	7.0724	7.01599	6.96047	6.90583	6.85206	6.79924	6.74745	6.6967	6.64701	6.59842	6.55094	6.5046	6.45944	6.41546	6.37271	6.33119	6.29095	6.25199	6.21436	6.17806	6.14314	6.10939	6.07645	6.04417	6.01265	5.98197	5.95221	5.92348	5.89584	5.8694
267	DRG17_44	Vielha	42.6905	0.87416	1178	Y	1	13.4439	13.226	13.0128	12.8042	12.6001	12.4003	12.2047	12.0133	11.8257	11.642	11.462	11.2856	11.1126	10.943	10.7765	10.6131	10.4529	10.2961	10.143	9.9937	9.84832	9.70694	9.56966	9.43656	9.30775	9.18332	9.06337	8.948	8.83729	8.73135	8.63026	8.53414	8.44307	8.35628	8.27224	8.19038	8.11107	8.03468	7.96155	7.89206	7.82656	7.76542
268	DRG17_46	Vielha	42.6905	0.87416	1178	Y	1	2.91739	2.87481	2.83317	2.79243	2.75258	2.71357	2.67537	2.63797	2.60132	2.5654	2.53017	2.49561	2.46168	2.42835	2.3956	2.36339	2.33174	2.30072	2.27038	2.24076	2.21188	2.18375	2.1564	2.12986	2.10415	2.07929	2.05531	2.03223	2.01007	1.98885	1.96861	1.94936	1.93112	1.91371	1.89671	1.88	1.86366	1.84779	1.83248	1.81784	1.80394	1.79088
269	DRG17_47	Vielha	42.6905	0.87416	1178	Y	2	2.82666	2.77409	2.72282	2.67279	2.62396	2.57628	2.52973	2.48425	2.4398	2.39634	2.35383	2.31223	2.27149	2.23157	2.19244	2.15404	2.11641	2.07964	2.04382	2.00899	1.97516	1.94239	1.91068	1.88009	1.85064	1.82235	1.79527	1.76942	1.74484	1.72156	1.6996	1.679	1.6598	1.64173	1.62431	1.60736	1.59098	1.5753	1.56044	1.54651	1.53362	1.5219
270	DRG17_48	Vielha	42.6905	0.87416	1178	Y	2	2.60134	2.56358	2.52685	2.49112	2.45635	2.4225	2.38955	2.35745	2.32617	2.29567	2.26592	2.23689	2.20853	2.18082	2.15371	2.12717	2.10122	2.07593	2.05139	2.02761	2.00463	1.98246	1.96116	1.94073	1.92121	1.90263	1.88501	1.8684	1.8528	1.83826	1.82479	1.81244	1.80123	1.79095	1.78117	1.77175	1.76279	1.75437	1.7466	1.73958	1.73339	1.72814
271	DRG17_5	Vielha	42.6905	0.87416	1178	Y	2	0.0163003	0.0490299	0.0820232	0.115291	0.148844	0.182692	0.216847	0.251319	0.286119	0.321257	0.356745	0.392592	0.428811	0.46541	0.502402	0.539796	0.57758	0.61571	0.654158	0.692917	0.731979	0.771339	0.810987	0.850918	0.891124	0.931598	0.972333	1.01332	1.05456	1.09603	1.13774	1.17967	1.22182	1.26422	1.30691	1.34992	1.39324	1.43686	1.48079	1.525	1.56949	1.61426
272	DRG17_53	Vielha	42.6905	0.87416	1178	Y	2	6.57812	6.47912	6.38202	6.28677	6.19336	6.10175	6.0119	5.9238	5.8374	5.75268	5.6696	5.58814	5.50826	5.42994	5.35314	5.27783	5.20403	5.13183	5.06128	4.99241	4.92524	4.8598	4.79611	4.7342	4.67408	4.61578	4.55932	4.50473	4.45203	4.40125	4.3524	4.30551	4.2606	4.21752	4.17593	4.1357	4.09692	4.05966	4.02399	3.98998	3.95772	3.92728
273	DRG17_54	Vielha	42.6905	0.87416	1178	P	2	8.01403	7.8885	7.76518	7.64404	7.52504	7.40813	7.29326	7.1804	7.06949	6.96049	6.85337	6.74808	6.64456	6.54278	6.4427	6.34427	6.2475	6.1525	6.05935	5.96809	5.87874	5.79135	5.70594	5.62256	5.54124	5.46202	5.38492	5.30998	5.23724	5.16673	5.09849	5.03255	4.96895	4.9074	4.84731	4.78847	4.73104	4.67514	4.62091	4.56849	4.51801	4.46962
274	DRG17_55	Vielha	42.6905	0.87416	1178	P	2	3.7207	3.63612	3.55392	3.47404	3.39642	3.321	3.24771	3.1765	3.1073	3.04006	2.9747	2.91118	2.84943	2.78938	2.73099	2.67418	2.61898	2.56557	2.51406	2.46449	2.41692	2.37138	2.32792	2.28659	2.24743	2.21049	2.1758	2.14343	2.11341	2.08579	2.06061	2.03792	2.01776	1.99979	1.98327	1.96797	1.95405	1.94167	1.931	1.92221	1.91546	1.91093
275	DRG17_56	Vielha	42.6905	0.87416	1178	P	1	3.3521	3.30552	3.26201	3.22148	3.18385	3.14902	3.11692	3.08746	3.06054	3.0361	3.01403	2.99427	2.9767	2.96127	2.94787	2.93642	2.92699	2.9198	2.91506	2.91281	2.91312	2.91605	2.92166	2.93001	2.94117	2.95519	2.97214	2.99208	3.01507	3.04117	3.07044	3.10294	3.13874	3.17738	3.21796	3.26013	3.30411	3.3501	3.39833	3.44898	3.50228	3.55843
276	DRG17_57	Vielha	42.6905	0.87416	1178	P	1	11.3225	11.1615	11.0034	10.8482	10.6959	10.5463	10.3994	10.2552	10.1135	9.97439	9.83771	9.70342	9.57146	9.44175	9.31425	9.18887	9.06567	8.94479	8.82638	8.71047	8.59712	8.48636	8.37826	8.27286	8.1702	8.07033	7.97331	7.87917	7.78797	7.69976	7.61458	7.53248	7.4535	7.37727	7.30299	7.23038	7.15963	7.09093	7.02445	6.96038	6.8989	6.84019
277	DRG17_58	Vielha	42.6905	0.87416	1178	P	1	5.60122	5.51753	5.43586	5.35611	5.27823	5.20213	5.12774	5.05498	4.98378	4.91406	4.84573	4.77874	4.713	4.64843	4.58496	4.52251	4.46112	4.40097	4.34222	4.28492	4.22913	4.17492	4.12233	4.07143	4.02229	3.97495	3.92948	3.88594	3.84439	3.80488	3.76748	3.73225	3.69924	3.66801	3.63766	3.60787	3.57885	3.5508	3.52393	3.49844	3.47456	3.45247
278	DRG17_59	Vielha	42.6905	0.87416	1178	P	2	3.60996	3.49423	3.38099	3.27022	3.16187	3.05591	2.9523	2.851	2.75198	2.65519	2.56061	2.46818	2.37788	2.28967	2.20351	2.11936	2.03723	1.95724	1.87945	1.80389	1.73058	1.65954	1.5908	1.52439	1.46033	1.39864	1.33936	1.28249	1.22807	1.17613	1.12668	1.07976	1.03539	0.993276	0.952884	0.914023	0.876831	0.841446	0.808005	0.776645	0.747506	0.720723
279	DRG17_6	Vielha	42.6905	0.87416	1178	Y	2	0.078	0.0651	0.0535	0.043	0.0338	0.0257	0.0187	0.0129	0.00815	0.00453	0.00197	0.000483	3.39e-05	0.00061	0.0022	0.00477	0.00834	0.0129	0.0185	0.0252	0.033	0.0418	0.0518	0.0628	0.075	0.0883	0.103	0.118	0.135	0.153	0.173	0.193	0.215	0.238	0.261	0.286	0.311	0.337	0.364	0.392	0.421	0.451
280	DRG17_60	Vielha	42.6905	0.87416	1178	Y	2	6.59896	6.44686	6.2973	6.15032	6.00593	5.86416	5.72502	5.58856	5.45477	5.3237	5.19535	5.06977	4.94695	4.82694	4.70976	4.59542	4.4839	4.37515	4.2691	4.16573	4.06503	3.96697	3.87154	3.7787	3.68844	3.60075	3.51559	3.43296	3.35282	3.27516	3.19996	3.12719	3.05685	2.98896	2.92367	2.86103	2.80102	2.74363	2.68884	2.63664	2.58702	2.53996
281	DRG17_61	Vielha	42.6905	0.87416	1178	P	2	7.7557	7.64316	7.53264	7.42411	7.31752	7.21286	7.11007	7.00914	6.91001	6.81266	6.71706	6.62316	6.53094	6.44035	6.35137	6.26396	6.17813	6.09399	6.01162	5.93102	5.85224	5.77529	5.7002	5.62699	5.55569	5.48632	5.41891	5.35348	5.29006	5.22867	5.16934	5.11208	5.05693	5.0037	4.95199	4.90168	4.85284	4.80558	4.75997	4.71612	4.6741	4.63401
282	DRG17_61a	Vielha	42.6905	0.87416	1178	Y	2	7.8731	7.75995	7.64886	7.53979	7.43268	7.32751	7.22421	7.12276	7.02309	6.92518	6.82897	6.73441	6.64147	6.5501	6.46026	6.37189	6.28504	6.19981	6.1163	6.03455	5.95459	5.87644	5.80013	5.72571	5.6532	5.58263	5.51403	5.44744	5.38289	5.3204	5.26002	5.20176	5.14567	5.09147	5.03861	4.9869	4.93647	4.88745	4.83997	4.79415	4.75014	4.70805
283	DRG17_62	Vielha	42.6905	0.87416	1178	Y	2	3.49715	3.47009	3.44344	3.41717	3.39125	3.36565	3.34033	3.31527	3.29044	3.26581	3.24134	3.21701	3.19278	3.16863	3.14452	3.12042	3.09635	3.0724	3.04862	3.02504	3.00168	2.97857	2.95572	2.93316	2.91091	2.889	2.86744	2.84626	2.82549	2.80514	2.78524	2.76581	2.74688	2.72826	2.7096	2.69078	2.67186	2.65295	2.63411	2.61543	2.59699	2.57888
284	DRG17_64	Vielha	42.6905	0.87416	1178	P	2	2.24674	2.25109	2.25571	2.26057	2.2656	2.27078	2.27605	2.28136	2.28667	2.29194	2.2971	2.30213	2.30696	2.31156	2.31588	2.31987	2.32356	2.32707	2.3305	2.33389	2.33727	2.34068	2.34416	2.34774	2.35147	2.35537	2.35948	2.36385	2.3685	2.37348	2.37882	2.38456	2.39073	2.39711	2.40321	2.40887	2.41417	2.41923	2.42415	2.42903	2.43399	2.43912
285	DRG17_7	Vielha	42.6905	0.87416	1178	P	2	2.33714	2.29653	2.25754	2.22012	2.18425	2.14988	2.11698	2.08551	2.05545	2.02675	1.99937	1.9733	1.94848	1.92488	1.90247	1.88122	1.86114	1.84234	1.8249	1.80884	1.79417	1.78093	1.76915	1.75883	1.75001	1.74271	1.73695	1.73276	1.73015	1.72916	1.72981	1.73212	1.73611	1.74158	1.74814	1.75564	1.76417	1.77384	1.78473	1.79694	1.81057	1.82571
286	DRG18_1	Vielha	42.6954	0.87371	1138	Y	2	7.64904	7.55167	7.45616	7.36247	7.27057	7.1804	7.09195	7.00516	6.92001	6.83645	6.75445	6.67396	6.59496	6.5174	6.44125	6.36646	6.29306	6.22116	6.15083	6.08209	6.01498	5.94952	5.88574	5.82367	5.76332	5.70474	5.64795	5.59297	5.53983	5.48856	5.43919	5.39174	5.34624	5.30246	5.25996	5.21858	5.17842	5.13959	5.10219	5.06633	5.03212	4.99965
287	DRG18_10	Vielha	42.6954	0.87371	1138	P	2	11.0059	10.836	10.6687	10.504	10.3417	10.182	10.0247	9.86984	9.71744	9.56744	9.41984	9.27461	9.13174	8.99121	8.85299	8.71707	8.58346	8.45223	8.32341	8.19701	8.07305	7.95152	7.83245	7.71584	7.60169	7.49003	7.38084	7.27416	7.16998	7.06832	6.96917	6.87256	6.77849	6.6868	6.59715	6.50946	6.42379	6.34025	6.2589	6.17984	6.10315	6.02891
288	DRG18_14	Vielha	42.6954	0.87371	1138	P	2	5.68705	5.56489	5.4457	5.32939	5.21593	5.10524	4.99727	4.89195	4.78923	4.68906	4.59136	4.49609	4.40318	4.31257	4.2242	4.13802	4.05405	3.97247	3.89339	3.81685	3.74289	3.67157	3.6029	3.53695	3.47375	3.41334	3.35577	3.30107	3.24929	3.20047	3.15465	3.11188	3.07219	3.03523	3.00031	2.96718	2.93601	2.90697	2.88021	2.85589	2.8342	2.81529
289	DRG18_18	Vielha	42.6954	0.87371	1138	P	1	24.6886	24.3214	23.9602	23.6049	23.2556	22.9121	22.5744	22.2424	21.9161	21.5954	21.2803	20.9706	20.6664	20.3676	20.0741	19.7858	19.5029	19.2254	18.9536	18.6874	18.4268	18.172	17.9229	17.6795	17.442	17.2104	16.9847	16.7648	16.551	16.3432	16.1414	15.9457	15.7561	15.5723	15.3935	15.2194	15.0504	14.8864	14.7278	14.5747	14.4272	14.2855
290	DRG18_2	Vielha	42.6954	0.87371	1138	Y	1	3.88716	3.81137	3.73783	3.66646	3.59717	3.5299	3.46456	3.40109	3.3394	3.27942	3.22107	3.16428	3.10897	3.05507	3.00249	2.95117	2.90114	2.85262	2.80576	2.76061	2.71724	2.67569	2.63602	2.59829	2.56255	2.52886	2.49727	2.46784	2.44062	2.41567	2.39305	2.37281	2.35501	2.33921	2.32456	2.31074	2.29797	2.28643	2.27632	2.26786	2.26123	2.25663
291	DRG18_22	Vielha	42.6954	0.87371	1138	Y	1	5.84145	5.75941	5.67906	5.60034	5.52318	5.44753	5.37333	5.30052	5.22905	5.15886	5.0899	5.0221	4.95541	4.88977	4.82512	4.76141	4.69866	4.63703	4.57662	4.51748	4.45965	4.40318	4.34811	4.29448	4.24233	4.19172	4.14268	4.09525	4.04948	4.00542	3.9631	3.92257	3.88387	3.84668	3.81033	3.77458	3.7396	3.70552	3.67251	3.64072	3.61029	3.58139
292	DRG18_23	Vielha	42.6954	0.87371	1138	Y	2	4.48602	4.40688	4.32998	4.25526	4.18264	4.11206	4.04344	3.97672	3.91183	3.8487	3.78726	3.72744	3.66917	3.61239	3.55702	3.503	3.45035	3.39926	3.34985	3.30218	3.2563	3.21226	3.17012	3.12994	3.09175	3.05563	3.02161	2.98977	2.96014	2.93278	2.90775	2.88509	2.86487	2.8467	2.82979	2.81388	2.79913	2.78572	2.77384	2.76367	2.75537	2.74913
293	DRG18_29	Vielha	42.6954	0.87371	1138	Y	1	3.04784	3.0072	2.96936	2.9342	2.90159	2.87143	2.84359	2.81796	2.79442	2.77285	2.75314	2.73517	2.71882	2.70397	2.69051	2.67831	2.66746	2.65828	2.65102	2.64575	2.64258	2.64157	2.64283	2.64642	2.65245	2.66099	2.67212	2.68594	2.70253	2.72198	2.74436	2.76977	2.79829	2.8293	2.86151	2.89448	2.92848	2.96382	3.00079	3.03967	3.08075	3.12432
294	DRG18_3	Vielha	42.6954	0.87371	1138	Y	1	1.88965	1.83462	1.78135	1.72977	1.6798	1.63136	1.58437	1.53877	1.49447	1.4514	1.40949	1.36865	1.32882	1.28991	1.25185	1.21457	1.1781	1.14261	1.10827	1.07512	1.04322	1.01264	0.98344	0.955669	0.929393	0.90467	0.881561	0.860124	0.84042	0.822508	0.806448	0.7923	0.780122	0.769463	0.75941	0.749636	0.740352	0.731769	0.7241	0.717554	0.712344	0.70868
295	DRG18_30	Vielha	42.6954	0.87371	1138	Y	1	7.50739	7.40397	7.3026	7.20323	7.1058	7.01025	6.91652	6.82455	6.73428	6.64566	6.55862	6.4731	6.38905	6.30641	6.22511	6.1451	6.06641	5.9892	5.91358	5.8396	5.76731	5.69674	5.62795	5.56097	5.49586	5.43266	5.3714	5.31214	5.25492	5.19979	5.14678	5.09595	5.04734	5.00059	4.95503	4.9104	4.86685	4.82456	4.78367	4.74436	4.70679	4.6711
296	DRG18_32	Vielha	42.6954	0.87371	1138	Y	2	3.87999	3.81129	3.74497	3.68096	3.61915	3.55947	3.50182	3.44612	3.39229	3.34022	3.28985	3.24107	3.19381	3.14797	3.10346	3.06021	3.01826	2.97784	2.93913	2.9022	2.8671	2.83391	2.80269	2.77351	2.74642	2.7215	2.69881	2.67842	2.66039	2.64478	2.63167	2.62111	2.61318	2.60739	2.60277	2.59898	2.59624	2.59477	2.59479	2.59652	2.60019	2.60603
297	DRG18_37	Vielha	42.6954	0.87371	1138	Y	1	4.80628	4.71898	4.63463	4.55317	4.47453	4.39866	4.32547	4.25492	4.18694	4.12147	4.05843	3.99777	3.93943	3.88334	3.82944	3.77765	3.72804	3.68078	3.636	3.59376	3.55408	3.51702	3.48262	3.45092	3.42196	3.39579	3.37245	3.35199	3.33443	3.31984	3.30825	3.2997	3.29425	3.29151	3.29075	3.2917	3.29456	3.29948	3.30664	3.31622	3.3284	3.34334
298	DRG18_38	Vielha	42.6954	0.87371	1138	Y	1	5.29594	5.23626	5.17781	5.1205	5.06429	5.00909	4.95485	4.9015	4.84897	4.79719	4.7461	4.69563	4.64572	4.59629	4.54728	4.49863	4.45036	4.40264	4.35562	4.30932	4.26382	4.21916	4.17539	4.13258	4.09076	4.05	4.01034	3.97183	3.93454	3.89851	3.8638	3.83045	3.79853	3.76763	3.73697	3.70626	3.67569	3.64543	3.61566	3.58657	3.55834	3.53114
299	DRG18_40	Vielha	42.6954	0.87371	1138	Y	2	6.16178	6.03846	5.91847	5.80176	5.6883	5.57804	5.47095	5.36698	5.2661	5.16827	5.07343	4.98157	4.89263	4.80657	4.72335	4.64295	4.56537	4.49076	4.41918	4.35068	4.28527	4.22297	4.16382	4.10783	4.05503	4.00545	3.95911	3.91603	3.87624	3.83977	3.80663	3.77686	3.75047	3.72723	3.70665	3.68857	3.6731	3.66036	3.65047	3.64355	3.63971	3.63907
300	DRG18_41	Vielha	42.6954	0.87371	1138	Y	1	14.6741	14.4486	14.2266	14.0082	13.7931	13.5814	13.3732	13.1682	12.9666	12.7683	12.5731	12.3813	12.1925	12.007	11.8246	11.6452	11.4689	11.2959	11.126	10.9594	10.7961	10.6361	10.4795	10.3262	10.1762	10.0297	9.88658	9.74693	9.61074	9.47806	9.3489	9.22328	9.10124	8.98255	8.86678	8.75379	8.64368	8.53654	8.43249	8.33163	8.23406	8.13989
301	DRG18_5	Vielha	42.6954	0.87371	1138	Y	1	2.87826	2.81331	2.75034	2.68932	2.63018	2.5729	2.51742	2.46368	2.41164	2.36126	2.31249	2.26527	2.21956	2.17531	2.13247	2.091	2.05092	2.01237	1.97545	1.94018	1.90661	1.87476	1.84468	1.81639	1.78994	1.76535	1.74266	1.72192	1.70314	1.68636	1.67163	1.65897	1.64842	1.63971	1.63228	1.62593	1.62079	1.617	1.61468	1.61396	1.61497	1.61784
302	DRG18_6	Vielha	42.6954	0.87371	1138	Y	2	4.95918	4.85296	4.74944	4.64853	4.55018	4.45431	4.36084	4.26971	4.18084	4.09416	4.0096	3.92709	3.84655	3.76792	3.69112	3.61608	3.54283	3.47156	3.40241	3.33543	3.27069	3.20822	3.1481	3.09036	3.03507	2.98228	2.93205	2.88443	2.83947	2.79724	2.75778	2.72114	2.68739	2.65611	2.62645	2.59812	2.57132	2.54623	2.52305	2.50198	2.48321	2.46694
303	DRG18_7	Vielha	42.6954	0.87371	1138	Y	1	5.16665	5.09095	5.01879	4.95006	4.88468	4.82256	4.76362	4.70776	4.6549	4.60495	4.55782	4.51342	4.47166	4.43246	4.39573	4.36137	4.32947	4.3003	4.27404	4.25077	4.23052	4.21336	4.19935	4.18853	4.18096	4.1767	4.1758	4.17832	4.18431	4.19383	4.20694	4.22368	4.24411	4.26772	4.29349	4.32106	4.35068	4.38258	4.41702	4.45424	4.49448	4.53799
304	DRG18_8	Vielha	42.6954	0.87371	1138	P	1	9.02376	8.89832	8.77569	8.65583	8.53872	8.42432	8.3126	8.20353	8.09708	7.9932	7.89188	7.79308	7.69676	7.6029	7.51145	7.4224	7.33577	7.25168	7.17021	7.09136	7.01516	6.94163	6.87078	6.80262	6.73718	6.67447	6.61452	6.55732	6.50291	6.4513	6.40251	6.35655	6.31344	6.27299	6.23482	6.19881	6.16505	6.13362	6.10463	6.07817	6.05432	6.03318
305	DRG19_1	Vielha	42.6895	0.78683	1193	Y	1	4.47538	4.46397	4.45387	4.44507	4.4376	4.43143	4.42659	4.42308	4.42089	4.42003	4.4205	4.42231	4.42546	4.42995	4.43579	4.44298	4.45153	4.46144	4.47274	4.48539	4.49941	4.51478	4.53149	4.54954	4.56891	4.58961	4.61162	4.63494	4.65956	4.68547	4.71267	4.74114	4.77088	4.80189	4.83418	4.86775	4.90262	4.93878	4.97623	5.01498	5.05502	5.09637
306	DRG2_10	Vielha	42.6972	0.81273	1027	Y	2	1.3023	1.3095	1.31656	1.32347	1.3302	1.33674	1.34306	1.34916	1.35502	1.3606	1.3659	1.37091	1.37559	1.37993	1.38392	1.38753	1.39078	1.39372	1.39639	1.3988	1.40096	1.4029	1.40461	1.40613	1.40745	1.4086	1.40958	1.41042	1.41112	1.41171	1.41218	1.41257	1.41287	1.413	1.41276	1.41208	1.411	1.40957	1.40783	1.40581	1.40358	1.40116
307	DRG2_11	Vielha	42.6972	0.81273	1027	Y	2	1.25666	1.24955	1.24259	1.23579	1.22912	1.22257	1.21613	1.20978	1.2035	1.19729	1.19113	1.185	1.1789	1.1728	1.16669	1.16056	1.15442	1.14833	1.1423	1.13636	1.1305	1.12474	1.11908	1.11354	1.10811	1.10281	1.09765	1.09264	1.08777	1.08307	1.07853	1.07417	1.06999	1.0659	1.0617	1.05732	1.05281	1.04823	1.04361	1.039	1.03446	1.03002
308	DRG2_8	Vielha	42.6972	0.81273	1027	Y	2	1.86841	1.85367	1.83908	1.82466	1.81038	1.79623	1.78222	1.76832	1.75454	1.74085	1.72726	1.71376	1.70033	1.68696	1.67365	1.66039	1.64719	1.63407	1.62106	1.60817	1.59539	1.58274	1.57022	1.55783	1.54558	1.53347	1.52152	1.50972	1.49808	1.4866	1.4753	1.46417	1.45322	1.4424	1.43159	1.42074	1.40991	1.39909	1.38834	1.37766	1.36709	1.35666
309	DRG2_9	Vielha	42.6972	0.81273	1027	Y	2	4.02229	3.97976	3.93776	3.89628	3.8553	3.81481	3.7748	3.73525	3.69614	3.65747	3.61921	3.58136	3.5439	3.50681	3.47009	3.43372	3.3977	3.36209	3.32691	3.29217	3.25789	3.22406	3.19071	3.15783	3.12545	3.09356	3.06218	3.03132	3.00098	2.97117	2.94191	2.9132	2.88506	2.85739	2.83003	2.8029	2.77607	2.74955	2.72341	2.69767	2.67238	2.64757
310	DRG20_11	Vielha	42.6776	0.78686	1229	Y	2	2.99414	2.9427	2.89388	2.84761	2.80382	2.76241	2.72333	2.68648	2.6518	2.61919	2.5886	2.55993	2.53311	2.50807	2.48472	2.46298	2.44292	2.42477	2.40869	2.39474	2.38295	2.3734	2.36613	2.36118	2.35862	2.3585	2.36086	2.36577	2.37326	2.3834	2.39624	2.41182	2.4302	2.45095	2.47321	2.49667	2.52153	2.548	2.57628	2.60656	2.63906	2.67398
311	DRG20_12	Vielha	42.6776	0.78686	1229	Y	1	6.95356	6.84584	6.74021	6.63662	6.53505	6.43545	6.33779	6.24205	6.14818	6.05616	5.96595	5.87751	5.79081	5.70582	5.6225	5.54082	5.4608	5.38251	5.30602	5.23135	5.15854	5.0876	5.01856	4.95144	4.88626	4.82307	4.76187	4.70268	4.64555	4.59049	4.53753	4.48668	4.43799	4.39119	4.34584	4.30175	4.25905	4.21785	4.17827	4.14042	4.10442	4.07038
312	DRG20_13	Vielha	42.6776	0.78686	1229	Y	1	1.91039	1.8563	1.80378	1.75277	1.70322	1.65507	1.60825	1.56272	1.51841	1.47526	1.43322	1.39223	1.35223	1.31315	1.27495	1.23756	1.20101	1.16542	1.13091	1.09752	1.0653	1.0343	1.00456	0.976123	0.949046	0.923371	0.899146	0.876415	0.855227	0.835628	0.817664	0.801382	0.786828	0.773641	0.761092	0.74892	0.737298	0.726395	0.716383	0.70743	0.699708	0.693388
313	DRG20_14	Vielha	42.6776	0.78686	1229	Y	1	3.45574	3.36799	3.28267	3.19978	3.11929	3.04117	2.96542	2.892	2.8209	2.75211	2.68559	2.62133	2.55932	2.49953	2.44193	2.38652	2.33331	2.28234	2.23368	2.18731	2.14327	2.10156	2.06219	2.02518	1.99053	1.95826	1.92839	1.90091	1.87585	1.85322	1.83303	1.81529	1.80002	1.78708	1.77625	1.76743	1.76069	1.75608	1.75367	1.75352	1.75568	1.76022
314	DRG20_15	Vielha	42.6776	0.78686	1229	Y	2	7.20679	7.18235	7.15922	7.13735	7.11671	7.09724	7.0789	7.06163	7.04538	7.03012	7.01579	7.00234	6.98973	6.97791	6.96682	6.95643	6.94678	6.93807	6.93042	6.92384	6.91837	6.91402	6.91082	6.9088	6.90797	6.90836	6.91	6.9129	6.91709	6.9226	6.92945	6.93766	6.94726	6.95798	6.9693	6.98105	6.99335	7.00633	7.02011	7.03482	7.05057	7.06751
315	DRG20_16	Vielha	42.6776	0.78686	1229	Y	1	3.95844	3.88385	3.81112	3.74018	3.67099	3.60352	3.53771	3.47353	3.41092	3.34985	3.29027	3.23213	3.17539	3.12001	3.06594	3.01314	2.96163	2.91152	2.8629	2.8158	2.77025	2.72629	2.68395	2.64327	2.60428	2.56701	2.5315	2.49777	2.46587	2.43583	2.40768	2.38146	2.35719	2.33462	2.31324	2.29286	2.27359	2.25556	2.2389	2.22371	2.21012	2.19826
316	DRG21_1	Vielha	42.6787	0.78779	1212	Y	2	0.979172	0.958753	0.939333	0.920881	0.903364	0.886752	0.871012	0.856113	0.842022	0.828709	0.816141	0.804287	0.793115	0.782593	0.77269	0.763373	0.754663	0.746648	0.739394	0.732924	0.72726	0.722425	0.718442	0.715334	0.713123	0.711833	0.711486	0.712105	0.713712	0.716331	0.719985	0.724695	0.730486	0.737178	0.744416	0.752069	0.760222	0.768958	0.778359	0.788508	0.799489	0.811384
317	DRG21_11	Vielha	42.6787	0.78779	1212	Y	2	4.64639	4.55318	4.46219	4.37338	4.28673	4.20221	4.11978	4.03943	3.96112	3.88482	3.81051	3.73815	3.66772	3.59918	3.53252	3.4677	3.40473	3.34371	3.28468	3.22767	3.17269	3.11978	3.06894	3.02021	2.97359	2.92913	2.88682	2.8467	2.80878	2.77309	2.73965	2.70847	2.67959	2.65284	2.6279	2.60467	2.58322	2.56361	2.54593	2.53024	2.51662	2.50514
318	DRG21_12	Vielha	42.6787	0.78779	1212	Y	2	6.87735	6.75432	6.63382	6.51583	6.40031	6.28722	6.17654	6.06821	5.96222	5.85853	5.75709	5.65789	5.56087	5.46601	5.37328	5.28263	5.19409	5.10774	5.02365	4.94185	4.86236	4.78521	4.71041	4.638	4.56799	4.50042	4.4353	4.37266	4.31253	4.25494	4.19989	4.14743	4.09756	4.05008	4.00451	3.96071	3.91878	3.87884	3.84099	3.80535	3.77203	3.74113
319	DRG21_13	Vielha	42.6787	0.78779	1212	Y	1	5.21912	5.11487	5.01358	4.91521	4.8197	4.72701	4.63709	4.5499	4.46538	4.3835	4.30421	4.22745	4.15318	4.08136	4.01193	3.94486	3.88016	3.81798	3.75841	3.70148	3.64723	3.59568	3.54688	3.50084	3.45762	3.41723	3.37971	3.3451	3.31343	3.28472	3.25902	3.23635	3.21674	3.19995	3.18541	3.17295	3.16269	3.15476	3.14928	3.14637	3.14618	3.14881
320	DRG21_14	Vielha	42.6787	0.78779	1212	Y	1	4.54581	4.44907	4.35461	4.26239	4.17239	4.08457	3.99888	3.9153	3.83379	3.75432	3.67684	3.60132	3.52773	3.45604	3.3862	3.31818	3.252	3.18774	3.12548	3.06524	3.00705	2.95092	2.8969	2.84501	2.79527	2.7477	2.70235	2.65922	2.61835	2.57976	2.54349	2.50955	2.47797	2.44854	2.42081	2.39462	2.37008	2.3473	2.32639	2.30743	2.29055	2.27584
321	DRG21_15	Vielha	42.6787	0.78779	1212	Y	2	5.4047	5.295	5.18796	5.08352	4.98163	4.88222	4.78525	4.69066	4.59838	4.50836	4.42054	4.33487	4.25129	4.16973	4.09015	4.01248	3.93675	3.86311	3.79167	3.72246	3.65554	3.59095	3.52873	3.46892	3.41158	3.35673	3.30443	3.25472	3.20765	3.16325	3.12157	3.08266	3.04655	3.01291	2.98105	2.95072	2.92209	2.89532	2.87056	2.84798	2.82773	2.80999
322	DRG21_16	Vielha	42.6787	0.78779	1212	Y	1	13.8185	13.6645	13.5127	13.3632	13.2161	13.0714	12.9292	12.7896	12.6525	12.5181	12.3864	12.2574	12.1313	12.008	11.8877	11.7704	11.6561	11.5446	11.4359	11.3298	11.2264	11.1257	11.0274	10.9317	10.8384	10.7474	10.6588	10.5725	10.4885	10.4066	10.3269	10.2492	10.1735	10.1002	10.0297	9.96227	9.89779	9.83615	9.77722	9.72089	9.66704	9.61556
323	DRG21_17	Vielha	42.6787	0.78779	1212	Y	1	3.8567	3.81447	3.77341	3.73353	3.69483	3.65733	3.62102	3.58591	3.55202	3.51933	3.48787	3.45764	3.42864	3.40087	3.37435	3.34908	3.32506	3.30231	3.28082	3.26057	3.24155	3.22377	3.20722	3.19187	3.17772	3.16478	3.15301	3.14243	3.13301	3.12475	3.11765	3.11169	3.10686	3.10319	3.10076	3.09958	3.09965	3.10095	3.10348	3.10721	3.11214	3.11825
324	DRG21_3	Vielha	42.6787	0.78779	1212	Y	1	3.51e-06	0.000784	0.00309	0.00689	0.0121	0.0188	0.0268	0.0361	0.0468	0.0587	0.0717	0.086	0.101	0.118	0.135	0.154	0.173	0.194	0.216	0.239	0.263	0.289	0.316	0.345	0.374	0.405	0.438	0.472	0.508	0.545	0.584	0.624	0.666	0.71	0.754	0.799	0.845	0.893	0.941	0.99	1.04	1.09
325	DRG21_4	Vielha	42.6787	0.78779	1212	Y	1	2.70205	2.66904	2.63686	2.60549	2.57496	2.54527	2.51641	2.48842	2.46128	2.435	2.4096	2.38507	2.36143	2.33868	2.31683	2.29589	2.27585	2.25671	2.23846	2.22108	2.20458	2.18893	2.17415	2.16021	2.14712	2.13486	2.12342	2.11281	2.10301	2.09402	2.08582	2.07842	2.0718	2.06599	2.06105	2.05701	2.05387	2.05159	2.05018	2.04962	2.04989	2.051
326	DRG21_6	Vielha	42.6787	0.78779	1212	Y	1	2.01181	1.95478	1.89989	1.84711	1.7964	1.74774	1.70107	1.65638	1.61363	1.57278	1.53379	1.49665	1.4613	1.42772	1.39588	1.36573	1.33731	1.3107	1.28598	1.26318	1.2423	1.22339	1.20645	1.19151	1.1786	1.16774	1.15895	1.15226	1.14768	1.14525	1.14498	1.14689	1.15102	1.15715	1.16486	1.17401	1.1847	1.19703	1.2111	1.22701	1.24485	1.26474
327	DRG21_7	Vielha	42.6787	0.78779	1212	Y	1	0.955926	0.925674	0.896538	0.868506	0.841564	0.815699	0.790899	0.767151	0.74444	0.722756	0.702083	0.68241	0.663724	0.64601	0.629257	0.613452	0.5986	0.584737	0.571886	0.560058	0.549262	0.539506	0.5308	0.523154	0.516575	0.511075	0.506662	0.503344	0.501132	0.500035	0.500061	0.501221	0.503523	0.50688	0.511123	0.51619	0.522124	0.528967	0.536759	0.545542	0.555357	0.566247
328	DRG21_8	Vielha	42.6787	0.78779	1212	Y	1	6.50618	6.41274	6.32086	6.23054	6.14177	6.05454	5.96884	5.88467	5.80202	5.72088	5.64124	5.56309	5.48644	5.41126	5.33755	5.2653	5.19452	5.12521	5.05739	4.99107	4.92624	4.86292	4.80112	4.74085	4.6821	4.62489	4.56923	4.51511	4.46256	4.41158	4.36217	4.31434	4.26811	4.2234	4.1801	4.13818	4.09765	4.05855	4.0209	3.98474	3.95008	3.91697
329	DRG22_7	Vielha	42.6868	0.78983	1166	Y	2	3.70529	3.68507	3.66734	3.65207	3.63921	3.62871	3.62054	3.61465	3.61101	3.60956	3.61028	3.61311	3.61802	3.62496	3.63389	3.64477	3.65765	3.67269	3.69	3.7096	3.7315	3.75573	3.7823	3.81124	3.84255	3.87628	3.91242	3.95101	3.99205	4.03558	4.08161	4.13016	4.18124	4.23462	4.28982	4.34668	4.4053	4.46582	4.52835	4.593	4.65989	4.72915
330	DRG22_8	Vielha	42.6868	0.78983	1166	Y	1	0.0608	0.0502	0.0408	0.0325	0.0254	0.0192	0.0141	0.00985	0.00646	0.00386	0.00199	0.000773	0.000163	9.12e-05	0.000496	0.00132	0.00257	0.00442	0.00695	0.0102	0.0143	0.0193	0.0251	0.0319	0.0396	0.0484	0.0584	0.0694	0.0817	0.0952	0.11	0.126	0.144	0.162	0.181	0.2	0.219	0.238	0.258	0.278	0.299	0.322
331	DRG22_9	Vielha	42.6868	0.78983	1166	P	1	17.2985	17.026	16.7572	16.4923	16.2312	15.974	15.7205	15.4708	15.2248	14.9827	14.7442	14.5095	14.2785	14.0512	13.8276	13.6077	13.3914	13.1789	12.9701	12.7651	12.5638	12.3663	12.1725	11.9826	11.7964	11.614	11.4355	11.2607	11.0898	10.9227	10.7594	10.6	10.4444	10.2926	10.1443	9.99942	9.85806	9.72025	9.58605	9.45553	9.32873	9.20572
332	DRG23_1	Vielha	42.6878	0.79002	1148	Y	1	1.86279	1.81431	1.76738	1.72197	1.67804	1.63558	1.59455	1.55494	1.51672	1.47985	1.44431	1.41008	1.37713	1.34543	1.31496	1.28569	1.25763	1.23086	1.20543	1.18134	1.15864	1.13732	1.11742	1.09895	1.08193	1.06638	1.05232	1.03977	1.02875	1.01928	1.01137	1.00506	1.00034	0.997077	0.994941	0.993823	0.993797	0.994938	0.997322	1.00102	1.00612	1.01268
333	DRG23_2	Vielha	42.6878	0.79002	1148	Y	2	3.0257	2.95989	2.89595	2.83381	2.77345	2.71481	2.65786	2.60254	2.54882	2.49665	2.44598	2.39677	2.34898	2.30257	2.25748	2.21367	2.17117	2.1301	2.09053	2.05251	2.01606	1.98123	1.94803	1.91651	1.8867	1.85863	1.83234	1.80785	1.7852	1.76443	1.74556	1.72863	1.71367	1.70043	1.68838	1.67735	1.66745	1.65881	1.65155	1.64577	1.64162	1.6392
334	DRG24_10	Vielha	42.6988	0.79402	1006	Y	2	1.73562	1.70843	1.68184	1.65582	1.63037	1.60548	1.58114	1.55734	1.53406	1.51129	1.48903	1.46727	1.44598	1.42517	1.40481	1.38491	1.36546	1.34649	1.32802	1.31007	1.29263	1.27571	1.25934	1.2435	1.22821	1.21348	1.19932	1.18573	1.17272	1.1603	1.14848	1.13726	1.12666	1.1166	1.10693	1.09759	1.08863	1.08008	1.07198	1.06435	1.05725	1.05071
335	DRG24_12	Vielha	42.6988	0.79402	1006	Y	2	0.814598	0.790977	0.768395	0.746804	0.726153	0.706393	0.687474	0.669345	0.651957	0.635261	0.619206	0.603742	0.58882	0.57439	0.560402	0.546806	0.533623	0.520977	0.508962	0.497619	0.486987	0.477105	0.468013	0.459749	0.452355	0.445868	0.440329	0.435777	0.43225	0.42979	0.428435	0.428224	0.429198	0.431063	0.43323	0.435486	0.437967	0.440809	0.444147	0.448117	0.452854	0.458495
336	DRG24_13	Vielha	42.6988	0.79402	1006	Y	2	0.152995	0.160305	0.167865	0.175637	0.183583	0.191665	0.199845	0.208084	0.216346	0.224592	0.232785	0.240885	0.248856	0.25666	0.264258	0.271612	0.278738	0.285724	0.292644	0.299528	0.306408	0.313316	0.320283	0.32734	0.334519	0.341851	0.349367	0.3571	0.36508	0.373339	0.381908	0.390819	0.400103	0.409547	0.418714	0.427444	0.435837	0.443989	0.452	0.459967	0.467988	0.476161
337	DRG24_14	Vielha	42.6988	0.79402	1006	Y	2	0.101598	0.102096	0.103075	0.104499	0.106334	0.108546	0.111101	0.113964	0.117101	0.120478	0.12406	0.127814	0.131704	0.135698	0.139759	0.143855	0.147999	0.152271	0.156737	0.161425	0.166362	0.171576	0.177095	0.182945	0.189155	0.195753	0.202765	0.210219	0.218144	0.226566	0.235513	0.245013	0.255094	0.26555	0.275967	0.286195	0.296331	0.30647	0.316706	0.327136	0.337854	0.348957
338	DRG24_16	Vielha	42.6988	0.79402	1006	Y	2	1.55183	1.51452	1.47835	1.44328	1.40928	1.37631	1.34436	1.31339	1.28336	1.25424	1.22601	1.19863	1.17207	1.1463	1.12129	1.09701	1.07346	1.05072	1.02883	1.00783	0.987735	0.968581	0.950389	0.933187	0.917	0.901855	0.887778	0.874796	0.862933	0.852218	0.842675	0.834332	0.827214	0.82113	0.815693	0.810763	0.806432	0.802787	0.799919	0.797916	0.796867	0.796864
339	DRG24_17	Vielha	42.6988	0.79402	1006	Y	2	1.66023	1.60986	1.56126	1.51439	1.46922	1.42572	1.38384	1.34357	1.30486	1.26767	1.23198	1.19774	1.16493	1.13351	1.10344	1.07469	1.04728	1.02128	0.996782	0.973792	0.952343	0.932459	0.914166	0.897491	0.882459	0.869097	0.857429	0.847483	0.839283	0.832856	0.828228	0.825424	0.824471	0.825151	0.82703	0.829955	0.834028	0.839354	0.846035	0.854174	0.863875	0.875239
340	DRG24_18	Vielha	42.6988	0.79402	1006	Y	2	1.54195	1.51408	1.48686	1.46028	1.43434	1.40903	1.38435	1.36029	1.33685	1.31402	1.29179	1.27016	1.24913	1.22868	1.20881	1.18953	1.17081	1.15268	1.13513	1.11818	1.10183	1.08608	1.07094	1.05642	1.04252	1.02924	1.01659	1.00458	0.993213	0.982492	0.972425	0.963015	0.954268	0.946127	0.938473	0.931268	0.924541	0.91832	0.912634	0.907512	0.902983	0.899074
341	DRG24_19	Vielha	42.6988	0.79402	1006	Y	2	0.517621	0.518605	0.51994	0.521586	0.523505	0.525658	0.528006	0.530511	0.533134	0.535835	0.538577	0.54132	0.544027	0.546657	0.549173	0.551535	0.553761	0.555947	0.558167	0.560453	0.562836	0.565347	0.568017	0.570879	0.573962	0.577298	0.580918	0.584853	0.589136	0.593795	0.598864	0.604373	0.610353	0.616583	0.622611	0.628275	0.633675	0.638916	0.644097	0.649322	0.654691	0.660308
342	DRG24_20	Vielha	42.6988	0.79402	1006	Y	2	2.63143	2.61604	2.60085	2.58584	2.571	2.55633	2.54182	2.52744	2.51318	2.49905	2.48502	2.47109	2.45724	2.44347	2.42975	2.41609	2.40247	2.38895	2.37552	2.36222	2.34903	2.33598	2.32307	2.31031	2.29772	2.28529	2.27304	2.26098	2.24912	2.23747	2.22603	2.21482	2.20384	2.19303	2.18226	2.17148	2.16073	2.15002	2.13939	2.12887	2.11848	2.10826
343	DRG24_21	Vielha	42.6988	0.79402	1006	P	2	0.47385	0.475087	0.476442	0.477902	0.479454	0.481083	0.482777	0.484521	0.486303	0.488109	0.489924	0.491737	0.493533	0.495298	0.49702	0.498684	0.5003	0.501906	0.503529	0.50518	0.506866	0.508598	0.510383	0.512233	0.514154	0.516158	0.518252	0.520447	0.522751	0.525173	0.527722	0.530409	0.533241	0.536131	0.538906	0.541506	0.543971	0.546344	0.548666	0.550979	0.553324	0.555744
344	DRG24_22	Vielha	42.6988	0.79402	1006	Y	2	2.26273	2.20984	2.15799	2.10717	2.05738	2.00859	1.96079	1.91397	1.86811	1.82321	1.77926	1.73623	1.69411	1.6529	1.61257	1.57312	1.53456	1.49691	1.46021	1.42445	1.38965	1.35581	1.32295	1.29107	1.26017	1.23026	1.20136	1.17346	1.14658	1.12072	1.0959	1.0721	1.04936	1.02754	1.00641	0.985904	0.966077	0.946989	0.928701	0.911274	0.894767	0.87924
345	DRG24_24	Vielha	42.6988	0.79402	1006	Y	2	2.3293	2.28307	2.23802	2.19414	2.15138	2.10972	2.06912	2.02956	1.99099	1.95339	1.91672	1.88096	1.84607	1.81203	1.77879	1.74633	1.71466	1.68386	1.65398	1.62505	1.59709	1.57014	1.54421	1.51933	1.49552	1.47281	1.45124	1.43081	1.41155	1.3935	1.37667	1.3611	1.3468	1.33357	1.32102	1.309	1.2976	1.28693	1.27706	1.26811	1.26015	1.25329
346	DRG24_25	Vielha	42.6988	0.79402	1006	Y	2	1.12136	1.09693	1.07312	1.04992	1.02734	1.00536	0.984001	0.963245	0.943095	0.923548	0.904603	0.886257	0.868508	0.851355	0.834796	0.818828	0.803449	0.788655	0.774446	0.760826	0.747796	0.735357	0.723512	0.712264	0.701613	0.691562	0.682114	0.673269	0.665031	0.657401	0.650381	0.643974	0.638181	0.632966	0.628263	0.62405	0.620344	0.617164	0.614529	0.612456	0.610965	0.610072
347	DRG24_27	Vielha	42.6988	0.79402	1006	Y	2	1.58135	1.55381	1.52707	1.50108	1.4758	1.4512	1.42725	1.4039	1.38112	1.35888	1.33714	1.31585	1.295	1.27453	1.25442	1.23463	1.21517	1.19611	1.17753	1.15946	1.14193	1.12497	1.1086	1.09287	1.07779	1.06341	1.04974	1.03683	1.0247	1.01339	1.00291	0.993316	0.984622	0.976623	0.968889	0.961267	0.953853	0.946742	0.940033	0.933822	0.928205	0.92328
348	DRG24_28	Vielha	42.6988	0.79402	1006	Y	2	2.41084	2.36982	2.32946	2.28977	2.25075	2.2124	2.17472	2.13772	2.10139	2.06573	2.03075	1.99646	1.96284	1.9299	1.89764	1.86607	1.83519	1.80497	1.77543	1.74655	1.71833	1.69079	1.66391	1.63769	1.61213	1.58724	1.563	1.53943	1.51651	1.49425	1.47264	1.45169	1.43139	1.41174	1.39272	1.37433	1.35657	1.33945	1.32298	1.30716	1.29199	1.27748
349	DRG24_29	Vielha	42.6988	0.79402	1006	Y	2	2.30167	2.26591	2.23068	2.19598	2.16182	2.12819	2.09509	2.06253	2.03051	1.99903	1.96809	1.93768	1.90783	1.87851	1.84974	1.82152	1.79385	1.76672	1.74013	1.71408	1.68857	1.66359	1.63915	1.61524	1.59185	1.569	1.54667	1.52486	1.50357	1.4828	1.46255	1.44282	1.42359	1.40487	1.38664	1.36888	1.35162	1.33485	1.31859	1.30283	1.28759	1.27287
350	DRG24_30	Vielha	42.6988	0.79402	1006	Y	2	4.46442	4.40254	4.34152	4.28137	4.22206	4.16359	4.10596	4.04916	3.99318	3.93802	3.88368	3.83013	3.77739	3.72545	3.67428	3.6239	3.5743	3.5255	3.47749	3.43029	3.3839	3.33833	3.29359	3.24967	3.2066	3.16436	3.12297	3.08244	3.04276	3.00395	2.96601	2.92895	2.89277	2.85743	2.82285	2.78898	2.75585	2.72348	2.69189	2.6611	2.63113	2.60201
351	DRG24_31	Vielha	42.6988	0.79402	1006	Y	2	2.14168	2.10565	2.07059	2.03647	2.00324	1.97084	1.93925	1.90841	1.87829	1.84883	1.82	1.79175	1.76404	1.73682	1.71004	1.68368	1.65773	1.6323	1.60748	1.5833	1.5598	1.53701	1.51496	1.4937	1.47327	1.45369	1.435	1.41724	1.40045	1.38465	1.3699	1.35622	1.34365	1.33193	1.32055	1.30933	1.29837	1.28779	1.27772	1.26827	1.25956	1.25171
352	DRG24_32	Vielha	42.6988	0.79402	1006	Y	2	2.12137	2.10265	2.08447	2.06679	2.04957	2.03277	2.01634	2.00025	1.98446	1.96892	1.9536	1.93845	1.92343	1.90851	1.89365	1.87879	1.86397	1.84927	1.83478	1.82054	1.80657	1.7929	1.77957	1.76662	1.75407	1.74195	1.73031	1.71916	1.70856	1.69851	1.68907	1.68026	1.67211	1.6644	1.65666	1.64871	1.64067	1.63264	1.62473	1.61703	1.60967	1.60273
353	DRG24_33	Vielha	42.6988	0.79402	1006	Y	2	4.99218	4.91047	4.83007	4.75098	4.67317	4.59663	4.52134	4.44728	4.37443	4.30278	4.23231	4.163	4.09483	4.0278	3.96187	3.89703	3.8333	3.7707	3.70928	3.64904	3.59	3.53217	3.47557	3.4202	3.36609	3.31323	3.26165	3.21136	3.16238	3.1147	3.06835	3.02335	2.97969	2.93726	2.8958	2.85522	2.81558	2.77694	2.73937	2.70294	2.66769	2.6337
354	DRG24_34	Vielha	42.6988	0.79402	1006	Y	2	5.34039	5.22346	5.10894	4.99681	4.88702	4.77954	4.67434	4.57138	4.47062	4.37204	4.27559	4.18125	4.08898	3.99874	3.9105	3.82422	3.73992	3.6577	3.57761	3.49967	3.42393	3.3504	3.2791	3.21006	3.14331	3.07887	3.01676	2.95702	2.89966	2.84471	2.79219	2.74214	2.69457	2.64927	2.60579	2.56398	2.52394	2.48578	2.44962	2.41554	2.38366	2.35409
355	DRG24_35	Vielha	42.6988	0.79402	1006	Y	2	2.86778	2.79694	2.72751	2.65947	2.59281	2.52751	2.46356	2.40093	2.33963	2.27962	2.22089	2.16344	2.10724	2.05227	1.99853	1.946	1.89467	1.8446	1.7958	1.74828	1.70206	1.65715	1.61355	1.57129	1.53035	1.49077	1.45255	1.4157	1.38022	1.34614	1.31346	1.28219	1.25234	1.22379	1.19631	1.1698	1.14434	1.11998	1.09679	1.07482	1.05414	1.0348
356	DRG24_36	Vielha	42.6988	0.79402	1006	Y	2	2.65715	2.57587	2.4968	2.4199	2.34513	2.27248	2.20191	2.13338	2.06687	2.00235	1.93978	1.87913	1.82038	1.76349	1.70842	1.65515	1.60371	1.55417	1.50662	1.46105	1.41751	1.37599	1.33653	1.29914	1.26384	1.23064	1.19957	1.17065	1.1439	1.11932	1.09695	1.07681	1.0589	1.04302	1.02878	1.01603	1.00487	0.995404	0.987733	0.981959	0.978181	0.976501
357	DRG24_38	Vielha	42.6988	0.79402	1006	Y	1	1.71115	1.68149	1.65279	1.62506	1.5983	1.57253	1.54774	1.52395	1.50114	1.47934	1.45854	1.43874	1.41996	1.4022	1.38545	1.36973	1.35502	1.34129	1.32853	1.31672	1.30587	1.29597	1.28704	1.27906	1.27204	1.26597	1.26086	1.2567	1.25349	1.25124	1.24994	1.24958	1.25018	1.25171	1.25413	1.25744	1.26165	1.26676	1.2728	1.27977	1.28768	1.29656
358	DRG24_39	Vielha	42.6988	0.79402	1006	P	2	6.42476	6.44386	6.46449	6.48667	6.51041	6.53575	6.56272	6.59133	6.62161	6.65358	6.68728	6.72272	6.75994	6.79894	6.83978	6.88245	6.92695	6.97321	7.02118	7.07083	7.12214	7.1751	7.22968	7.28587	7.34364	7.40298	7.46387	7.52628	7.5902	7.65561	7.72248	7.7908	7.86055	7.93182	8.0048	8.07956	8.15608	8.2343	8.31419	8.39572	8.47885	8.56354
359	DRG24_40	Vielha	42.6988	0.79402	1006	P	1	1.17488	1.15203	1.12987	1.10837	1.08752	1.06731	1.0477	1.02868	1.01024	0.992352	0.975	0.958165	0.941829	0.925972	0.910576	0.895622	0.881114	0.867093	0.853593	0.840629	0.828217	0.816373	0.805113	0.794453	0.784408	0.774994	0.766228	0.758125	0.750702	0.743973	0.737954	0.732663	0.728114	0.724193	0.72067	0.717463	0.714623	0.712204	0.71026	0.708844	0.708008	0.707807
360	DRG25_1	Vielha	42.6967	0.79275	978	Y	2	6.0112	5.92577	5.84169	5.75892	5.67745	5.59726	5.51832	5.4406	5.3641	5.28878	5.21462	5.1416	5.06969	4.99888	4.92914	4.86045	4.79281	4.72628	4.66089	4.59667	4.53363	4.47178	4.41116	4.35177	4.29364	4.23679	4.18123	4.12698	4.07407	4.0225	3.9723	3.92349	3.87609	3.82994	3.78474	3.74038	3.69693	3.65447	3.61306	3.57278	3.5337	3.49588
361	DRG25_12	Vielha	42.6967	0.79275	978	Y	2	10.2518	10.0802	9.91102	9.7442	9.57979	9.4178	9.25826	9.1012	8.94663	8.79459	8.64509	8.49816	8.35382	8.21209	8.07301	7.93658	7.80281	7.67162	7.54298	7.41684	7.29321	7.17204	7.05333	6.93704	6.82317	6.71168	6.60256	6.49578	6.39133	6.28917	6.1893	6.09168	5.9963	5.90322	5.81258	5.72444	5.63879	5.55559	5.47484	5.3965	5.32057	5.247
362	DRG25_13	Vielha	42.6967	0.79275	978	Y	2	2.63855	2.57684	2.51646	2.45741	2.39967	2.34323	2.28809	2.23424	2.18166	2.13036	2.08032	2.03153	1.98398	1.93767	1.89258	1.84871	1.80606	1.76466	1.72453	1.68566	1.64807	1.61176	1.57673	1.54299	1.51054	1.47939	1.44955	1.42101	1.39378	1.36787	1.34328	1.32001	1.29808	1.27741	1.25786	1.23939	1.22203	1.20582	1.1908	1.177	1.16446	1.15321
363	DRG25_14	Vielha	42.6967	0.79275	978	Y	2	24.6786	24.3179	23.9623	23.6117	23.266	22.9252	22.5894	22.2584	21.9323	21.611	21.2945	20.9827	20.6757	20.3734	20.0758	19.7829	19.4946	19.2111	18.9324	18.6585	18.3894	18.1251	17.8657	17.6112	17.3615	17.1168	16.877	16.6421	16.4121	16.1871	15.9671	15.7521	15.542	15.3367	15.1356	14.9385	14.7456	14.5571	14.3729	14.1934	14.0186	13.8486
364	DRG25_15	Vielha	42.6967	0.79275	978	Y	2	5.47084	5.46303	5.45591	5.44946	5.44362	5.43835	5.43361	5.42936	5.42555	5.42215	5.41911	5.41639	5.41395	5.41174	5.40973	5.40787	5.40619	5.40483	5.40389	5.40339	5.40337	5.40384	5.40485	5.40642	5.40858	5.41135	5.41477	5.41887	5.42367	5.42921	5.43551	5.44261	5.45052	5.45905	5.46777	5.47652	5.4854	5.4945	5.50392	5.51375	5.52409	5.53503
365	DRG25_16	Vielha	42.6967	0.79275	978	Y	1	0.324979	0.332723	0.341035	0.349851	0.359105	0.368731	0.378665	0.388841	0.399194	0.409658	0.420169	0.43066	0.441067	0.451325	0.461367	0.471129	0.480641	0.490069	0.499543	0.509116	0.518841	0.528771	0.538959	0.549459	0.560324	0.571607	0.583361	0.59564	0.608497	0.621984	0.636156	0.651065	0.666764	0.682922	0.698849	0.714295	0.729408	0.744339	0.759238	0.774254	0.789538	0.805239
366	DRG25_17	Vielha	42.6967	0.79275	978	Y	1	1.29135	1.28864	1.28718	1.28693	1.28781	1.28976	1.29273	1.29665	1.30147	1.30711	1.31353	1.32065	1.32843	1.33679	1.34567	1.35503	1.36489	1.37542	1.38675	1.39892	1.41199	1.426	1.44099	1.45701	1.4741	1.49232	1.5117	1.5323	1.55416	1.57732	1.60183	1.62774	1.6551	1.68359	1.71259	1.74187	1.77157	1.80182	1.83277	1.86455	1.89731	1.93119
367	DRG25_2	Vielha	42.6967	0.79275	978	Y	1	2.09714	2.03919	1.98286	1.92811	1.87489	1.82314	1.77281	1.72386	1.67622	1.62986	1.58471	1.54074	1.49788	1.45609	1.41532	1.37551	1.33669	1.29899	1.26251	1.22728	1.19335	1.16075	1.12952	1.0997	1.07133	1.04444	1.01907	0.995265	0.973059	0.952491	0.933598	0.91642	0.900994	0.887011	0.873849	0.861291	0.84948	0.838563	0.828686	0.819994	0.812633	0.806749
368	DRG25_3	Vielha	42.6967	0.79275	978	Y	2	2.72022	2.64997	2.58181	2.51569	2.45155	2.38935	2.32904	2.27057	2.21388	2.15894	2.10568	2.05407	2.00405	1.95557	1.90859	1.86305	1.81898	1.77653	1.73579	1.6968	1.65959	1.62419	1.59065	1.55899	1.52924	1.50146	1.47566	1.45189	1.43017	1.41054	1.39305	1.37771	1.36457	1.35333	1.34343	1.33466	1.32716	1.32105	1.31648	1.31359	1.3125	1.31335
369	DRG25_4	Vielha	42.6967	0.79275	978	Y	1	2.0081	1.95647	1.90673	1.85886	1.8128	1.76852	1.72598	1.68512	1.64593	1.60834	1.57232	1.53783	1.50483	1.47328	1.44313	1.41435	1.38695	1.36106	1.33677	1.31409	1.29306	1.27371	1.25607	1.24017	1.22603	1.2137	1.20319	1.19454	1.18778	1.18294	1.18004	1.17912	1.18021	1.18308	1.18727	1.19262	1.19923	1.20722	1.21668	1.22772	1.24045	1.25497
370	DRG25_5	Vielha	42.6967	0.79275	978	Y	1	6.45361	6.38019	6.30897	6.23989	6.17288	6.10789	6.04484	5.98369	5.92437	5.86682	5.81097	5.75678	5.70416	5.65307	5.60345	5.55522	5.50845	5.46335	5.42004	5.37857	5.33898	5.30129	5.26556	5.23181	5.20009	5.17043	5.14288	5.11746	5.09422	5.07319	5.05441	5.03793	5.02376	5.01161	5.0008	4.99112	4.98271	4.97573	4.97033	4.96666	4.96486	4.96511
371	DRG25_6	Vielha	42.6967	0.79275	978	Y	1	2.89733	2.85525	2.81531	2.77742	2.74149	2.70743	2.67515	2.64457	2.61561	2.58816	2.56214	2.53748	2.51407	2.49183	2.47067	2.45051	2.43141	2.41364	2.39737	2.38267	2.3696	2.35822	2.34859	2.34077	2.33482	2.3308	2.32877	2.32879	2.33091	2.33521	2.34173	2.35054	2.3617	2.37474	2.3887	2.40326	2.41863	2.43502	2.45267	2.47178	2.49258	2.51528
372	DRG25_7	Vielha	42.6967	0.79275	978	Y	2	3.41516	3.33684	3.26056	3.18628	3.11392	3.04344	2.97478	2.90788	2.8427	2.77917	2.71724	2.65685	2.59794	2.54047	2.48438	2.4296	2.37617	2.32424	2.2739	2.22521	2.17821	2.13293	2.08942	2.04773	2.00788	1.96994	1.93393	1.89991	1.8679	1.83797	1.81013	1.78445	1.76096	1.73934	1.71895	1.69956	1.68132	1.66437	1.64887	1.63497	1.62281	1.61254
373	DRG25_8	Vielha	42.6967	0.79275	978	Y	2	1.82309	1.79292	1.76402	1.73634	1.70981	1.68439	1.66	1.63661	1.61413	1.59253	1.57174	1.5517	1.53235	1.51364	1.49551	1.47789	1.46084	1.44449	1.42898	1.41435	1.40064	1.38789	1.37614	1.36545	1.35585	1.34738	1.3401	1.33404	1.32925	1.32576	1.32363	1.3229	1.32361	1.32546	1.32781	1.33046	1.33354	1.33718	1.34154	1.34674	1.35294	1.36026
374	DRG26_1	Vielha	42.7003	0.80295	958	Y	2	3.97679	3.87482	3.77544	3.67859	3.58422	3.49228	3.40273	3.31551	3.23056	3.14784	3.0673	2.98889	2.91255	2.83823	2.76588	2.69545	2.62697	2.56058	2.49637	2.43439	2.37466	2.31723	2.26212	2.20939	2.15906	2.11117	2.06575	2.02285	1.9825	1.94473	1.90959	1.8771	1.84731	1.81991	1.79426	1.77017	1.74776	1.72721	1.70864	1.6922	1.67806	1.66635
375	DRG26_11	Vielha	42.7003	0.80295	958	P	1	7.75218	7.65474	7.55992	7.46767	7.37796	7.29074	7.20596	7.12359	7.04357	6.96586	6.89043	6.81722	6.74619	6.67729	6.61049	6.54574	6.48307	6.42261	6.36447	6.30866	6.25523	6.20419	6.15559	6.10945	6.06581	6.02469	5.98613	5.95015	5.91678	5.88607	5.85803	5.83271	5.81012	5.79004	5.77201	5.75585	5.74168	5.7296	5.71972	5.71213	5.70695	5.70428
376	DRG26_12	Vielha	42.7003	0.80295	958	P	1	7.85943	7.69878	7.54102	7.38613	7.23411	7.08494	6.93859	6.79507	6.65435	6.51641	6.38124	6.24884	6.11917	5.99223	5.868	5.74647	5.62764	5.51157	5.39827	5.28776	5.18004	5.07512	4.973	4.8737	4.77722	4.68356	4.59274	4.50476	4.41963	4.33734	4.25792	4.18137	4.10769	4.03674	3.96824	3.90211	3.83843	3.77725	3.71867	3.66276	3.60958	3.55921
377	DRG26_13	Vielha	42.7003	0.80295	958	Y	2	7.42684	7.25197	7.08066	6.91287	6.74856	6.58767	6.43018	6.27604	6.12521	5.97763	5.83328	5.69211	5.55408	5.41914	5.28725	5.15838	5.03253	4.90981	4.7903	4.67404	4.56104	4.45133	4.34496	4.24195	4.14232	4.0461	3.95334	3.86405	3.77827	3.69602	3.61734	3.54225	3.47079	3.40265	3.33725	3.27438	3.21419	3.15682	3.10242	3.05114	3.00313	2.95852
378	DRG26_2	Vielha	42.7003	0.80295	958	Y	1	4.74592	4.65924	4.57508	4.49339	4.41413	4.33725	4.26271	4.19044	4.12042	4.05258	3.98688	3.92327	3.86172	3.80216	3.74455	3.68884	3.63507	3.58338	3.53388	3.4866	3.44156	3.3988	3.35835	3.32023	3.28449	3.25114	3.22022	3.19175	3.16578	3.14233	3.12143	3.1031	3.08739	3.07401	3.06242	3.05241	3.04413	3.0377	3.03326	3.03093	3.03086	3.03318
379	DRG26_3	Vielha	42.7003	0.80295	958	Y	1	4.06207	3.98369	3.90729	3.83282	3.76027	3.6896	3.62078	3.55378	3.48858	3.42514	3.36343	3.30342	3.24509	3.1884	3.13332	3.07982	3.02793	2.97772	2.92927	2.88259	2.8377	2.79462	2.75337	2.71397	2.67644	2.6408	2.60706	2.57526	2.5454	2.51751	2.49161	2.46771	2.44584	2.42582	2.40729	2.39014	2.37444	2.36028	2.34775	2.33694	2.32792	2.32079
380	DRG26_4	Vielha	42.7003	0.80295	958	Y	1	2.2216	2.19715	2.17353	2.15067	2.12854	2.10709	2.08628	2.06605	2.04637	2.02718	2.00844	1.9901	1.97212	1.95444	1.93704	1.91985	1.9029	1.88631	1.87019	1.85455	1.83944	1.8249	1.81095	1.79764	1.78499	1.77304	1.76184	1.75141	1.74178	1.73301	1.72511	1.71812	1.71209	1.70674	1.70157	1.69639	1.6913	1.68644	1.68193	1.67787	1.67439	1.67161
381	DRG26_5	Vielha	42.7003	0.80295	958	Y	2	1.77847	1.73794	1.69853	1.66023	1.623	1.58683	1.55169	1.51756	1.48442	1.45226	1.42103	1.39074	1.36135	1.33283	1.30518	1.27837	1.2524	1.22734	1.20324	1.1801	1.15794	1.13677	1.11662	1.09749	1.07941	1.06238	1.04642	1.03154	1.01777	1.00511	0.993582	0.9832	0.973979	0.965779	0.958322	0.95151	0.945413	0.940096	0.935628	0.932076	0.929508	0.927991
382	DRG26_6	Vielha	42.7003	0.80295	958	Y	2	7.52233	7.40621	7.29236	7.18076	7.07138	6.96421	6.85923	6.75642	6.65575	6.55721	6.46077	6.36642	6.27413	6.18389	6.09566	6.00944	5.92524	5.84309	5.76306	5.68514	5.60935	5.53572	5.46425	5.39495	5.32785	5.26295	5.20028	5.13985	5.08166	5.02575	4.97211	4.92077	4.87174	4.82489	4.77998	4.73692	4.69576	4.65657	4.61941	4.58434	4.55142	4.5207
383	DRG26_7	Vielha	42.7003	0.80295	958	Y	2	2.70884	2.67065	2.63424	2.59957	2.56655	2.53513	2.50523	2.4768	2.44976	2.42405	2.3996	2.37634	2.35422	2.33315	2.31308	2.29393	2.27575	2.2587	2.24291	2.22844	2.21533	2.20365	2.19344	2.18476	2.17767	2.17221	2.16844	2.16641	2.16617	2.16779	2.1713	2.17678	2.18426	2.19341	2.20352	2.21434	2.22601	2.23871	2.25257	2.26776	2.28444	2.30275
384	DRG26_8	Vielha	42.7003	0.80295	958	Y	2	10.2862	10.198	10.1113	10.0261	9.94228	9.85987	9.77885	9.69917	9.62081	9.54375	9.46796	9.39341	9.32006	9.24791	9.17691	9.10704	9.03831	8.97079	8.90452	8.83954	8.77586	8.71351	8.65252	8.59291	8.53469	8.4779	8.42257	8.3687	8.31633	8.26548	8.21618	8.16845	8.1223	8.07761	8.03407	7.99158	7.9502	7.90998	7.87101	7.83333	7.79701	7.76212
385	DRG26_9	Vielha	42.7003	0.80295	958	Y	1	3.92357	3.873	3.82363	3.77542	3.72831	3.68226	3.63722	3.59314	3.54999	3.50771	3.46626	3.42558	3.38564	3.34638	3.30777	3.26974	3.23233	3.19567	3.15983	3.12487	3.09081	3.05769	3.02555	2.99443	2.96435	2.93536	2.90749	2.88079	2.85527	2.83099	2.80798	2.78627	2.7659	2.7466	2.72784	2.70943	2.69149	2.67413	2.65749	2.64167	2.62681	2.61303
386	DRG27_1	Vielha	42.7069	0.79624	961	P	2	4.54875	4.47847	4.41051	4.34479	4.28126	4.21987	4.16055	4.10325	4.04791	3.99447	3.94287	3.89305	3.84495	3.79853	3.75371	3.71044	3.66875	3.62883	3.59079	3.55466	3.52051	3.48835	3.45824	3.43022	3.40433	3.3806	3.35908	3.33981	3.32283	3.30818	3.29591	3.28605	3.27865	3.27338	3.26964	3.26718	3.26615	3.2667	3.26897	3.27312	3.27927	3.28758
387	DRG27_10	Vielha	42.7069	0.79624	961	Y	1	0.0328	0.0256	0.0194	0.0141	0.00974	0.00624	0.00356	0.00167	0.000513	5.8e-05	0.00026	0.00108	0.00246	0.00438	0.00679	0.00964	0.013	0.0168	0.0214	0.0266	0.0325	0.0391	0.0465	0.0548	0.0638	0.0738	0.0846	0.0964	0.109	0.123	0.138	0.154	0.171	0.188	0.207	0.225	0.243	0.262	0.282	0.302	0.322	0.344
388	DRG27_11	Vielha	42.7069	0.79624	961	Y	1	2.03756	2.00271	1.96903	1.93647	1.90497	1.87446	1.84489	1.81619	1.78831	1.76119	1.73476	1.70897	1.68376	1.65907	1.63483	1.61099	1.58757	1.56473	1.54259	1.52119	1.50057	1.48078	1.46188	1.44389	1.42689	1.4109	1.39597	1.38215	1.36949	1.35804	1.34783	1.33892	1.33135	1.32477	1.31847	1.3122	1.30613	1.30041	1.2952	1.29068	1.28701	1.28434
389	DRG27_12	Vielha	42.7069	0.79624	961	Y	1	0.4448	0.437001	0.429928	0.42353	0.417756	0.412554	0.407875	0.403667	0.399879	0.39646	0.39336	0.390527	0.38791	0.385458	0.383121	0.380848	0.378661	0.376691	0.375034	0.373732	0.372822	0.372343	0.372336	0.372838	0.37389	0.37553	0.377797	0.38073	0.384369	0.388753	0.39392	0.39991	0.406762	0.414169	0.421514	0.428578	0.435504	0.442435	0.449516	0.456889	0.464699	0.473088
390	DRG27_13	Vielha	42.7069	0.79624	961	Y	2	0.0457	0.0372	0.0298	0.0233	0.0178	0.0131	0.00922	0.00611	0.00371	0.00196	0.000801	0.000182	4.62e-05	0.000339	0.00101	0.00199	0.00331	0.00512	0.0075	0.0105	0.0142	0.0186	0.0237	0.0297	0.0365	0.0442	0.0528	0.0624	0.0731	0.0848	0.0976	0.112	0.127	0.143	0.159	0.176	0.192	0.209	0.226	0.244	0.263	0.283
391	DRG27_14	Vielha	42.7069	0.79624	961	Y	1	2.49652	2.43914	2.38374	2.33027	2.27869	2.22896	2.18104	2.13487	2.09042	2.04764	2.00649	1.96692	1.92889	1.89237	1.85729	1.82363	1.7914	1.76071	1.73165	1.70425	1.67854	1.65455	1.63233	1.61189	1.59328	1.57653	1.56166	1.54872	1.53773	1.52874	1.52176	1.51684	1.514	1.51299	1.51326	1.51464	1.51723	1.52119	1.52661	1.53364	1.54239	1.55299
392	DRG27_15	Vielha	42.7069	0.79624	961	Y	1	0.478101	0.475023	0.472407	0.470226	0.468453	0.467062	0.466027	0.465321	0.464917	0.464789	0.464911	0.465255	0.465796	0.466507	0.467361	0.468332	0.46943	0.470719	0.472248	0.474039	0.476113	0.478489	0.481189	0.484233	0.487643	0.491439	0.495642	0.500273	0.505352	0.510901	0.516939	0.523489	0.53057	0.53801	0.54546	0.5528	0.56011	0.567471	0.574967	0.582677	0.590685	0.599072
393	DRG27_16	Vielha	42.7069	0.79624	961	Y	2	1.61285	1.5833	1.55481	1.5273	1.50073	1.47502	1.45012	1.42597	1.40251	1.37967	1.35739	1.33562	1.31428	1.29333	1.2727	1.25232	1.23223	1.21258	1.19348	1.17498	1.15713	1.13998	1.12357	1.10796	1.09319	1.07931	1.06637	1.05441	1.04349	1.03365	1.02494	1.0174	1.0111	1.00566	1.00038	0.994982	0.989644	0.984529	0.979801	0.975628	0.972173	0.969604
394	DRG27_17	Vielha	42.7069	0.79624	961	Y	2	3.63382	3.56575	3.49976	3.4358	3.37381	3.31372	3.25549	3.19905	3.14434	3.09131	3.03989	2.99002	2.94166	2.89473	2.84918	2.80495	2.76207	2.72068	2.6809	2.64277	2.60634	2.57166	2.53877	2.50772	2.47855	2.45131	2.42605	2.4028	2.38163	2.36257	2.34567	2.33098	2.31854	2.30801	2.2987	2.29038	2.28319	2.27729	2.27285	2.27002	2.26895	2.26981
395	DRG27_18	Vielha	42.7069	0.79624	961	Y	1	1.22676	1.21127	1.19712	1.18422	1.1725	1.16187	1.15228	1.14363	1.13585	1.12887	1.12261	1.11699	1.11193	1.10737	1.10321	1.0994	1.09595	1.09307	1.0909	1.08951	1.08896	1.08931	1.09061	1.09294	1.09635	1.10091	1.10667	1.11369	1.12204	1.13179	1.14298	1.15568	1.16996	1.1854	1.20119	1.21702	1.23307	1.24953	1.26658	1.28442	1.30321	1.32315
396	DRG27_2	Vielha	42.7069	0.79624	961	Y	1	5.97704	5.86976	5.76461	5.66155	5.56054	5.46153	5.36448	5.26935	5.17609	5.08465	4.995	4.90709	4.82087	4.73631	4.65336	4.57197	4.49216	4.41403	4.33765	4.26308	4.19034	4.11946	4.05048	3.98345	3.91838	3.85533	3.79432	3.73539	3.67857	3.62391	3.57144	3.52119	3.47319	3.42719	3.38264	3.33935	3.29745	3.25706	3.2183	3.18131	3.14619	3.11309
397	DRG27_20	Vielha	42.7069	0.79624	961	Y	1	0.338171	0.338991	0.340508	0.342655	0.345366	0.348574	0.352212	0.356212	0.36051	0.365037	0.369728	0.374514	0.37933	0.384109	0.388783	0.393286	0.397647	0.40203	0.406562	0.411299	0.416293	0.421598	0.427268	0.433356	0.439915	0.447001	0.454666	0.462963	0.471948	0.481672	0.49219	0.503555	0.515822	0.528617	0.541183	0.553245	0.564974	0.576543	0.588122	0.599882	0.611996	0.624633
398	DRG27_22	Vielha	42.7069	0.79624	961	P	2	0.0196438	0.0592292	0.0993837	0.140054	0.181188	0.222731	0.26463	0.306833	0.349287	0.391937	0.434732	0.477617	0.52054	0.563448	0.606287	0.649005	0.691617	0.734246	0.776989	0.81989	0.862993	0.906343	0.949984	0.993961	1.03832	1.0831	1.12834	1.1741	1.22042	1.26733	1.3149	1.36315	1.41213	1.46152	1.51067	1.55935	1.60769	1.65585	1.70398	1.75224	1.80076	1.84971
399	DRG27_23	Vielha	42.7069	0.79624	961	P	2	3.10136	3.04263	2.98521	2.92907	2.87418	2.82049	2.76796	2.71657	2.66628	2.61704	2.56882	2.52158	2.47529	2.42991	2.38539	2.34172	2.29889	2.25701	2.21614	2.17632	2.13756	2.09991	2.06338	2.02801	1.99382	1.96084	1.92911	1.89864	1.86946	1.84161	1.81511	1.79	1.76628	1.74374	1.7219	1.70058	1.67989	1.65996	1.64089	1.6228	1.6058	1.59
400	DRG27_24	Vielha	42.7069	0.79624	961	P	2	0.64758	0.619791	0.593455	0.568509	0.544886	0.522522	0.501353	0.481312	0.462336	0.444359	0.427317	0.411144	0.395775	0.381147	0.367193	0.353848	0.341144	0.329242	0.31827	0.308278	0.299317	0.291436	0.284688	0.279122	0.27479	0.271742	0.270028	0.269699	0.270807	0.273401	0.277533	0.283252	0.290611	0.299239	0.308389	0.317794	0.327624	0.338051	0.349245	0.361379	0.374622	0.389146
401	DRG27_25	Vielha	42.7069	0.79624	961	P	1	0.852374	0.844587	0.837967	0.832477	0.828082	0.824747	0.822436	0.821113	0.820744	0.821293	0.822724	0.825002	0.828092	0.831957	0.836563	0.841875	0.847905	0.85474	0.862446	0.871052	0.880586	0.891076	0.902551	0.915038	0.928566	0.943164	0.958858	0.975679	0.993653	1.01281	1.03318	1.05478	1.07765	1.10158	1.12613	1.15114	1.17673	1.20298	1.23	1.25789	1.28675	1.31667
402	DRG27_26	Vielha	42.7069	0.79624	961	P	1	0.621829	0.60757	0.594018	0.581136	0.568891	0.557248	0.546172	0.535628	0.525582	0.515998	0.506843	0.498081	0.489678	0.481599	0.47381	0.466275	0.459006	0.452082	0.445567	0.43949	0.433877	0.428759	0.424162	0.420116	0.416648	0.413786	0.411559	0.409996	0.409124	0.408971	0.409567	0.410938	0.413114	0.415868	0.418746	0.421588	0.424498	0.427584	0.430951	0.434705	0.438953	0.4438
403	DRG27_27	Vielha	42.7069	0.79624	961	P	2	4.33033	4.24029	4.15221	4.06607	3.98183	3.89947	3.81895	3.74025	3.66334	3.5882	3.51479	3.44309	3.37306	3.30469	3.23794	3.17278	3.10923	3.04734	2.98717	2.92873	2.87205	2.81714	2.76404	2.71275	2.66331	2.61572	2.57003	2.52623	2.48436	2.44444	2.40649	2.37053	2.33657	2.30442	2.27363	2.24406	2.21583	2.18902	2.16376	2.14014	2.11827	2.09825
404	DRG27_28	Vielha	42.7069	0.79624	961	P	2	22.6651	22.4294	22.1957	21.9641	21.7347	21.5072	21.2819	21.0585	20.8372	20.6179	20.4005	20.1851	19.9716	19.7601	19.5504	19.3427	19.1368	18.933	18.7312	18.5314	18.3337	18.138	17.9444	17.7528	17.5633	17.3759	17.1905	17.0073	16.8261	16.647	16.47	16.2951	16.1223	15.9515	15.7824	15.615	15.4492	15.2853	15.1231	14.9629	14.8046	14.6484
405	DRG27_29	Vielha	42.7069	0.79624	961	P	1	7.08834	6.97651	6.86676	6.75907	6.65343	6.54982	6.44822	6.34863	6.25101	6.15537	6.06168	5.96993	5.8801	5.79218	5.70615	5.622	5.53972	5.45933	5.38086	5.30433	5.22973	5.1571	5.08644	5.01777	4.95111	4.88646	4.82385	4.76328	4.70478	4.64835	4.59402	4.54179	4.49168	4.44359	4.3973	4.35274	4.30995	4.26899	4.22991	4.19275	4.15758	4.12443
406	DRG27_3	Vielha	42.7069	0.79624	961	Y	2	5.80694	5.74857	5.69172	5.63637	5.5825	5.5301	5.47915	5.42962	5.3815	5.33478	5.28942	5.24543	5.20276	5.16142	5.12137	5.08261	5.04515	5.00906	4.97438	4.94112	4.90929	4.8789	4.84996	4.82248	4.79647	4.77193	4.74887	4.72731	4.70726	4.68872	4.6717	4.6562	4.64225	4.62973	4.61843	4.60826	4.59929	4.59156	4.58514	4.58007	4.57641	4.57421
407	DRG27_30	Vielha	42.7069	0.79624	961	P	1	0.000492	9.41e-05	0.000854	0.00274	0.00573	0.00978	0.0149	0.021	0.028	0.036	0.045	0.0548	0.0655	0.077	0.0892	0.102	0.116	0.131	0.146	0.163	0.18	0.199	0.218	0.239	0.26	0.283	0.306	0.331	0.357	0.384	0.412	0.442	0.472	0.504	0.537	0.569	0.603	0.637	0.672	0.708	0.744	0.782
408	DRG27_31	Vielha	42.7069	0.79624	961	P	2	1.29512	1.25556	1.21712	1.17976	1.14348	1.10823	1.074	1.04076	1.00849	0.97717	0.94677	0.917268	0.888641	0.860864	0.833913	0.807764	0.782426	0.757947	0.734372	0.711718	0.690005	0.669249	0.649471	0.630688	0.612919	0.596184	0.580499	0.565885	0.552358	0.539939	0.528645	0.518495	0.509508	0.501514	0.494177	0.48738	0.481204	0.475732	0.471044	0.467224	0.464351	0.462508
409	DRG27_32	Vielha	42.7069	0.79624	961	P	2	2.10861	2.05232	1.99797	1.9455	1.89487	1.84603	1.79891	1.75347	1.70966	1.66743	1.62671	1.58747	1.54964	1.51319	1.47804	1.44416	1.41157	1.38039	1.35073	1.32263	1.29613	1.27126	1.24807	1.22659	1.20687	1.18895	1.17286	1.15864	1.14634	1.136	1.12765	1.12134	1.11709	1.11462	1.1133	1.11292	1.11361	1.11552	1.11879	1.12358	1.13001	1.13823
410	DRG27_33	Vielha	42.7069	0.79624	961	P	1	2.09918	2.04916	2.00118	1.95517	1.91104	1.86871	1.82812	1.78917	1.7518	1.71592	1.68146	1.64833	1.61647	1.58578	1.55619	1.52764	1.50014	1.47392	1.44913	1.42583	1.40407	1.38392	1.36543	1.34866	1.33367	1.32053	1.30928	1.29998	1.29271	1.2875	1.28443	1.28355	1.28492	1.28809	1.29217	1.29683	1.30228	1.30873	1.31639	1.32546	1.33615	1.34868
411	DRG27_34	Vielha	42.7069	0.79624	961	Y	1	2.51408	2.47213	2.43241	2.39484	2.35934	2.32581	2.29418	2.26436	2.23625	2.20979	2.18488	2.16143	2.13936	2.11859	2.09902	2.08058	2.06332	2.04749	2.03326	2.0207	2.00986	2.00081	1.9936	1.98829	1.98495	1.98363	1.98439	1.98729	1.9924	1.99976	2.00945	2.02151	2.03601	2.05248	2.06994	2.08806	2.10707	2.12717	2.14861	2.17161	2.19638	2.22316
412	DRG27_35	Vielha	42.7069	0.79624	961	Y	1	5.29638	5.2059	5.11749	5.03115	4.94684	4.86453	4.7842	4.70582	4.62936	4.5548	4.48211	4.41127	4.34224	4.275	4.20952	4.14578	4.0838	4.02368	3.96546	3.90916	3.8548	3.8024	3.75195	3.70349	3.65702	3.61256	3.57012	3.52972	3.49137	3.45508	3.42087	3.38875	3.35874	3.33066	3.30417	3.27916	3.25572	3.23392	3.21386	3.19562	3.17928	3.16494
413	DRG27_38	Vielha	42.7069	0.79624	961	Y	2	4.10339	4.04125	3.98011	3.91996	3.86079	3.8026	3.74536	3.68908	3.63375	3.57936	3.52589	3.47335	3.42172	3.37099	3.32115	3.2722	3.22415	3.177	3.13079	3.08551	3.04118	2.99779	2.95535	2.91387	2.87335	2.8338	2.79522	2.75761	2.72099	2.68535	2.65071	2.61707	2.58442	2.55271	2.52177	2.49158	2.46215	2.43354	2.40577	2.37888	2.35292	2.32792
414	DRG27_4	Vielha	42.7069	0.79624	961	Y	2	1.21804	1.16759	1.11904	1.07234	1.02744	0.984276	0.942793	0.902934	0.864645	0.827868	0.792548	0.758628	0.726051	0.694763	0.664706	0.635824	0.60814	0.581787	0.556872	0.533439	0.511531	0.491194	0.472471	0.455406	0.440043	0.426426	0.4146	0.404608	0.396495	0.390305	0.386081	0.383869	0.383711	0.385262	0.387822	0.391144	0.395392	0.400729	0.407317	0.41532	0.424902	0.436225
415	DRG27_41	Vielha	42.7069	0.79624	961	Y	1	25.8025	25.4652	25.1325	24.8044	24.4807	24.1615	23.8469	23.5366	23.2308	22.9294	22.6324	22.3398	22.0516	21.7677	21.4881	21.2128	20.9418	20.6752	20.4129	20.1551	19.9017	19.6528	19.4083	19.1682	18.9326	18.7016	18.475	18.2529	18.0353	17.8223	17.6139	17.41	17.2107	17.0158	16.8251	16.6384	16.4558	16.2774	16.1033	15.9335	15.7682	15.6073
416	DRG27_42	Vielha	42.7069	0.79624	961	Y	1	12.3389	12.1522	11.9688	11.7888	11.612	11.4384	11.268	11.1007	10.9365	10.7754	10.6172	10.4621	10.3098	10.1605	10.0139	9.8702	9.72927	9.59125	9.45623	9.32424	9.1953	9.06947	8.94676	8.82721	8.71085	8.59773	8.48786	8.38128	8.27803	8.17815	8.08165	7.98858	7.89897	7.81256	7.72886	7.64767	7.56913	7.49333	7.42041	7.35049	7.28367	7.22008
417	DRG27_48	Vielha	42.7069	0.79624	961	Y	1	35.3358	34.9295	34.529	34.1345	33.7459	33.3632	32.9863	32.6154	32.2503	31.8911	31.5378	31.1904	30.8489	30.5132	30.1834	29.8595	29.5415	29.2293	28.923	28.6227	28.3282	28.0396	27.7569	27.4801	27.2092	26.9442	26.6851	26.4319	26.1846	25.9431	25.7075	25.4779	25.2541	25.0362	24.824	24.6176	24.4169	24.222	24.033	23.8497	23.6723	23.5008
418	DRG27_49	Vielha	42.7069	0.79624	961	Y	1	3.02603	3.00066	2.97591	2.95174	2.92812	2.90499	2.88232	2.86006	2.83816	2.81658	2.79529	2.77422	2.75335	2.73263	2.71201	2.69145	2.67097	2.65067	2.63064	2.61091	2.59152	2.57251	2.55391	2.53575	2.51808	2.50093	2.48434	2.46833	2.45296	2.43825	2.42423	2.41096	2.39845	2.38648	2.37453	2.36243	2.35028	2.33821	2.32631	2.31471	2.30351	2.29284
419	DRG27_5	Vielha	42.7069	0.79624	961	Y	2	0.02516	0.0759704	0.127735	0.180403	0.233921	0.288238	0.3433	0.399057	0.455455	0.512444	0.569969	0.627981	0.686425	0.745251	0.804406	0.863838	0.923563	0.983699	1.04434	1.10553	1.16731	1.22973	1.29281	1.35662	1.42118	1.48654	1.55275	1.61984	1.68786	1.75685	1.82685	1.89791	1.97006	2.04298	2.11602	2.18895	2.26191	2.33507	2.40857	2.48256	2.55721	2.63266
420	DRG27_50	Vielha	42.7069	0.79624	961	Y	1	7.15494	7.01844	6.88403	6.75171	6.62151	6.49345	6.36752	6.24376	6.12216	6.00275	5.88555	5.77055	5.65779	5.54727	5.439	5.33301	5.22928	5.12777	5.02845	4.93129	4.8363	4.74346	4.65275	4.56416	4.47767	4.39328	4.31098	4.23074	4.15255	4.07641	4.00229	3.93019	3.86009	3.79202	3.72604	3.66218	3.60044	3.54081	3.48328	3.42786	3.37453	3.32329
421	DRG27_51	Vielha	42.7069	0.79624	961	Y	2	13.2552	13.072	12.8917	12.7143	12.5397	12.3681	12.1993	12.0334	11.8704	11.7102	11.553	11.3986	11.2471	11.0984	10.9527	10.8098	10.6698	10.5326	10.3984	10.2671	10.1386	10.013	9.89029	9.77046	9.65349	9.5394	9.42816	9.31979	9.21428	9.11163	9.01182	8.91487	8.82076	8.72945	8.64087	8.55499	8.47183	8.39143	8.31381	8.23899	8.16701	8.09788
422	DRG27_53	Vielha	42.7069	0.79624	961	Y	1	2.93227	2.8778	2.82417	2.77139	2.71949	2.66846	2.61833	2.56909	2.52077	2.47338	2.42693	2.38143	2.33689	2.29332	2.25073	2.20915	2.16855	2.12892	2.09022	2.05245	2.0156	1.97965	1.9446	1.91044	1.87714	1.84472	1.81314	1.7824	1.7525	1.72341	1.69514	1.66767	1.64098	1.61512	1.59017	1.56618	1.54311	1.52097	1.49973	1.47938	1.4599	1.44128
423	DRG27_6	Vielha	42.7069	0.79624	961	P	2	0.0277923	0.0834712	0.139326	0.19533	0.251456	0.307679	0.363971	0.420307	0.47666	0.533003	0.58931	0.645555	0.701711	0.757751	0.81365	0.86938	0.924947	0.980402	1.03579	1.09114	1.14646	1.20179	1.25714	1.31254	1.36801	1.42358	1.47926	1.53508	1.59105	1.64722	1.70359	1.76018	1.81703	1.87396	1.9306	1.98684	2.04275	2.09842	2.15393	2.20937	2.26482	2.32036
424	DRG27_8	Vielha	42.7069	0.79624	961	Y	1	4.46275	4.37936	4.29814	4.21905	4.14208	4.06719	3.99435	3.92353	3.85471	3.78784	3.72292	3.6599	3.59875	3.53945	3.48197	3.42628	3.37237	3.32032	3.27017	3.22195	3.17568	3.13138	3.08908	3.04881	3.01059	2.97445	2.9404	2.90848	2.87871	2.85111	2.82571	2.80253	2.7816	2.76271	2.74544	2.72966	2.71545	2.70291	2.69216	2.68328	2.67637	2.67153
425	DRG29_1	Vielha	42.7295	0.79178	1147	Y	1	2.17562	2.12656	2.07874	2.03212	1.98666	1.94232	1.89905	1.85681	1.81556	1.77526	1.73587	1.69733	1.65962	1.62268	1.58648	1.55097	1.51618	1.48221	1.44915	1.41703	1.38588	1.35574	1.32662	1.29856	1.2716	1.24576	1.22107	1.19757	1.17528	1.15423	1.13445	1.11599	1.09885	1.08278	1.06723	1.05202	1.03726	1.0231	1.00966	0.997068	0.985456	0.974954
426	DRG29_2	Vielha	42.7295	0.79178	1147	Y	2	3.15764	3.11022	3.06361	3.0178	2.9728	2.92859	2.88517	2.84254	2.8007	2.75964	2.71936	2.67986	2.64112	2.60316	2.56596	2.52952	2.49385	2.45893	2.42478	2.39141	2.3588	2.32697	2.29592	2.26564	2.23615	2.20745	2.17953	2.1524	2.12607	2.10053	2.07579	2.05186	2.02872	2.00634	1.98462	1.96352	1.94307	1.9233	1.90423	1.88589	1.86831	1.8515
427	DRG29_3	Vielha	42.7295	0.79178	1147	Y	2	0.856841	0.826362	0.797105	0.769029	0.742089	0.716243	0.691447	0.667658	0.644833	0.622928	0.601902	0.581709	0.562308	0.543655	0.525707	0.50842	0.49181	0.475976	0.460997	0.446909	0.433746	0.421542	0.410334	0.400156	0.391042	0.383028	0.376148	0.370437	0.365931	0.362664	0.36067	0.359985	0.360644	0.362382	0.364668	0.36731	0.370433	0.374161	0.378616	0.383924	0.390206	0.397588
428	DRG29_4	Vielha	42.7295	0.79178	1147	Y	2	3.46748	3.40604	3.34616	3.28781	3.23097	3.17561	3.1217	3.06922	3.01813	2.96842	2.92004	2.87298	2.82722	2.78271	2.73943	2.69737	2.65651	2.61693	2.57865	2.54171	2.50613	2.47193	2.43913	2.40776	2.37785	2.3494	2.32245	2.29703	2.27314	2.25082	2.23008	2.21096	2.19347	2.17744	2.16248	2.14849	2.13554	2.12371	2.11311	2.1038	2.09588	2.08944
429	DRG29_5	Vielha	42.7295	0.79178	1147	P	2	0.373108	0.365511	0.358436	0.351864	0.345776	0.340152	0.334974	0.330222	0.325879	0.321923	0.318338	0.315103	0.3122	0.30961	0.307313	0.305291	0.303544	0.302101	0.300994	0.300239	0.299855	0.299859	0.300269	0.301102	0.302377	0.304111	0.306321	0.309026	0.312243	0.315989	0.320284	0.325143	0.330585	0.336481	0.34257	0.348758	0.355106	0.361674	0.368523	0.375714	0.383307	0.391363
430	DRG29_6	Vielha	42.7295	0.79178	1147	Y	2	4.10221	4.03721	3.9742	3.91311	3.85392	3.79657	3.74102	3.68723	3.63515	3.58474	3.53595	3.48875	3.44307	3.39889	3.35616	3.31483	3.27493	3.23661	3.19995	3.16499	3.13175	3.10027	3.07057	3.04268	3.01663	2.99245	2.97018	2.94983	2.93144	2.91504	2.90065	2.88831	2.87805	2.86962	2.86255	2.85665	2.85205	2.84885	2.84717	2.84713	2.84883	2.85239
431	DRG29_7	Vielha	42.7295	0.79178	1147	Y	1	16.1285	15.9009	15.6762	15.4545	15.2358	15.0199	14.8068	14.5966	14.3891	14.1844	13.9824	13.7831	13.5864	13.3923	13.2008	13.0118	12.8254	12.6416	12.4606	12.2824	12.1069	11.9342	11.7644	11.5974	11.4333	11.2721	11.1139	10.9585	10.8062	10.6568	10.5105	10.3672	10.227	10.0896	9.95467	9.82199	9.69168	9.56385	9.43859	9.316	9.19619	9.07925
432	DRG29_8	Vielha	42.7295	0.79178	1147	Y	2	4.33152	4.21726	4.10574	3.99698	3.89097	3.78771	3.6872	3.58944	3.49444	3.40217	3.31266	3.2259	3.14188	3.06061	2.98209	2.90632	2.83329	2.763	2.69546	2.63066	2.56859	2.50927	2.45267	2.39881	2.34768	2.29929	2.25362	2.21068	2.17046	2.13296	2.09819	2.06614	2.0368	2.01016	1.98616	1.9648	1.94609	1.93004	1.91668	1.90602	1.89808	1.89287
433	DRG29_9	Vielha	42.7295	0.79178	1147	Y	1	17.4684	17.2497	17.0337	16.8203	16.6095	16.4015	16.1962	15.9937	15.7939	15.597	15.403	15.2118	15.0235	14.8382	14.6558	14.4765	14.3001	14.1266	13.956	13.7883	13.6233	13.4611	13.3017	13.1449	12.9909	12.8396	12.6908	12.5447	12.4012	12.2602	12.1217	11.9858	11.8523	11.7214	11.5932	11.4679	11.3455	11.2258	11.1089	10.9947	10.8832	10.7743
434	DRG3_1	Vielha	42.6994	0.82452	1016	Y	2	4.34966	4.32439	4.2999	4.27616	4.25316	4.23087	4.20928	4.18837	4.16812	4.14851	4.12952	4.11113	4.09334	4.07611	4.05942	4.04327	4.02767	4.01269	3.99838	3.98475	3.9718	3.95956	3.94803	3.93722	3.92715	3.91782	3.90925	3.90144	3.89441	3.88817	3.88273	3.87811	3.8743	3.87123	3.86874	3.86677	3.86536	3.86453	3.86432	3.86478	3.86593	3.86782
435	DRG3_1A	Vielha	42.6994	0.82452	1016	Y	2	9.66006	9.57669	9.49515	9.41535	9.33724	9.26075	9.1858	9.11232	9.04024	8.9695	8.90003	8.83175	8.76459	8.69848	8.63336	8.56916	8.50591	8.44381	8.383	8.32353	8.26547	8.20885	8.15373	8.10017	8.04821	7.99791	7.94932	7.9025	7.85748	7.81434	7.77312	7.73387	7.69665	7.66107	7.62637	7.59227	7.55895	7.52657	7.49531	7.46536	7.43687	7.41003
436	DRG3_2A	Vielha	42.6994	0.82452	1016	Y	2	1.80137	1.76354	1.7273	1.69258	1.65934	1.62752	1.59706	1.5679	1.54	1.51329	1.48773	1.46325	1.43981	1.41733	1.39578	1.37509	1.3553	1.33656	1.31897	1.30258	1.28743	1.27356	1.26101	1.24983	1.24006	1.23173	1.2249	1.21959	1.21585	1.21373	1.21327	1.2145	1.21747	1.22188	1.22712	1.23297	1.23958	1.24706	1.25558	1.26526	1.27625	1.28867
437	DRG3_3A	Vielha	42.6994	0.82452	1016	Y	1	5.54015	5.44729	5.35616	5.26673	5.179	5.09296	5.00861	4.92591	4.84488	4.7655	4.68775	4.61163	4.53713	4.46423	4.39293	4.32321	4.25508	4.18858	4.12372	4.0605	3.99894	3.93904	3.8808	3.82423	3.76933	3.71611	3.66457	3.61473	3.56658	3.52013	3.47539	3.43237	3.39105	3.35137	3.31316	3.27635	3.24099	3.20713	3.17482	3.14409	3.11499	3.08756
438	DRG3_5	Vielha	42.6994	0.82452	1016	Y	2	19.8468	19.6156	19.3873	19.1617	18.939	18.7192	18.5022	18.288	18.0768	17.8684	17.6628	17.4602	17.2605	17.0637	16.8698	16.6788	16.4907	16.3056	16.1234	15.9441	15.7677	15.5942	15.4236	15.2557	15.0908	14.9286	14.7693	14.6128	14.459	14.308	14.1598	14.0143	13.8715	13.7315	13.5942	13.4595	13.3275	13.1983	13.0718	12.9481	12.8272	12.709
439	DRG31_1	Vielha	42.7217	0.79331	975	Y	2	1.73795	1.68667	1.63688	1.58854	1.54162	1.49608	1.45187	1.40895	1.36729	1.32683	1.28755	1.2494	1.21235	1.17634	1.14134	1.10731	1.07426	1.04229	1.01146	0.981802	0.953358	0.926159	0.900235	0.875621	0.852348	0.83045	0.809959	0.790909	0.773332	0.757261	0.742728	0.729768	0.718411	0.708402	0.699224	0.690694	0.682932	0.676061	0.670201	0.665473	0.661999	0.6599
440	DRG31_2	Vielha	42.7217	0.79331	975	Y	1	2.95698	2.90626	2.85717	2.80965	2.76365	2.71912	2.67602	2.63428	2.59386	2.5547	2.51675	2.47996	2.44428	2.40966	2.37604	2.34337	2.31168	2.2811	2.25173	2.22361	2.19677	2.17127	2.14713	2.12441	2.10313	2.08335	2.06509	2.0484	2.03333	2.01991	2.00817	1.99817	1.98993	1.98317	1.97725	1.97196	1.96745	1.96386	1.96132	1.95998	1.95998	1.96146
441	DRG31_3	Vielha	42.7217	0.79331	975	Y	2	4.2444	4.24717	4.25093	4.25562	4.26117	4.26752	4.27462	4.28239	4.29077	4.2997	4.30912	4.31896	4.32916	4.33966	4.35039	4.3613	4.37244	4.38408	4.39634	4.40927	4.4229	4.43725	4.45237	4.46828	4.48501	4.5026	4.52108	4.54048	4.56083	4.58216	4.60451	4.6279	4.65237	4.67757	4.70281	4.72785	4.75286	4.77801	4.80346	4.82938	4.85595	4.88331
442	DRG31_4	Vielha	42.7217	0.79331	975	Y	2	3.49329	3.43075	3.37016	3.31147	3.25464	3.19964	3.14645	3.09501	3.04531	2.99729	2.95094	2.90621	2.86307	2.82148	2.78142	2.74283	2.70577	2.67031	2.63655	2.60451	2.5742	2.54564	2.51887	2.49391	2.47077	2.44948	2.43007	2.41255	2.39694	2.38328	2.37158	2.36187	2.35417	2.34828	2.34382	2.34065	2.33887	2.33857	2.33983	2.34274	2.34741	2.35392
443	DRG32_1	Vielha	42.7265	0.78439	925	Y	1	1.95024	1.9167	1.88406	1.85229	1.82134	1.79118	1.76178	1.73309	1.70507	1.6777	1.65092	1.62472	1.59903	1.57384	1.5491	1.52476	1.50086	1.47748	1.45469	1.43252	1.41101	1.39017	1.37006	1.35068	1.33207	1.31427	1.29731	1.2812	1.26599	1.25171	1.23838	1.22604	1.21471	1.20417	1.19399	1.18399	1.17427	1.16495	1.15613	1.1479	1.14037	1.13363
444	DRG32_10	Vielha	42.7265	0.78439	925	Y	2	1.5805	1.55026	1.52104	1.4928	1.46545	1.43895	1.41325	1.38827	1.36396	1.34027	1.31713	1.29448	1.27227	1.25044	1.22892	1.20767	1.18669	1.16614	1.14612	1.12669	1.10788	1.08974	1.07233	1.05568	1.03986	1.02489	1.01084	0.997748	0.985661	0.974627	0.964693	0.955908	0.948317	0.94157	0.934955	0.928218	0.921521	0.915029	0.908904	0.903312	0.898414	0.894374
445	DRG32_11	Vielha	42.7265	0.78439	925	Y	2	4.59885	4.50086	4.40522	4.31186	4.22074	4.13181	4.04503	3.96035	3.87772	3.7971	3.71842	3.64166	3.56676	3.49368	3.42236	3.35276	3.28491	3.21891	3.15487	3.09282	3.03279	2.97482	2.91895	2.86521	2.81363	2.76425	2.71711	2.67224	2.62968	2.58946	2.55162	2.51619	2.48321	2.4524	2.42318	2.39536	2.36907	2.34444	2.32161	2.30071	2.28187	2.26524
446	DRG32_12	Vielha	42.7265	0.78439	925	Y	2	1.69779	1.63938	1.58306	1.52879	1.47651	1.42618	1.37773	1.33113	1.28632	1.24324	1.20186	1.16212	1.12397	1.08736	1.05224	1.01856	0.986339	0.955716	0.926786	0.899588	0.874158	0.850534	0.828753	0.808853	0.790871	0.774844	0.760809	0.748805	0.738868	0.731036	0.725347	0.721837	0.720544	0.721175	0.72314	0.726229	0.730581	0.736333	0.743623	0.752589	0.763369	0.776101
447	DRG32_15	Vielha	42.7265	0.78439	925	Y	1	3.94982	3.90089	3.85461	3.81089	3.76966	3.73082	3.69432	3.66006	3.62796	3.59795	3.56994	3.54385	3.51961	3.49714	3.47635	3.45716	3.43963	3.42402	3.41048	3.39907	3.38985	3.38286	3.37817	3.37582	3.37586	3.37836	3.38335	3.39091	3.40107	3.41389	3.42943	3.44774	3.46887	3.49237	3.51737	3.54355	3.57111	3.60026	3.63122	3.66418	3.69937	3.73698
448	DRG32_16	Vielha	42.7265	0.78439	925	Y	1	0.155	0.14	0.127	0.114	0.102	0.0906	0.0803	0.0708	0.062	0.0539	0.0464	0.0396	0.0333	0.0276	0.0223	0.0175	0.0131	0.00926	0.00604	0.00348	0.00159	0.00043	1.54e-05	0.000385	0.00157	0.00361	0.00653	0.0104	0.0152	0.0209	0.0277	0.0356	0.0445	0.0543	0.0643	0.0744	0.0846	0.0952	0.106	0.118	0.13	0.144
449	DRG32_17	Vielha	42.7265	0.78439	925	Y	2	3.13652	3.06984	3.00532	2.94292	2.88256	2.82418	2.76773	2.71314	2.66035	2.60929	2.55992	2.51216	2.46596	2.42124	2.37796	2.33605	2.29554	2.25659	2.21932	2.18379	2.15002	2.11808	2.08801	2.05985	2.03365	2.00947	1.98733	1.9673	1.94941	1.93372	1.92027	1.90911	1.90028	1.89343	1.88787	1.88335	1.88001	1.87803	1.87757	1.87879	1.88185	1.88692
450	DRG32_18	Vielha	42.7265	0.78439	925	Y	1	5.64698	5.54148	5.43924	5.34016	5.24418	5.15118	5.06109	4.97382	4.88929	4.80739	4.72804	4.65116	4.57666	4.50445	4.43444	4.36655	4.30082	4.23751	4.17679	4.11874	4.06341	4.01087	3.96117	3.91439	3.87058	3.8298	3.79212	3.7576	3.72631	3.6983	3.67363	3.65238	3.6346	3.6198	3.60699	3.59583	3.58654	3.57935	3.5745	3.5722	3.5727	3.57622
451	DRG32_19	Vielha	42.7265	0.78439	925	Y	1	3.95655	3.89556	3.83685	3.78038	3.7261	3.67395	3.62388	3.57584	3.52978	3.48564	3.44338	3.40293	3.36425	3.32729	3.292	3.25832	3.22627	3.19599	3.16758	3.14108	3.11653	3.09397	3.07345	3.055	3.03867	3.0245	3.01253	3.00279	2.99533	2.9902	2.98743	2.98706	2.98915	2.99338	2.99917	3.0063	3.01491	3.02513	3.0371	3.05096	3.06683	3.08486
452	DRG32_2	Vielha	42.7265	0.78439	925	Y	1	3.28022	3.22216	3.16511	3.10905	3.05396	2.99984	2.94666	2.89442	2.8431	2.79269	2.74316	2.69452	2.64673	2.5998	2.5537	2.50841	2.46396	2.42037	2.37766	2.33586	2.29496	2.25498	2.21592	2.17781	2.14064	2.10443	2.06918	2.03492	2.00164	1.96936	1.93808	1.90783	1.8786	1.85027	1.82264	1.7956	1.76922	1.74356	1.71867	1.69462	1.67145	1.64923
453	DRG32_20	Vielha	42.7265	0.78439	925	Y	2	1.25046	1.21298	1.17714	1.14288	1.11015	1.07888	1.04902	1.02053	0.993328	0.967375	0.94261	0.918978	0.896423	0.874889	0.85432	0.834659	0.815935	0.79829	0.781834	0.76661	0.752661	0.74003	0.728761	0.718896	0.710479	0.703552	0.698159	0.694342	0.692146	0.691612	0.692784	0.695705	0.700419	0.706611	0.713645	0.721293	0.729702	0.739016	0.749382	0.760945	0.773851	0.788246
454	DRG32_21	Vielha	42.7265	0.78439	925	P	1	2.08568	2.04562	2.00784	1.97229	1.93887	1.90754	1.87821	1.85084	1.82533	1.80164	1.77969	1.75941	1.74073	1.7236	1.70793	1.69366	1.68085	1.66967	1.66026	1.65269	1.64699	1.64321	1.6414	1.64162	1.6439	1.6483	1.65487	1.66365	1.67469	1.68804	1.70375	1.72188	1.74245	1.76512	1.78916	1.81429	1.84069	1.86854	1.89798	1.9292	1.96235	1.99762
455	DRG32_25	Vielha	42.7265	0.78439	925	Y	1	3.56062	3.51543	3.47149	3.42879	3.3873	3.34701	3.30787	3.26988	3.23301	3.19724	3.16254	3.12888	3.09626	3.06463	3.03399	3.0043	2.9756	2.94797	2.92148	2.89613	2.87193	2.8489	2.82704	2.80638	2.78691	2.76865	2.75161	2.7358	2.72124	2.70793	2.69588	2.68511	2.67563	2.66729	2.65982	2.65313	2.64728	2.64234	2.63838	2.63547	2.63368	2.63307
456	DRG32_28	Vielha	42.7265	0.78439	925	Y	2	6.01975	5.89591	5.77437	5.65512	5.53812	5.42335	5.31078	5.20039	5.09214	4.98602	4.88199	4.78002	4.68009	4.58218	4.48625	4.39229	4.30029	4.21034	4.12249	4.03675	3.95315	3.87168	3.79239	3.71528	3.64036	3.56765	3.49718	3.42895	3.36299	3.29931	3.23793	3.17886	3.12212	3.06747	3.01448	2.96298	2.91309	2.86492	2.8186	2.77423	2.73194	2.69183
457	DRG32_29	Vielha	42.7265	0.78439	925	Y	2	3.38903	3.30236	3.21719	3.13354	3.05141	2.97083	2.89182	2.81438	2.73853	2.6643	2.59169	2.52072	2.45141	2.38377	2.31782	2.25358	2.19103	2.13014	2.07087	2.01321	1.95713	1.90263	1.84969	1.79829	1.74842	1.70007	1.65321	1.60783	1.56392	1.52146	1.48043	1.44083	1.40263	1.36586	1.33059	1.29684	1.26462	1.23392	1.20473	1.17706	1.15089	1.12622
458	DRG32_3	Vielha	42.7265	0.78439	925	Y	2	2.93078	2.8595	2.79013	2.72259	2.65684	2.5928	2.53041	2.46961	2.41033	2.35252	2.29611	2.24104	2.18724	2.13466	2.08322	2.03287	1.98364	1.93566	1.88906	1.84389	1.80019	1.75802	1.71742	1.67844	1.64115	1.60557	1.57177	1.53978	1.50968	1.48149	1.45527	1.43108	1.40895	1.38851	1.36899	1.35011	1.33205	1.31499	1.29911	1.2846	1.27162	1.26037
459	DRG32_34	Vielha	42.7265	0.78439	925	P	1	3.84067	3.78158	3.72378	3.66726	3.61194	3.5578	3.50478	3.45285	3.40194	3.35203	3.30306	3.25499	3.20777	3.16136	3.11572	3.07079	3.02659	2.98324	2.94082	2.89937	2.85892	2.8195	2.78117	2.74394	2.70786	2.67296	2.63928	2.60685	2.57572	2.54591	2.51747	2.49042	2.4648	2.44035	2.4165	2.39307	2.37017	2.34794	2.32649	2.30597	2.2865	2.2682
460	DRG32_4	Vielha	42.7265	0.78439	925	Y	2	2.93541	2.88247	2.8308	2.78037	2.73115	2.6831	2.63619	2.59038	2.54564	2.50194	2.45924	2.41752	2.37673	2.33685	2.29784	2.25966	2.22234	2.18596	2.15059	2.11625	2.08296	2.05076	2.01966	1.98969	1.96087	1.93323	1.90678	1.88157	1.8576	1.83491	1.81351	1.79343	1.7747	1.75711	1.74023	1.72391	1.70827	1.69339	1.67938	1.66633	1.65436	1.64356
461	DRG32_42	Vielha	42.7265	0.78439	925	Y	1	7.8395	7.72565	7.61387	7.5041	7.39631	7.29045	7.18646	7.08432	6.98396	6.88535	6.78845	6.69319	6.59955	6.50747	6.41691	6.32782	6.24023	6.15427	6.07003	5.98754	5.90684	5.82795	5.7509	5.67574	5.60248	5.53116	5.46181	5.39447	5.32917	5.26593	5.20478	5.14577	5.08892	5.03393	4.98023	4.92761	4.87621	4.82617	4.77763	4.73073	4.68561	4.6424
462	DRG32_43	Vielha	42.7265	0.78439	925	P	2	6.99076	6.90049	6.81178	6.72459	6.63892	6.55473	6.47203	6.39077	6.31095	6.23256	6.15556	6.07994	6.00569	5.93278	5.8612	5.79093	5.72198	5.65441	5.58826	5.52356	5.46029	5.39848	5.33814	5.27928	5.2219	5.16603	5.11166	5.05882	5.00751	4.95774	4.90952	4.86287	4.8178	4.77417	4.73175	4.69044	4.65032	4.61143	4.57385	4.53763	4.50282	4.46951
463	DRG32_44	Vielha	42.7265	0.78439	925	P	2	3.11387	3.07895	3.04451	3.01054	2.97705	2.94403	2.91146	2.87935	2.84769	2.81648	2.7857	2.75536	2.72545	2.69596	2.66689	2.63823	2.60999	2.58219	2.55485	2.52797	2.50154	2.47558	2.45007	2.42503	2.40046	2.37635	2.35272	2.32955	2.30686	2.28464	2.2629	2.24163	2.22085	2.20049	2.18049	2.16081	2.14147	2.1225	2.10392	2.08575	2.06801	2.05072
464	DRG32_5	Vielha	42.7265	0.78439	925	Y	2	2.28697	2.23927	2.1929	2.14782	2.10397	2.0613	2.01978	1.97935	1.93996	1.90157	1.86413	1.8276	1.79192	1.75705	1.72294	1.68955	1.65688	1.62507	1.59418	1.56426	1.53535	1.50748	1.48069	1.45502	1.4305	1.40718	1.38508	1.36424	1.34471	1.32652	1.3097	1.29429	1.28034	1.26753	1.25525	1.24329	1.23179	1.2209	1.21075	1.2015	1.19329	1.18626
465	DRG32_6	Vielha	42.7265	0.78439	925	Y	2	2.42332	2.35167	2.28216	2.21474	2.14935	2.08594	2.02446	1.96484	1.90704	1.851	1.79667	1.74398	1.69288	1.64333	1.59526	1.54862	1.50344	1.45986	1.41799	1.37787	1.33953	1.30303	1.26839	1.23567	1.2049	1.17612	1.14937	1.1247	1.10214	1.08173	1.06352	1.04754	1.03383	1.02208	1.01162	1.00222	0.994049	0.987246	0.98197	0.978373	0.976609	0.976832
466	DRG32_7	Vielha	42.7265	0.78439	925	Y	1	1.79285	1.74737	1.70328	1.66052	1.61904	1.57876	1.53963	1.50159	1.46457	1.42852	1.39337	1.35906	1.32552	1.29271	1.26055	1.22899	1.19805	1.16787	1.13857	1.11021	1.08282	1.05647	1.03119	1.00704	0.984058	0.962303	0.94182	0.922657	0.904864	0.888488	0.873579	0.860184	0.848354	0.837712	0.827502	0.817455	0.807747	0.798552	0.790046	0.782405	0.775805	0.77042
467	DRG32_8	Vielha	42.7265	0.78439	925	Y	2	2.91337	2.85566	2.80002	2.74636	2.69459	2.64463	2.59637	2.54975	2.50467	2.46104	2.41877	2.37778	2.33798	2.29928	2.26159	2.22483	2.18904	2.15445	2.12124	2.08948	2.05923	2.03055	2.00352	1.97821	1.95467	1.93298	1.91321	1.89541	1.87966	1.86602	1.85457	1.84536	1.83847	1.83341	1.82923	1.82556	1.82264	1.82068	1.8199	1.82052	1.82276	1.82685
468	DRG32_9	Vielha	42.7265	0.78439	925	Y	1	2.65734	2.61958	2.58293	2.54732	2.51268	2.47895	2.44606	2.41394	2.38253	2.35176	2.32155	2.29185	2.26259	2.2337	2.20511	2.17676	2.14867	2.12101	2.09391	2.06743	2.0416	2.0165	1.99216	1.96865	1.94602	1.92433	1.90362	1.88394	1.86536	1.84793	1.83169	1.81671	1.80303	1.79027	1.77762	1.7648	1.752	1.73939	1.72716	1.71548	1.70455	1.69454
469	DRG33_11	Vielha	42.7265	0.78841	932	Y	2	7.60759	7.51218	7.41821	7.32566	7.23453	7.14477	7.05638	6.96933	6.88359	6.79916	6.716	6.63409	6.55341	6.47394	6.39566	6.31855	6.24262	6.16791	6.09449	6.02235	5.95151	5.882	5.81382	5.747	5.68154	5.61747	5.5548	5.49354	5.43371	5.37533	5.31841	5.26297	5.20902	5.15641	5.10482	5.05415	5.00448	4.95587	4.9084	4.86216	4.81721	4.77363
470	DRG33_13	Vielha	42.7265	0.78841	932	Y	2	3.64496	3.5634	3.48394	3.40651	3.33106	3.2575	3.18578	3.11584	3.0476	2.981	2.91597	2.85246	2.79039	2.7297	2.67032	2.61219	2.55533	2.49992	2.44607	2.39384	2.34328	2.29444	2.24737	2.20212	2.15874	2.11729	2.0778	2.04034	2.00496	1.9717	1.94061	1.91175	1.88517	1.86048	1.83691	1.81418	1.79247	1.77195	1.75281	1.73523	1.71939	1.70547
471	DRG33_14	Vielha	42.7265	0.78841	932	Y	1	4.57701	4.48661	4.39834	4.31217	4.22804	4.14591	4.06574	3.98749	3.91111	3.83656	3.76379	3.69276	3.62343	3.55576	3.48969	3.42519	3.36227	3.30104	3.24158	3.18393	3.12812	3.07417	3.02214	2.97205	2.92394	2.87784	2.83379	2.79182	2.75197	2.71427	2.67876	2.64547	2.61443	2.58539	2.55784	2.53158	2.50674	2.48343	2.46178	2.44191	2.42393	2.40797
472	DRG33_15	Vielha	42.7265	0.78841	932	Y	1	6.44486	6.36279	6.28261	6.20429	6.12782	6.05319	5.98039	5.90939	5.84019	5.77277	5.70711	5.64321	5.58104	5.5206	5.46186	5.40482	5.34948	5.29589	5.24407	5.19404	5.1458	5.09936	5.05473	5.01191	4.97093	4.93178	4.89448	4.85903	4.82545	4.79373	4.7639	4.73596	4.70991	4.68567	4.66303	4.64192	4.6224	4.60451	4.58831	4.57383	4.56114	4.55028
473	DRG33_17	Vielha	42.7265	0.78841	932	Y	1	6.14438	6.0484	5.95403	5.86126	5.77005	5.6804	5.59228	5.50567	5.42056	5.33691	5.25472	5.17396	5.09462	5.01667	4.94009	4.86486	4.79099	4.71852	4.64749	4.57791	4.50979	4.44315	4.37801	4.31438	4.25229	4.19173	4.13274	4.07532	4.0195	3.96528	3.91268	3.86172	3.81242	3.76462	3.71804	3.67257	3.62829	3.58526	3.54356	3.50326	3.46442	3.42713
474	DRG33_19	Vielha	42.7265	0.78841	932	Y	2	5.81114	5.73505	5.66002	5.58606	5.51317	5.44135	5.3706	5.30092	5.23231	5.16478	5.09833	5.03295	4.96865	4.90543	4.84329	4.78223	4.72225	4.66334	4.60549	4.5487	4.49298	4.43831	4.38471	4.33216	4.28067	4.23024	4.18086	4.13254	4.08527	4.03905	3.99388	3.94977	3.9067	3.86465	3.82359	3.7835	3.74439	3.70628	3.66919	3.63311	3.59808	3.5641
475	DRG33_21	Vielha	42.7265	0.78841	932	P	2	2.73709	2.67156	2.60762	2.54524	2.48438	2.425	2.36707	2.31056	2.25542	2.20163	2.14914	2.09792	2.04793	1.99915	1.95152	1.90502	1.85966	1.81551	1.77266	1.73112	1.69093	1.65211	1.61469	1.57871	1.54418	1.51113	1.4796	1.44962	1.4212	1.39439	1.3692	1.34567	1.32382	1.30344	1.28407	1.26555	1.24798	1.23148	1.21616	1.2021	1.18943	1.17824
476	DRG33_3	Vielha	42.7265	0.78841	932	P	2	5.54951	5.47996	5.41135	5.34369	5.27695	5.21113	5.14622	5.08221	5.01909	4.95685	4.89547	4.83496	4.77531	4.71649	4.6585	4.60134	4.545	4.48951	4.43488	4.38112	4.32824	4.27625	4.22515	4.17497	4.12569	4.07734	4.02992	3.98345	3.93792	3.89335	3.84975	3.80713	3.76549	3.72478	3.68487	3.64574	3.60739	3.56985	3.53316	3.49734	3.46242	3.42841
477	DRG33_4	Vielha	42.7265	0.78841	932	Y	2	1.46263	1.44849	1.43472	1.4213	1.40822	1.39546	1.383	1.37081	1.35889	1.34722	1.33577	1.32452	1.31347	1.30259	1.29185	1.28125	1.2708	1.26053	1.2505	1.24071	1.23118	1.22192	1.21295	1.20428	1.19592	1.1879	1.18021	1.17288	1.16592	1.15934	1.15316	1.14739	1.14204	1.13702	1.13207	1.12714	1.12227	1.11751	1.11292	1.10854	1.10442	1.10063
478	DRG33_5	Vielha	42.7265	0.78841	932	Y	2	7.06518	6.961	6.85879	6.75854	6.66021	6.56379	6.46925	6.37658	6.28574	6.19672	6.1095	6.02404	5.94033	5.85834	5.77806	5.69946	5.62254	5.54736	5.47397	5.40238	5.3326	5.26466	5.19857	5.13434	5.072	5.01157	4.95305	4.89647	4.84184	4.78918	4.7385	4.68983	4.64318	4.5984	4.55515	4.51335	4.47305	4.43435	4.39731	4.36202	4.32855	4.29697
479	DRG33_6	Vielha	42.7265	0.78841	932	Y	2	2.19654	2.14553	2.09588	2.04754	2.00048	1.95465	1.91	1.8665	1.8241	1.78276	1.74244	1.70309	1.66468	1.62716	1.59049	1.55463	1.51959	1.48547	1.45234	1.42025	1.38923	1.35931	1.33052	1.30289	1.27648	1.25129	1.22738	1.20477	1.1835	1.1636	1.14511	1.12805	1.11247	1.09812	1.08449	1.0714	1.05898	1.04733	1.03657	1.02683	1.0182	1.01082
480	DRG33_7	Vielha	42.7265	0.78841	932	Y	1	3.19548	3.1327	3.07124	3.01109	2.95223	2.89465	2.83834	2.78328	2.72945	2.67684	2.62544	2.57523	2.5262	2.47833	2.43161	2.38603	2.34159	2.29833	2.25627	2.21543	2.17582	2.13745	2.10032	2.06445	2.02984	1.99652	1.96448	1.93373	1.9043	1.87618	1.84939	1.82394	1.79984	1.77698	1.7552	1.73441	1.71467	1.69602	1.6785	1.66217	1.64707	1.63324
481	DRG33_8	Vielha	42.7265	0.78841	932	Y	2	4.55075	4.47182	4.39479	4.31964	4.24631	4.17476	4.10496	4.03685	3.9704	3.90557	3.84231	3.78059	3.72035	3.66157	3.60419	3.54818	3.49355	3.44043	3.38889	3.33896	3.29067	3.24406	3.19916	3.15599	3.11458	3.07497	3.03719	3.00127	2.96723	2.93511	2.90493	2.87674	2.85055	2.82613	2.80297	2.78089	2.76001	2.74046	2.72234	2.70577	2.69088	2.67777
482	DRG33_9	Vielha	42.7265	0.78841	932	Y	2	2.41429	2.37938	2.34551	2.31264	2.28075	2.24981	2.21978	2.19063	2.16232	2.13483	2.10812	2.08215	2.05691	2.03235	2.00843	1.98514	1.96249	1.94055	1.91939	1.89905	1.87954	1.86089	1.84312	1.82627	1.81035	1.79539	1.78142	1.76846	1.75654	1.74568	1.73591	1.72725	1.71973	1.71317	1.70722	1.70175	1.69683	1.69254	1.68898	1.68621	1.68432	1.68339
483	DRG34_1	Vielha	42.7334	0.77671	909	Y	2	2.80666	2.74223	2.67985	2.61946	2.56099	2.50439	2.4496	2.39655	2.34519	2.29545	2.24727	2.20059	2.15535	2.11149	2.06895	2.02766	1.98767	1.9491	1.9121	1.8767	1.84294	1.81089	1.78059	1.75208	1.72541	1.70063	1.67778	1.65693	1.6381	1.62136	1.60674	1.5943	1.58408	1.57575	1.56861	1.56243	1.55735	1.55354	1.55115	1.55033	1.55125	1.55406
484	DRG34_12	Vielha	42.7334	0.77671	909	Y	1	6.27593	6.20001	6.12521	6.05148	5.9788	5.90715	5.8365	5.76681	5.69808	5.63026	5.56333	5.49726	5.43203	5.36761	5.30398	5.2411	5.17898	5.11771	5.05731	4.99783	4.93928	4.88167	4.82504	4.76939	4.71477	4.66117	4.60863	4.55718	4.50681	4.45757	4.40947	4.36253	4.31678	4.27204	4.22798	4.18449	4.14164	4.0995	4.05816	4.01769	3.97816	3.93967
485	DRG34_13	Vielha	42.7334	0.77671	909	Y	2	3.92077	3.85231	3.78505	3.71896	3.65403	3.59024	3.52758	3.46602	3.40556	3.34616	3.28782	3.23052	3.17423	3.11895	3.06464	3.01131	2.95894	2.90759	2.85728	2.80803	2.75984	2.71273	2.66673	2.62182	2.57804	2.5354	2.4939	2.45356	2.41439	2.37641	2.33962	2.30405	2.2697	2.23645	2.20404	2.17237	2.14153	2.11155	2.08252	2.05449	2.02753	2.00169
486	DRG34_14	Vielha	42.7334	0.77671	909	Y	2	6.50731	6.43476	6.36332	6.29298	6.2237	6.15545	6.08818	6.02188	5.9565	5.89201	5.82839	5.76559	5.70358	5.64233	5.58181	5.52199	5.46287	5.40456	5.34711	5.29056	5.23493	5.18024	5.12651	5.07377	5.02205	4.97136	4.92174	4.8732	4.82578	4.77949	4.73436	4.69041	4.64768	4.60593	4.56477	4.52404	4.48383	4.44425	4.4054	4.36737	4.33026	4.29418
487	DRG34_15	Vielha	42.7334	0.77671	909	Y	2	6.13435	6.02999	5.92752	5.82693	5.72821	5.63135	5.53633	5.44315	5.3518	5.26227	5.17454	5.08861	5.00446	4.92209	4.84149	4.76264	4.68555	4.61026	4.53679	4.46514	4.39532	4.32733	4.26119	4.19688	4.13442	4.07382	4.01506	3.95818	3.90315	3.85	3.79872	3.74932	3.70181	3.65609	3.61201	3.5695	3.52861	3.48938	3.45187	3.4161	3.38214	3.35001
488	DRG34_16	Vielha	42.7334	0.77671	909	P	2	11.8381	11.6775	11.519	11.3626	11.2084	11.0562	10.9063	10.7584	10.6127	10.4691	10.3276	10.1882	10.051	9.9159	9.7829	9.65203	9.52327	9.39663	9.27213	9.14974	9.02948	8.91134	8.79532	8.68141	8.56963	8.45997	8.35242	8.24699	8.14367	8.04247	7.94338	7.8464	7.75153	7.65872	7.56789	7.479	7.39208	7.30715	7.22425	7.1434	7.06463	6.98796
489	DRG34_17	Vielha	42.7334	0.77671	909	Y	2	4.25842	4.19613	4.13482	4.07446	4.01504	3.95653	3.89892	3.84219	3.78633	3.7313	3.67711	3.62371	3.5711	3.51926	3.46817	3.41781	3.36819	3.31935	3.27134	3.22416	3.17782	3.13235	3.08775	3.04403	3.00122	2.95933	2.91836	2.87833	2.83926	2.80116	2.76404	2.72791	2.69279	2.65855	2.62491	2.59179	2.55925	2.52736	2.49617	2.46577	2.4362	2.40754
490	DRG34_18	Vielha	42.7334	0.77671	909	Y	2	3.11788	3.04641	2.97692	2.90936	2.84369	2.77988	2.71787	2.65763	2.59912	2.5423	2.48714	2.43358	2.38158	2.33112	2.28215	2.23462	2.18856	2.14407	2.10122	2.06006	2.02059	1.98287	1.94691	1.91275	1.88041	1.84994	1.82134	1.79467	1.76994	1.74719	1.72644	1.70773	1.69109	1.67627	1.66279	1.65048	1.63946	1.62983	1.62172	1.61523	1.61048	1.60759
491	DRG34_19	Vielha	42.7334	0.77671	909	P	1	2.83015	2.79446	2.7597	2.72582	2.69278	2.66052	2.629	2.59818	2.56801	2.53844	2.50943	2.48094	2.45291	2.4253	2.39807	2.37117	2.34461	2.31852	2.29296	2.26799	2.24364	2.21994	2.19694	2.17467	2.15317	2.13247	2.11262	2.09365	2.07559	2.05849	2.04239	2.02731	2.0133	2.0001	1.98717	1.97434	1.96171	1.94942	1.93756	1.92628	1.91568	1.90589
492	DRG34_3	Vielha	42.7334	0.77671	909	P	2	5.2093	5.11924	5.03076	4.94384	4.85844	4.77454	4.6921	4.61111	4.53151	4.4533	4.37643	4.30087	4.22661	4.1536	4.08181	4.01123	3.94185	3.87374	3.80697	3.74156	3.67752	3.61488	3.55367	3.4939	3.4356	3.3788	3.32352	3.26978	3.2176	3.167	3.11802	3.07067	3.02498	2.98074	2.93757	2.89533	2.8541	2.81399	2.77508	2.73748	2.70127	2.66655
493	DRG34_5	Vielha	42.7334	0.77671	909	Y	2	6.74978	6.64823	6.54806	6.44925	6.35183	6.25579	6.16116	6.06793	5.97611	5.88572	5.79676	5.70925	5.62318	5.53857	5.45543	5.37376	5.29357	5.21481	5.13746	5.06153	4.987	4.91387	4.84213	4.77177	4.70279	4.63517	4.56891	4.50401	4.44045	4.37823	4.31735	4.25778	4.19954	4.14263	4.08709	4.03295	3.9802	3.92883	3.87884	3.83023	3.78299	3.73711
494	DRG34_7	Vielha	42.7334	0.77671	909	Y	2	2.96549	2.90809	2.852	2.79717	2.74357	2.69116	2.63991	2.58975	2.54067	2.49262	2.44557	2.39946	2.35426	2.30994	2.26645	2.22375	2.18186	2.14086	2.10084	2.06183	2.02385	1.98693	1.95111	1.91642	1.88289	1.85054	1.81942	1.78955	1.76097	1.73369	1.70777	1.68322	1.66008	1.63809	1.61678	1.59596	1.57574	1.55625	1.53759	1.5199	1.50327	1.48784
495	DRG34_8	Vielha	42.7334	0.77671	909	Y	2	3.49225	3.43138	3.37159	3.31288	3.25521	3.19857	3.14293	3.08828	3.03459	2.98185	2.93002	2.87909	2.82904	2.77985	2.73149	2.68395	2.63723	2.59137	2.54642	2.50238	2.45929	2.41715	2.37598	2.33579	2.29661	2.25845	2.22133	2.18526	2.15026	2.11635	2.08355	2.05186	2.02132	1.99176	1.96291	1.93467	1.9071	1.88027	1.85425	1.82911	1.80493	1.78176
496	DRG35_1	Vielha	42.7389	0.76158	884	Y	2	3.48375	3.41656	3.35058	3.2858	3.22221	3.1598	3.09857	3.03851	2.9796	2.92184	2.86521	2.80972	2.75534	2.70208	2.64991	2.59884	2.54886	2.5	2.45226	2.40566	2.3602	2.31588	2.27272	2.23071	2.18988	2.15021	2.11172	2.07442	2.03831	2.00339	1.96968	1.93718	1.9059	1.87575	1.84657	1.8183	1.791	1.76469	1.73943	1.71526	1.6922	1.67032
497	DRG35_2	Vielha	42.7389	0.76158	884	Y	2	1.32785	1.30216	1.27727	1.25315	1.22974	1.20702	1.18495	1.16349	1.1426	1.12225	1.10239	1.08299	1.06401	1.04541	1.02716	1.00922	0.9916	0.974396	0.957679	0.941479	0.925826	0.910748	0.896277	0.882441	0.86927	0.856794	0.845042	0.834044	0.823829	0.814427	0.805868	0.798181	0.791395	0.785284	0.779388	0.773545	0.767859	0.762439	0.757389	0.752818	0.748831	0.745534
498	DRG35_4	Vielha	42.7389	0.76158	884	P	2	4.09311	4.004	3.91678	3.83143	3.74795	3.66631	3.58649	3.50849	3.43229	3.35786	3.2852	3.21429	3.14511	3.07764	3.01187	2.94779	2.8854	2.82475	2.76588	2.70878	2.65348	2.59999	2.5483	2.49843	2.45039	2.40419	2.35984	2.31734	2.27671	2.23795	2.20107	2.16609	2.13301	2.10171	2.07195	2.04367	2.0169	1.99173	1.96821	1.94639	1.92634	1.90812
499	DRG35_5	Vielha	42.7389	0.76158	884	Y	1	4.6518	4.58372	4.51701	4.45166	4.38767	4.32503	4.26375	4.20381	4.14521	4.08795	4.03202	3.97742	3.92414	3.87218	3.82153	3.77219	3.72417	3.67749	3.63218	3.58821	3.54561	3.50436	3.46448	3.42595	3.38878	3.35296	3.31851	3.28541	3.25368	3.2233	3.19428	3.16662	3.14032	3.11536	3.09166	3.06922	3.04806	3.02818	3.0096	2.99235	2.97642	2.96185
500	DRG35_6	Vielha	42.7389	0.76158	884	Y	2	6.54415	6.44324	6.34433	6.24737	6.15234	6.05917	5.96783	5.87826	5.79043	5.70428	5.61977	5.53686	5.45549	5.37562	5.29721	5.22021	5.14464	5.0706	4.99818	4.92742	4.85835	4.79101	4.72544	4.66168	4.59976	4.53972	4.48159	4.42542	4.37123	4.31908	4.26898	4.22099	4.17514	4.13114	4.08845	4.04688	4.00653	3.96755	3.93006	3.8942	3.86008	3.82784
501	DRG35_7	Vielha	42.7389	0.76158	884	Y	2	4.28753	4.17984	4.07472	3.97211	3.87196	3.77421	3.67881	3.58569	3.49481	3.40611	3.31953	3.23501	3.1525	3.07194	2.99329	2.91647	2.84151	2.76855	2.69767	2.62893	2.56237	2.49803	2.43596	2.37621	2.31881	2.26381	2.21125	2.16119	2.11365	2.06869	2.02636	1.98669	1.94973	1.91512	1.88214	1.85054	1.82048	1.79215	1.7657	1.74131	1.71915	1.69938
502	DRG36_1	Vielha	42.7366	0.76037	877	Y	2	3.16315	3.10905	3.05656	3.00565	2.95633	2.90855	2.86232	2.81761	2.77441	2.7327	2.69246	2.65369	2.61635	2.58045	2.54595	2.51285	2.48115	2.45093	2.42221	2.39501	2.36933	2.34519	2.32259	2.30155	2.28207	2.26416	2.24784	2.2331	2.21997	2.20845	2.19854	2.19027	2.18363	2.17856	2.17487	2.17252	2.17154	2.17197	2.17386	2.17723	2.18213	2.18859
503	DRG36_10	Vielha	42.7366	0.76037	877	Y	2	2.73798	2.66783	2.60057	2.53611	2.47438	2.41531	2.3588	2.30478	2.25318	2.2039	2.15688	2.11203	2.06927	2.02852	1.98971	1.95275	1.91769	1.88474	1.85405	1.82568	1.7997	1.77617	1.75514	1.73669	1.72086	1.70772	1.69733	1.68974	1.68503	1.68325	1.68446	1.68873	1.6961	1.70616	1.71805	1.73144	1.74654	1.76354	1.78264	1.80404	1.82793	1.8545
504	DRG36_15	Vielha	42.7366	0.76037	877	Y	1	5.17334	5.08172	4.99267	4.90613	4.82202	4.74029	4.66085	4.58366	4.50864	4.43573	4.36485	4.29595	4.22895	4.16378	4.10039	4.0387	3.97876	3.92073	3.86477	3.81091	3.75921	3.70972	3.66248	3.61754	3.57496	3.53478	3.49706	3.46184	3.42916	3.39909	3.37168	3.34695	3.32498	3.30539	3.28743	3.27084	3.25578	3.24243	3.23097	3.22155	3.21436	3.20957
505	DRG36_19	Vielha	42.7366	0.76037	877	P	1	1.55896	1.51853	1.48004	1.44343	1.40866	1.37568	1.34442	1.31485	1.2869	1.26053	1.23569	1.21231	1.19036	1.16977	1.1505	1.1325	1.11579	1.10053	1.08681	1.07468	1.06418	1.05534	1.04821	1.04281	1.03918	1.03737	1.03741	1.03934	1.0432	1.04902	1.05685	1.06671	1.07865	1.0924	1.1074	1.12346	1.1407	1.15924	1.17922	1.20075	1.22397	1.249
506	DRG36_2	Vielha	42.7366	0.76037	877	Y	1	2.2979	2.22428	2.15331	2.08493	2.01909	1.95573	1.8948	1.83625	1.78002	1.72605	1.6743	1.62471	1.57723	1.53179	1.48836	1.44687	1.40735	1.36995	1.33477	1.30186	1.27125	1.24299	1.21712	1.19367	1.1727	1.15423	1.13832	1.125	1.11432	1.1063	1.10101	1.09847	1.09872	1.10149	1.10621	1.11266	1.12097	1.13128	1.14371	1.1584	1.17546	1.19504
507	DRG36_20	Vielha	42.7366	0.76037	877	Y	1	9.84016	9.71624	9.59382	9.47291	9.3535	9.23559	9.11917	9.00423	8.89078	8.77881	8.66831	8.55927	8.4517	8.34558	8.24093	8.13772	8.03596	7.93569	7.83691	7.73962	7.64383	7.54954	7.45675	7.36546	7.27567	7.18739	7.10062	7.01536	6.93161	6.84937	6.76864	6.68944	6.61175	6.53555	6.4608	6.38747	6.31558	6.24513	6.17615	6.10864	6.04261	5.97807
508	DRG36_22	Vielha	42.7366	0.76037	877	P	2	7.22504	7.08918	6.95663	6.82731	6.70118	6.57816	6.45819	6.34123	6.22719	6.11603	6.00768	5.90208	5.79917	5.69888	5.60116	5.50596	5.41329	5.32333	5.23622	5.15198	5.07068	4.99234	4.91701	4.84474	4.77558	4.70955	4.64672	4.58712	4.53079	4.47778	4.42814	4.38191	4.33912	4.29945	4.26218	4.22708	4.1943	4.164	4.13636	4.11153	4.08966	4.07093
509	DRG36_23	Vielha	42.7366	0.76037	877	Y	1	2.11746	2.07441	2.03302	1.99319	1.95488	1.91801	1.88252	1.84834	1.81541	1.78366	1.75302	1.72343	1.69482	1.66712	1.64028	1.61423	1.58899	1.56476	1.54167	1.51977	1.4991	1.47971	1.46166	1.44499	1.42975	1.41598	1.40375	1.39308	1.38404	1.37667	1.37101	1.36713	1.36506	1.36444	1.36452	1.36504	1.36617	1.36809	1.37095	1.37494	1.38023	1.38698
510	DRG36_3	Vielha	42.7366	0.76037	877	Y	1	5.87613	5.77231	5.67063	5.57106	5.47356	5.37809	5.2846	5.19304	5.10338	5.01558	4.92958	4.84535	4.76285	4.68204	4.60286	4.52528	4.44932	4.3751	4.30271	4.23217	4.16351	4.09678	4.03199	3.96917	3.90837	3.84961	3.79291	3.73832	3.68586	3.63555	3.58744	3.54156	3.49793	3.45629	3.41615	3.37732	3.33992	3.30407	3.26988	3.23749	3.20701	3.17855
511	DRG36_4	Vielha	42.7366	0.76037	877	Y	1	1.68491	1.63672	1.59014	1.54514	1.50165	1.45962	1.41899	1.37972	1.34175	1.30501	1.26947	1.23506	1.20173	1.16943	1.13809	1.10767	1.0782	1.04981	1.02262	0.996668	0.971991	0.948633	0.926634	0.906036	0.886879	0.869205	0.853055	0.838469	0.82549	0.814157	0.804511	0.796595	0.790449	0.78577	0.781948	0.778763	0.776355	0.774866	0.774435	0.775203	0.777311	0.780899
512	DRG36_5	Vielha	42.7366	0.76037	877	Y	2	4.38129	4.2691	4.16014	4.05435	3.95168	3.85206	3.75545	3.66178	3.571	3.48305	3.39788	3.31543	3.23565	3.15847	3.08385	3.01172	2.94212	2.87521	2.81111	2.74985	2.69147	2.63601	2.58351	2.53401	2.48755	2.44417	2.4039	2.36679	2.33288	2.3022	2.27479	2.2507	2.22996	2.21225	2.19691	2.18371	2.1728	2.16435	2.1585	2.15541	2.15524	2.15813
513	DRG36_6	Vielha	42.7366	0.76037	877	Y	1	4.85914	4.83192	4.80596	4.78122	4.75766	4.73523	4.71391	4.69364	4.6744	4.65613	4.6388	4.62237	4.6068	4.59205	4.57807	4.56484	4.55238	4.54084	4.53032	4.52083	4.51241	4.50507	4.49883	4.49373	4.48978	4.48702	4.48545	4.48511	4.48602	4.48821	4.49169	4.4965	4.50265	4.50994	4.51797	4.5266	4.53592	4.54602	4.557	4.56895	4.58196	4.59614
514	DRG36_7	Vielha	42.7366	0.76037	877	Y	1	4.61916	4.55745	4.49803	4.44088	4.38594	4.33317	4.28253	4.23397	4.18744	4.14291	4.10032	4.05963	4.0208	3.98378	3.94853	3.915	3.88322	3.85335	3.82547	3.79962	3.77583	3.75412	3.73452	3.71707	3.7018	3.68873	3.67789	3.66932	3.66304	3.65909	3.65748	3.65827	3.66146	3.66685	3.67397	3.68266	3.69304	3.70519	3.71923	3.73527	3.75339	3.77371
515	DRG36_8	Vielha	42.7366	0.76037	877	Y	2	3.15379	3.14081	3.12922	3.11897	3.11003	3.10234	3.09587	3.09056	3.08638	3.08327	3.0812	3.08012	3.07998	3.08075	3.08236	3.0848	3.08808	3.09237	3.09778	3.10432	3.11203	3.12093	3.13104	3.14241	3.15504	3.16897	3.18422	3.20082	3.21879	3.23817	3.25898	3.28125	3.30499	3.32999	3.35578	3.3822	3.40936	3.43736	3.46632	3.49633	3.52752	3.55997
516	DRG36_9	Vielha	42.7366	0.76037	877	Y	2	3.47306	3.43355	3.39604	3.36048	3.32681	3.29497	3.26491	3.23657	3.20989	3.18483	3.16132	3.1393	3.11872	3.09954	3.08168	3.06509	3.04982	3.03604	3.02387	3.01335	3.00452	2.99741	2.99207	2.98852	2.98681	2.98697	2.98904	2.99305	2.99905	3.00708	3.01716	3.02933	3.04364	3.05978	3.07714	3.09551	3.11504	3.13586	3.15811	3.18193	3.20747	3.23486
517	DRG37_1	Vielha	42.7065	0.80882	1423	Y	1	4.31468	4.25434	4.19529	4.13748	4.08087	4.02543	3.9711	3.91785	3.86565	3.81444	3.76419	3.71486	3.66642	3.61881	3.572	3.52595	3.48068	3.4363	3.39289	3.35049	3.30912	3.26882	3.22961	3.19152	3.15458	3.11883	3.08429	3.05099	3.01897	2.98824	2.95885	2.93082	2.90418	2.87871	2.85397	2.8298	2.80629	2.78355	2.76168	2.74079	2.72097	2.70232
518	DRG37_2	Vielha	42.7065	0.80882	1423	Y	2	11.5941	11.4716	11.3524	11.2364	11.1235	11.0138	10.9073	10.8039	10.7036	10.6065	10.5125	10.4216	10.3338	10.2491	10.1675	10.0889	10.0134	9.94111	9.87199	9.80604	9.74329	9.68372	9.62734	9.57414	9.52413	9.4773	9.43366	9.39321	9.35594	9.32186	9.29096	9.26325	9.23873	9.21733	9.19895	9.18356	9.17118	9.16184	9.15558	9.15241	9.15238	9.1555
519	DRG37_3	Vielha	42.7065	0.80882	1423	Y	1	12.4292	12.2465	12.0662	11.8886	11.7134	11.5409	11.371	11.2036	11.0389	10.8768	10.7174	10.5606	10.4064	10.2549	10.1062	9.96007	9.81667	9.67595	9.53787	9.40243	9.26962	9.13942	9.01181	8.88679	8.76434	8.64444	8.52709	8.41226	8.29996	8.19015	8.08284	7.978	7.87562	7.77573	7.67836	7.58355	7.4913	7.4016	7.31445	7.22985	7.14779	7.06828
520	DRG37_4	Vielha	42.7065	0.80882	1423	Y	2	14.0185	13.8277	13.6398	13.4547	13.2725	13.0932	12.9166	12.7428	12.5718	12.4035	12.238	12.0752	11.9151	11.7576	11.6029	11.4507	11.3012	11.1545	11.0104	10.8691	10.7305	10.5947	10.4617	10.3315	10.2041	10.0795	9.95783	9.83897	9.72298	9.60988	9.49968	9.3924	9.28805	9.18651	9.08755	8.99108	8.89715	8.80583	8.71716	8.63121	8.54803	8.46767
521	DRG37_5	Vielha	42.7065	0.80882	1423	Y	1	27.4331	27.7041	27.9716	28.2356	28.496	28.7526	29.0055	29.2545	29.4996	29.7406	29.9776	30.2104	30.4389	30.6632	30.883	31.0983	31.3092	31.516	31.7188	31.9176	32.1126	32.3037	32.491	32.6745	32.8543	33.0305	33.203	33.3719	33.5373	33.6992	33.8577	34.0127	34.1644	34.3122	34.4552	34.5929	34.7256	34.8536	34.9772	35.0965	35.2118	35.3234
522	DRG37_6	Vielha	42.7065	0.80882	1423	Y	1	11.4022	11.2205	11.0435	10.871	10.7031	10.5398	10.381	10.2268	10.077	9.9318	9.79107	9.65482	9.52304	9.39571	9.27282	9.15435	9.04033	8.93084	8.82589	8.7255	8.62966	8.53837	8.45164	8.36945	8.29182	8.21874	8.15021	8.08624	8.02681	7.97194	7.92161	7.87584	7.83461	7.79781	7.76522	7.73676	7.7125	7.69251	7.67684	7.66557	7.65876	7.65648
523	DRG37_7	Vielha	42.7065	0.80882	1423	Y	1	2.71395	2.65984	2.60769	2.55746	2.50908	2.46249	2.41764	2.37446	2.3329	2.29291	2.25442	2.21737	2.18172	2.14739	2.11433	2.08249	2.05188	2.02268	1.99497	1.96882	1.94427	1.92136	1.90015	1.88066	1.86296	1.84708	1.83306	1.82097	1.81083	1.8027	1.79662	1.79264	1.7908	1.79079	1.79196	1.79409	1.79732	1.80179	1.80765	1.81504	1.82411	1.835
524	DRG37_8	Vielha	42.7065	0.80882	1423	Y	2	5.10277	5.031	4.96111	4.89303	4.82669	4.762	4.6989	4.63731	4.57716	4.51837	4.46086	4.40456	4.3494	4.2953	4.24219	4.18999	4.13873	4.08861	4.03977	3.99228	3.94618	3.90153	3.85841	3.81685	3.77693	3.73869	3.7022	3.66751	3.63469	3.60379	3.57487	3.54798	3.52319	3.50005	3.47768	3.45575	3.43446	3.41404	3.39467	3.37657	3.35994	3.34499
525	DRG37_9	Vielha	42.7065	0.80882	1423	Y	1	12.6081	12.479	12.3518	12.2267	12.1034	11.9821	11.8627	11.7453	11.6297	11.5159	11.4041	11.294	11.1858	11.0794	10.9748	10.8719	10.7708	10.6716	10.5741	10.4786	10.3849	10.2931	10.2032	10.1152	10.0292	9.94507	9.8629	9.78268	9.70444	9.62818	9.55392	9.48167	9.41143	9.3431	9.27643	9.21134	9.1479	9.08615	9.02616	8.96798	8.91166	8.85728
526	DRG38_1	Vielha	42.7454	0.70552	823	Y	1	3.16414	3.10819	3.05345	2.99989	2.94747	2.89616	2.84592	2.79671	2.74849	2.70124	2.6549	2.60946	2.56487	2.5211	2.4781	2.43585	2.39435	2.3537	2.31396	2.27516	2.23733	2.2005	2.16469	2.12994	2.09627	2.06372	2.0323	2.00206	1.97301	1.9452	1.91864	1.89336	1.8694	1.84653	1.82432	1.80261	1.78149	1.76108	1.74147	1.72277	1.70507	1.68849
527	DRG38_2	Vielha	42.7454	0.70552	823	P	2	4.44149	4.33939	4.23984	4.14278	4.04815	3.95589	3.86594	3.77826	3.69278	3.60943	3.52818	3.44895	3.3717	3.29636	3.22287	3.15119	3.08132	3.01342	2.94758	2.88384	2.82227	2.76289	2.70577	2.65093	2.59844	2.54833	2.50065	2.45545	2.41276	2.37265	2.33514	2.3003	2.26816	2.23838	2.21029	2.18365	2.1586	2.1353	2.11393	2.09462	2.07754	2.06285
528	DRG38_3	Vielha	42.7454	0.70552	823	Y	1	10.422	10.2703	10.1209	9.97366	9.82866	9.68584	9.54517	9.40663	9.27018	9.1358	9.00346	8.87313	8.74479	8.6184	8.49394	8.37139	8.25075	8.13211	8.01552	7.901	7.78857	7.67826	7.57008	7.46404	7.36018	7.25851	7.15904	7.06181	6.96683	6.87412	6.7837	6.69558	6.6098	6.52618	6.44439	6.36432	6.28603	6.20962	6.13516	6.06272	5.99239	5.92423
529	DRG38_4	Vielha	42.7454	0.70552	823	P	2	1.98651	1.94032	1.89574	1.8527	1.81116	1.77105	1.73233	1.69494	1.65883	1.62394	1.59022	1.55763	1.52609	1.49557	1.466	1.43734	1.40961	1.38296	1.35749	1.33324	1.31025	1.28857	1.26822	1.24926	1.23172	1.21565	1.20107	1.18803	1.17657	1.16674	1.15856	1.15208	1.14734	1.14404	1.14158	1.13973	1.13863	1.13844	1.13928	1.14129	1.14462	1.14941
530	DRG39_10	Jueu	42.7381	0.72204	838	Y	1	1.05966	1.02893	1.0001	0.97312	0.947964	0.92459	0.902957	0.883026	0.864759	0.848115	0.833055	0.81954	0.80753	0.796986	0.78787	0.78014	0.773825	0.769036	0.765855	0.764309	0.764426	0.766232	0.769755	0.775021	0.782057	0.790891	0.80155	0.81406	0.828448	0.844743	0.86297	0.883157	0.90533	0.929258	0.954476	0.980819	1.0084	1.03732	1.0677	1.09965	1.13327	1.16867
531	DRG39_12	Jueu	42.7381	0.72204	838	P	1	4.56013	4.48385	4.40908	4.33579	4.26395	4.19354	4.12454	4.05692	3.99065	3.9257	3.86207	3.79971	3.73861	3.67873	3.62006	3.56257	3.50627	3.45123	3.39749	3.34508	3.29401	3.2443	3.19596	3.14901	3.10347	3.05937	3.0167	2.9755	2.93577	2.89754	2.86083	2.82564	2.792	2.75974	2.72849	2.69815	2.6688	2.64052	2.6134	2.58753	2.56299	2.53987
532	DRG39_13	Jueu	42.7381	0.72204	838	P	2	5.37477	5.30468	5.23571	5.16785	5.10107	5.03535	4.97066	4.90699	4.84432	4.78262	4.72187	4.66206	4.60315	4.54514	4.48799	4.43169	4.37625	4.32172	4.26814	4.21554	4.16392	4.1133	4.0637	4.01512	3.9676	3.92113	3.87574	3.83145	3.78826	3.7462	3.70528	3.66551	3.62691	3.58933	3.55248	3.51627	3.48075	3.44601	3.41211	3.37911	3.3471	3.31613
533	DRG39_14	Jueu	42.7381	0.72204	838	P	2	3.32891	3.26136	3.19587	3.13239	3.07086	3.01124	2.95348	2.89751	2.84329	2.79077	2.73989	2.69061	2.64286	2.5966	2.55178	2.50834	2.46631	2.42583	2.38698	2.34981	2.31436	2.28067	2.24878	2.21873	2.19056	2.1643	2.14	2.11769	2.09742	2.07923	2.06315	2.04922	2.03749	2.02763	2.01902	2.01143	2.00501	1.99991	1.99628	1.99426	1.994	1.99565
534	DRG39_16	Jueu	42.7381	0.72204	838	P	1	6.81641	6.70445	6.59487	6.48761	6.38262	6.27984	6.17922	6.0807	5.98423	5.88975	5.79721	5.70655	5.61772	5.53066	5.44531	5.36163	5.27963	5.19946	5.12121	5.04495	4.9707	4.89852	4.82844	4.7605	4.69476	4.63125	4.57002	4.5111	4.45455	4.4004	4.3487	4.2995	4.25282	4.20836	4.16545	4.12387	4.08375	4.04525	4.00853	3.97374	3.94101	3.91052
535	DRG39_9	Jueu	42.7381	0.72204	838	Y	1	3.55531	3.49695	3.43973	3.38362	3.32861	3.27467	3.22178	3.16993	3.11909	3.06925	3.02038	2.97246	2.92549	2.87942	2.83426	2.78997	2.74656	2.70408	2.66257	2.62203	2.58249	2.54395	2.50644	2.46996	2.43454	2.40018	2.36691	2.33473	2.30366	2.27372	2.24492	2.21727	2.1908	2.16535	2.14062	2.11653	2.09314	2.07052	2.04875	2.02789	2.00802	1.98921
536	DRG4_1	Vielha	42.7012	0.92666	1458	P	2	9.17824	9.06322	8.95013	8.83894	8.7296	8.62208	8.51632	8.4123	8.30996	8.20927	8.11018	8.01266	7.91666	7.82214	7.72907	7.63739	7.54713	7.4584	7.37128	7.28581	7.202	7.1199	7.03953	6.96092	6.88411	6.80911	6.73597	6.66472	6.59537	6.52797	6.46255	6.39912	6.33774	6.27813	6.21977	6.1625	6.10643	6.05168	5.99838	5.94664	5.89659	5.84836
537	DRG4_10	Vielha	42.7012	0.92666	1458	P	2	4.89968	4.78085	4.66534	4.55309	4.44409	4.33826	4.23559	4.13603	4.03952	3.94604	3.85554	3.76798	3.68332	3.60151	3.52251	3.44629	3.37286	3.30234	3.2348	3.17027	3.10879	3.05038	2.99509	2.94293	2.89394	2.84815	2.80559	2.76629	2.73028	2.6976	2.66827	2.64233	2.6198	2.60044	2.58377	2.5696	2.55805	2.54925	2.54329	2.5403	2.5404	2.54369
538	DRG4_11	Vielha	42.7012	0.92666	1458	P	1	4.72593	4.62907	4.53503	4.44373	4.35515	4.26922	4.18591	4.10516	4.02692	3.95114	3.87778	3.8068	3.73812	3.67172	3.60755	3.54554	3.48575	3.42831	3.37333	3.32084	3.27088	3.22346	3.17863	3.13642	3.09686	3.05997	3.0258	2.99437	2.96571	2.93986	2.91685	2.89671	2.87947	2.86485	2.85229	2.84161	2.83292	2.82637	2.82208	2.82019	2.82084	2.82415
539	DRG4_12	Vielha	42.7012	0.92666	1458	P	2	5.32391	5.20466	5.08859	4.97563	4.86571	4.75877	4.65471	4.55349	4.45501	4.35922	4.26604	4.1754	4.08723	4.00145	3.918	3.8368	3.75789	3.68147	3.60766	3.53654	3.46814	3.40252	3.33973	3.27983	3.22286	3.16888	3.11795	3.0701	3.02541	2.98391	2.94565	2.91071	2.87911	2.85044	2.82385	2.79902	2.77617	2.75548	2.73717	2.72144	2.70847	2.69849
540	DRG4_13	Vielha	42.7012	0.92666	1458	P	1	4.46152	4.36122	4.26477	4.17215	4.08331	3.99823	3.91688	3.83923	3.76525	3.6949	3.62816	3.565	3.50538	3.44928	3.39666	3.34749	3.30181	3.2597	3.22123	3.18642	3.15529	3.12785	3.10412	3.08413	3.06789	3.05542	3.04673	3.04186	3.04081	3.0436	3.05026	3.0608	3.07523	3.09339	3.11491	3.13966	3.16774	3.19922	3.23421	3.27278	3.31502	3.36102
541	DRG4_14	Vielha	42.7012	0.92666	1458	P	1	3.80787	3.72353	3.64115	3.56069	3.48212	3.4054	3.3305	3.25737	3.18597	3.11628	3.04826	2.98186	2.91705	2.85379	2.79205	2.73179	2.67303	2.61587	2.56038	2.50659	2.45452	2.4042	2.35566	2.30891	2.264	2.22094	2.17977	2.1405	2.10317	2.06779	2.0344	2.00303	1.97369	1.94616	1.91997	1.89495	1.87123	1.8489	1.82808	1.80889	1.79143	1.77581
542	DRG4_16	Vielha	42.7012	0.92666	1458	P	2	5.6625	5.58033	5.50213	5.42785	5.35744	5.29085	5.22805	5.16898	5.11361	5.06188	5.01375	4.96917	4.92811	4.8905	4.85632	4.82551	4.7981	4.77423	4.75398	4.7374	4.72452	4.71535	4.70994	4.70831	4.7105	4.71653	4.72644	4.74026	4.75801	4.77973	4.80545	4.8352	4.869	4.90661	4.94749	4.99146	5.03864	5.08915	5.14314	5.2007	5.26198	5.32709
543	DRG4_17	Vielha	42.7012	0.92666	1458	Y	1	3.11587	3.07126	3.02807	2.98632	2.94601	2.90713	2.8697	2.83372	2.79919	2.7661	2.73448	2.70432	2.67562	2.64838	2.62262	2.59833	2.57552	2.5542	2.53437	2.51602	2.49914	2.48373	2.46978	2.45728	2.44624	2.43663	2.42846	2.42171	2.41639	2.41248	2.40997	2.40887	2.40917	2.41087	2.41403	2.41866	2.42476	2.43231	2.44131	2.45176	2.46365	2.47697
544	DRG4_18	Vielha	42.7012	0.92666	1458	P	1	10.0159	9.88403	9.75487	9.62833	9.50441	9.38306	9.26425	9.14794	9.03411	8.92271	8.81373	8.70711	8.60285	8.50088	8.4012	8.30375	8.20857	8.11575	8.02535	7.9374	7.85192	7.76894	7.68848	7.61057	7.53522	7.46247	7.39233	7.32484	7.26001	7.19787	7.13845	7.08176	7.02784	6.9765	6.9274	6.88039	6.83557	6.79302	6.75281	6.71503	6.67975	6.64706
545	DRG4_19	Vielha	42.7012	0.92666	1458	Y	1	6.21318	6.09126	5.97211	5.8557	5.742	5.63099	5.52264	5.41691	5.31379	5.21323	5.11523	5.01974	4.92674	4.8362	4.7481	4.66241	4.57913	4.49836	4.42014	4.34449	4.27143	4.20099	4.13318	4.06802	4.00553	3.94574	3.88866	3.83431	3.7827	3.73387	3.68783	3.6446	3.6042	3.56647	3.53109	3.49794	3.46711	3.43866	3.41268	3.38923	3.3684	3.35026
546	DRG4_2	Vielha	42.7012	0.92666	1458	Y	2	5.92585	5.82205	5.72028	5.62052	5.52275	5.42696	5.33312	5.24122	5.15124	5.06317	4.97698	4.89265	4.81017	4.72952	4.65068	4.57363	4.49839	4.42499	4.35347	4.28385	4.21613	4.15034	4.08648	4.02457	3.96462	3.90664	3.85065	3.79666	3.74469	3.69474	3.64683	3.60098	3.55719	3.51536	3.47524	3.43675	3.39997	3.36493	3.3317	3.30032	3.27087	3.24339
547	DRG4_20	Vielha	42.7012	0.92666	1458	P	2	3.41892	3.33257	3.24852	3.16669	3.08703	3.00947	2.93397	2.86046	2.78888	2.71918	2.65129	2.58515	2.52071	2.4579	2.39668	2.33697	2.27881	2.22235	2.16771	2.11493	2.06405	2.01511	1.96817	1.92327	1.88044	1.83973	1.80118	1.76484	1.73076	1.69897	1.66952	1.64245	1.61781	1.59523	1.57398	1.55382	1.5349	1.5174	1.5015	1.48736	1.47516	1.46507
548	DRG4_21	Vielha	42.7012	0.92666	1458	Y	2	4.53523	4.44398	4.35514	4.26866	4.18452	4.1027	4.02315	3.94585	3.87078	3.7979	3.72718	3.65859	3.5921	3.52769	3.46532	3.40497	3.34665	3.29046	3.23645	3.18465	3.13507	3.08774	3.04267	2.99988	2.9594	2.92123	2.88539	2.85192	2.82082	2.79211	2.76582	2.74196	2.72056	2.70142	2.68419	2.66874	2.65516	2.64354	2.63396	2.62652	2.6213	2.61838
549	DRG4_22	Vielha	42.7012	0.92666	1458	Y	1	5.31726	5.21422	5.11365	5.0155	4.91972	4.82625	4.73504	4.64605	4.55921	4.47447	4.39178	4.3111	4.23235	4.1555	4.08049	4.00726	3.93585	3.86639	3.79899	3.73368	3.67052	3.60953	3.55075	3.49423	3.44001	3.38811	3.3386	3.29149	3.24684	3.20469	3.16506	3.12801	3.09357	3.06143	3.03098	3.002	2.97463	2.94901	2.92529	2.90361	2.88411	2.86694
550	DRG4_23	Vielha	42.7012	0.92666	1458	Y	2	9.03407	8.92797	8.82506	8.72532	8.62877	8.53539	8.44519	8.35815	8.27429	8.19359	8.11605	8.04167	7.97045	7.90238	7.83747	7.7757	7.71711	7.66176	7.60966	7.56081	7.5152	7.47283	7.43367	7.39773	7.365	7.33547	7.30912	7.28596	7.26597	7.24914	7.23546	7.22493	7.21754	7.21327	7.2121	7.21402	7.21905	7.22719	7.23847	7.25288	7.27045	7.29118
551	DRG4_24	Vielha	42.7012	0.92666	1458	Y	2	12.3655	12.2408	12.1185	11.9986	11.881	11.7656	11.6524	11.5413	11.4322	11.3251	11.2198	11.1164	11.0146	10.9145	10.816	10.719	10.6235	10.5297	10.4379	10.3479	10.2599	10.174	10.0902	10.0085	9.92909	9.85191	9.77706	9.70459	9.63457	9.56704	9.50207	9.43971	9.38002	9.32256	9.26648	9.21146	9.15769	9.10539	9.05475	9.00596	8.95923	8.91476
552	DRG4_25	Vielha	42.7012	0.92666	1458	Y	1	3.90384	3.82186	3.74318	3.66777	3.59556	3.5265	3.46055	3.39766	3.33778	3.28085	3.22682	3.17565	3.12728	3.08167	3.03876	2.9985	2.96093	2.92619	2.89439	2.86556	2.83974	2.81696	2.79727	2.78069	2.76728	2.75705	2.75005	2.74631	2.74587	2.74877	2.75504	2.76471	2.77784	2.79415	2.81312	2.83457	2.85861	2.88536	2.91494	2.94747	2.98307	3.02185
553	DRG4_26	Vielha	42.7012	0.92666	1458	Y	1	3.91251	3.81546	3.72159	3.63083	3.54308	3.45826	3.37628	3.29705	3.22049	3.1465	3.07501	3.00591	2.93914	2.87459	2.81218	2.75183	2.69357	2.63763	2.58419	2.5333	2.48504	2.43948	2.39668	2.35671	2.31965	2.28555	2.25448	2.22652	2.20173	2.18018	2.16194	2.14707	2.13565	2.12719	2.12073	2.11591	2.11295	2.11208	2.11352	2.11748	2.12418	2.13385
554	DRG4_27	Vielha	42.7012	0.92666	1458	P	1	7.99019	7.8539	7.72011	7.58879	7.4599	7.33338	7.20921	7.08732	6.96768	6.85025	6.73497	6.62181	6.51073	6.40167	6.2946	6.18947	6.08629	5.98519	5.88624	5.78947	5.69491	5.60262	5.5126	5.4249	5.33955	5.25657	5.17602	5.09791	5.02229	4.94918	4.87861	4.81062	4.74525	4.68222	4.62096	4.5613	4.50336	4.44727	4.39316	4.34117	4.29143	4.24407
555	DRG4_28	Vielha	42.7012	0.92666	1458	Y	1	4.66194	4.53679	4.41477	4.29585	4.17999	4.06713	3.95724	3.85029	3.74622	3.645	3.54658	3.45092	3.35799	3.26773	3.18011	3.09509	3.01269	2.93302	2.85617	2.78217	2.71103	2.6428	2.57749	2.51513	2.45574	2.39937	2.34602	2.29574	2.24854	2.20445	2.1635	2.12573	2.09114	2.05947	2.03016	2.00301	1.97818	1.9558	1.936	1.91891	1.90469	1.89346
556	DRG4_3	Vielha	42.7012	0.92666	1458	P	1	4.97565	4.85338	4.73432	4.61842	4.50562	4.39586	4.28908	4.18522	4.08423	3.98604	3.8906	3.79785	3.70773	3.62018	3.53513	3.45255	3.37244	3.29497	3.22025	3.14831	3.07922	3.01299	2.9497	2.88937	2.83204	2.77778	2.72661	2.67858	2.63374	2.59212	2.55378	2.51876	2.48709	2.45844	2.4321	2.40782	2.38576	2.3661	2.34898	2.33459	2.32309	2.31463
557	DRG4_30	Vielha	42.7012	0.92666	1458	P	1	7.23891	7.12704	7.01692	6.90852	6.8018	6.69672	6.59325	6.49136	6.391	6.29213	6.19473	6.09876	6.00417	5.91094	5.81902	5.72838	5.63904	5.55109	5.46461	5.37961	5.29613	5.21418	5.13381	5.05502	4.97785	4.90232	4.82846	4.7563	4.68585	4.61715	4.55021	4.48508	4.42176	4.36	4.29929	4.23943	4.18056	4.1228	4.06628	4.01114	3.95749	3.90546
558	DRG4_4	Vielha	42.7012	0.92666	1458	P	2	8.00837	7.85555	7.70623	7.56037	7.41793	7.27885	7.14308	7.01057	6.88128	6.75516	6.63215	6.51221	6.39528	6.28133	6.17029	6.06212	5.95685	5.85461	5.75548	5.65951	5.56673	5.47718	5.3909	5.30792	5.22828	5.15201	5.07916	5.00976	4.94385	4.88145	4.82262	4.76738	4.71577	4.66752	4.62204	4.57912	4.53892	4.50155	4.46715	4.43586	4.40781	4.38314
559	DRG4_5	Vielha	42.7012	0.92666	1458	P	1	4.70121	4.60252	4.50673	4.4138	4.32369	4.23634	4.15173	4.06981	3.99053	3.91386	3.83975	3.76817	3.69905	3.63238	3.5681	3.50617	3.44661	3.38956	3.33508	3.28322	3.234	3.18746	3.14362	3.10251	3.06416	3.02861	2.99587	2.96599	2.93899	2.9149	2.89375	2.87557	2.8604	2.84798	2.83784	2.82981	2.824	2.82052	2.81949	2.82102	2.82522	2.83221
560	DRG4_6	Vielha	42.7012	0.92666	1458	P	1	4.16472	4.07922	3.99682	3.9175	3.8412	3.76787	3.69746	3.62994	3.56525	3.50335	3.44419	3.38772	3.33389	3.28266	3.23399	3.18782	3.14419	3.10325	3.06509	3.02975	2.99725	2.96763	2.94092	2.91715	2.89634	2.87854	2.86376	2.85204	2.84342	2.83791	2.83556	2.83638	2.84043	2.84742	2.85684	2.86852	2.88258	2.89913	2.9183	2.94021	2.96499	2.99275
561	DRG4_8	Vielha	42.7012	0.92666	1458	Y	1	6.81978	6.69803	6.57899	6.46264	6.34899	6.238	6.12969	6.02402	5.92099	5.8206	5.72281	5.62764	5.53505	5.44505	5.35762	5.27274	5.19044	5.11075	5.0337	4.9593	4.88754	4.81844	4.752	4.68821	4.6271	4.56865	4.51287	4.45977	4.40935	4.36161	4.31657	4.27421	4.23455	4.1975	4.16287	4.13062	4.10078	4.07342	4.04857	4.02628	4.00661	3.98959
562	DRG4_9	Vielha	42.7012	0.92666	1458	Y	2	3.7516	3.67732	3.60499	3.53459	3.46609	3.39944	3.33461	3.27158	3.2103	3.15075	3.09288	3.03667	2.98207	2.92907	2.87761	2.82768	2.77927	2.7325	2.68741	2.64404	2.60241	2.56255	2.52449	2.48824	2.45384	2.42132	2.39068	2.36198	2.33522	2.31043	2.28765	2.26689	2.24818	2.23133	2.21597	2.20194	2.18933	2.17825	2.16877	2.16099	2.15498	2.15085
563	DRG40_10	Jueu	42.7363	0.72043	872	Y	2	5.33202	5.25962	5.18849	5.11858	5.04989	4.98238	4.91604	4.85085	4.78677	4.7238	4.6619	4.60106	4.54124	4.48244	4.42463	4.36778	4.31191	4.25706	4.20328	4.15058	4.09899	4.04852	3.99919	3.95101	3.90401	3.8582	3.81361	3.77024	3.72811	3.68725	3.64768	3.6094	3.57244	3.53665	3.50174	3.46761	3.43433	3.40197	3.37059	3.34026	3.31105	3.28302
564	DRG40_11	Jueu	42.7363	0.72043	872	Y	2	3.3938	3.34587	3.2988	3.25257	3.20717	3.16257	3.11877	3.07573	3.03345	2.9919	2.95106	2.91091	2.87144	2.83263	2.79445	2.75689	2.71995	2.6837	2.64815	2.61333	2.57925	2.54593	2.51338	2.48161	2.45064	2.42049	2.39116	2.36268	2.33505	2.30829	2.28242	2.25745	2.23339	2.21013	2.18743	2.16521	2.14352	2.12243	2.10197	2.08222	2.06321	2.04502
565	DRG40_2	Jueu	42.7363	0.72043	872	P	2	1.69918	1.67515	1.65176	1.62899	1.60681	1.58518	1.56408	1.54346	1.5233	1.50357	1.48424	1.46526	1.44662	1.42827	1.41019	1.39235	1.37475	1.35749	1.34062	1.32416	1.30814	1.29259	1.27752	1.26296	1.24893	1.23547	1.22259	1.21031	1.19866	1.18767	1.17735	1.16774	1.15885	1.15047	1.14217	1.13381	1.12549	1.1173	1.10935	1.10174	1.09458	1.08796
566	DRG40_5	Jueu	42.7363	0.72043	872	P	2	10.1042	9.98176	9.86088	9.74151	9.62364	9.50727	9.39239	9.27899	9.16706	9.0566	8.9476	8.84006	8.73396	8.6293	8.52608	8.42428	8.32391	8.22498	8.12752	8.03152	7.93699	7.84393	7.75235	7.66225	7.57363	7.48651	7.40089	7.31676	7.23414	7.15303	7.07344	6.99536	6.91881	6.84371	6.76993	6.69741	6.6262	6.55633	6.48783	6.42074	6.3551	6.29093
567	DRG40_6	Jueu	42.7363	0.72043	872	P	2	1.34074	1.30561	1.27169	1.23892	1.20726	1.17666	1.14708	1.11846	1.09077	1.06395	1.03796	1.01275	0.988272	0.964487	0.941343	0.918795	0.896861	0.875653	0.855258	0.835714	0.817057	0.799326	0.782556	0.766785	0.752051	0.738389	0.725838	0.714434	0.704214	0.695217	0.687477	0.681034	0.675923	0.671872	0.668329	0.665096	0.6623	0.660068	0.658527	0.657804	0.658026	0.659321
568	DRG40_7	Jueu	42.7363	0.72043	872	Y	2	3.8388	3.7732	3.70881	3.64562	3.5836	3.52273	3.46298	3.40435	3.3468	3.29032	3.23487	3.18045	3.12703	3.07459	3.02311	2.97256	2.92296	2.87437	2.82682	2.78033	2.73492	2.6906	2.64738	2.60528	2.56431	2.52449	2.48583	2.44834	2.41204	2.37695	2.34307	2.31043	2.27903	2.24871	2.21914	2.19021	2.162	2.13459	2.10806	2.0825	2.05799	2.0346
569	DRG42_1	Jueu	42.7024	0.71194	1156	Y	2	2.51246	2.44882	2.38695	2.3268	2.26834	2.21155	2.15638	2.10279	2.05077	2.00026	1.95125	1.90368	1.85753	1.81277	1.76935	1.72725	1.68647	1.64712	1.60925	1.57289	1.53807	1.50481	1.47314	1.44307	1.41464	1.38788	1.36281	1.33944	1.31782	1.29796	1.27989	1.26364	1.24923	1.23643	1.2248	1.21419	1.2047	1.19644	1.18951	1.18403	1.18009	1.1778
570	DRG42_10	Jueu	42.7024	0.71194	1156	Y	1	0.0881	0.0706	0.0552	0.0417	0.0302	0.0206	0.0128	0.00698	0.00293	0.000679	0.000199	0.00146	0.00443	0.00909	0.0154	0.0233	0.0329	0.0442	0.0573	0.0723	0.089	0.108	0.128	0.15	0.175	0.201	0.229	0.259	0.291	0.325	0.361	0.399	0.439	0.481	0.524	0.569	0.616	0.663	0.713	0.764	0.817	0.872
571	DRG42_102	Jueu	42.7024	0.71194	1156	Y	1	1.83702	1.77712	1.71919	1.66319	1.6091	1.55687	1.50648	1.4579	1.41109	1.36602	1.32266	1.28097	1.24093	1.2025	1.16564	1.13033	1.09659	1.06449	1.03411	1.00546	0.978568	0.953461	0.930158	0.908684	0.889061	0.871312	0.85546	0.841529	0.829541	0.819519	0.811487	0.805468	0.801484	0.799334	0.798618	0.799195	0.801161	0.804612	0.809644	0.816354	0.824836	0.835188
572	DRG42_103	Jueu	42.7024	0.71194	1156	Y	1	2.16287	2.10886	2.05653	2.00585	1.9568	1.90936	1.86349	1.81917	1.77636	1.73506	1.69521	1.65681	1.61982	1.58421	1.54996	1.51704	1.48547	1.45532	1.42665	1.39948	1.37382	1.34969	1.32712	1.30612	1.2867	1.26889	1.25271	1.23817	1.2253	1.21411	1.20461	1.19684	1.1908	1.18633	1.1831	1.18098	1.18007	1.18044	1.18217	1.18534	1.19003	1.19633
573	DRG42_104	Jueu	42.7024	0.71194	1156	Y	1	3.05249	2.97094	2.8916	2.81442	2.73936	2.66637	2.59542	2.52646	2.45946	2.39436	2.33114	2.26974	2.21013	2.15226	2.09609	2.04159	1.98876	1.93774	1.88859	1.84135	1.79605	1.75272	1.71138	1.67206	1.6348	1.59963	1.56656	1.53564	1.50689	1.48033	1.45601	1.43394	1.41417	1.39641	1.38015	1.36521	1.3517	1.33976	1.32951	1.32108	1.3146	1.31018
574	DRG42_106	Jueu	42.7024	0.71194	1156	Y	1	0.736117	0.707776	0.680968	0.655649	0.631772	0.609291	0.58816	0.568332	0.549763	0.532405	0.516213	0.501141	0.487142	0.474171	0.462181	0.451127	0.441032	0.432017	0.424175	0.417538	0.412143	0.408023	0.405213	0.403748	0.403662	0.40499	0.407767	0.412027	0.417804	0.425134	0.434051	0.444589	0.456783	0.470364	0.484786	0.499857	0.515702	0.532447	0.550219	0.569144	0.589349	0.610958
575	DRG42_11	Jueu	42.7024	0.71194	1156	Y	2	1.89624	1.84615	1.79755	1.75039	1.70465	1.66029	1.61728	1.57559	1.53517	1.49601	1.45805	1.42128	1.38566	1.35115	1.31772	1.28533	1.25401	1.22384	1.19487	1.16713	1.14065	1.11545	1.09155	1.069	1.04779	1.02797	1.00956	0.992584	0.977063	0.963025	0.950496	0.939499	0.93006	0.921964	0.914781	0.908358	0.902801	0.89821	0.894689	0.89234	0.891268	0.891573
576	DRG42_111	Jueu	42.7024	0.71194	1156	Y	1	3.6879	3.62972	3.57381	3.52013	3.46864	3.41928	3.37201	3.32679	3.28357	3.24231	3.20295	3.16546	3.12978	3.09587	3.0637	3.0332	3.00441	2.97747	2.95247	2.92945	2.90843	2.88946	2.87256	2.85775	2.84509	2.83459	2.82629	2.82022	2.81641	2.8149	2.81571	2.81888	2.82444	2.83214	2.84147	2.85227	2.86464	2.87871	2.89457	2.91237	2.9322	2.95418
577	DRG42_113	Jueu	42.7024	0.71194	1156	Y	1	2.38415	2.32159	2.26137	2.20343	2.1477	2.09413	2.04266	1.99322	1.94576	1.9002	1.8565	1.81459	1.77441	1.73589	1.69898	1.66362	1.62984	1.5978	1.56763	1.53938	1.51308	1.48878	1.46653	1.44637	1.42835	1.4125	1.39889	1.38754	1.37852	1.37185	1.36759	1.36577	1.36646	1.36929	1.37359	1.3791	1.38599	1.39441	1.40453	1.4165	1.43049	1.44665
578	DRG42_114	Jueu	42.7024	0.71194	1156	Y	1	2.36996	2.29814	2.22886	2.16208	2.09773	2.03575	1.9761	1.91872	1.86354	1.81052	1.7596	1.71071	1.66382	1.61886	1.57577	1.5345	1.49508	1.45766	1.42236	1.3892	1.35824	1.32951	1.30305	1.27891	1.25712	1.23773	1.22078	1.20629	1.19433	1.18493	1.17812	1.17395	1.17246	1.17332	1.1759	1.17996	1.18565	1.19313	1.20254	1.21403	1.22777	1.2439
579	DRG42_116	Jueu	42.7024	0.71194	1156	Y	1	2.55329	2.51484	2.47825	2.44348	2.41053	2.37937	2.34997	2.32233	2.29642	2.27221	2.2497	2.22885	2.20966	2.19209	2.17613	2.16177	2.14901	2.13794	2.12859	2.12099	2.11515	2.11106	2.10875	2.10823	2.1095	2.11258	2.11748	2.1242	2.13277	2.14318	2.15545	2.1696	2.18562	2.20342	2.22277	2.24361	2.26597	2.28991	2.31549	2.34276	2.37177	2.40258
580	DRG42_119	Jueu	42.7024	0.71194	1156	Y	2	3.09227	3.04242	2.99531	2.95086	2.909	2.86966	2.83275	2.7982	2.76593	2.73588	2.70796	2.6821	2.65823	2.63626	2.61612	2.59774	2.58117	2.56661	2.55423	2.54407	2.53619	2.53065	2.5275	2.52679	2.52858	2.53292	2.53986	2.54946	2.56176	2.57684	2.59473	2.6155	2.63919	2.66538	2.69322	2.72239	2.75309	2.78553	2.81991	2.85642	2.89526	2.93663
581	DRG42_12	Jueu	42.7024	0.71194	1156	Y	1	0.615	0.568	0.522	0.479	0.438	0.399	0.362	0.327	0.294	0.263	0.233	0.206	0.18	0.155	0.133	0.112	0.092	0.0742	0.0582	0.0441	0.0319	0.0216	0.0133	0.00698	0.00272	0.000557	0.000516	0.00264	0.00697	0.0135	0.0224	0.0336	0.0471	0.0627	0.0797	0.098	0.118	0.139	0.162	0.187	0.213	0.242
582	DRG42_120	Jueu	42.7024	0.71194	1156	Y	1	2.99814	2.93759	2.87887	2.82192	2.76672	2.7132	2.66132	2.61103	2.56229	2.51504	2.46925	2.42487	2.38185	2.34013	2.29969	2.26046	2.22248	2.18588	2.15077	2.11717	2.08512	2.05464	2.02578	1.99856	1.97301	1.94918	1.92708	1.90676	1.88824	1.87156	1.85675	1.84384	1.83287	1.82357	1.8154	1.80817	1.80201	1.79704	1.7934	1.7912	1.79057	1.79164
583	DRG42_121	Jueu	42.7024	0.71194	1156	Y	2	2.03184	1.97554	1.92108	1.86837	1.81737	1.76799	1.72018	1.67387	1.62899	1.58549	1.54328	1.50232	1.46252	1.42383	1.38619	1.34952	1.31386	1.27938	1.2462	1.21439	1.18399	1.15504	1.1276	1.10171	1.07743	1.0548	1.03387	1.01469	0.997307	0.981774	0.968138	0.956448	0.946753	0.938668	0.931419	0.924729	0.918781	0.913754	0.909829	0.907186	0.906006	0.90647
584	DRG42_123	Jueu	42.7024	0.71194	1156	Y	1	4.24956	4.16389	4.08021	3.99846	3.91859	3.84054	3.76426	3.68968	3.61675	3.54542	3.47562	3.40729	3.34038	3.27484	3.2106	3.14761	3.08589	3.02558	2.9668	2.90958	2.85398	2.80004	2.74779	2.6973	2.64859	2.60172	2.55673	2.51366	2.47256	2.43347	2.39644	2.36151	2.32872	2.29774	2.26786	2.23885	2.21085	2.18403	2.15856	2.1346	2.1123	2.09183
585	DRG42_124	Jueu	42.7024	0.71194	1156	Y	2	2.18124	2.13718	2.09436	2.05274	2.01226	1.9729	1.9346	1.89734	1.86106	1.82573	1.79131	1.75776	1.72503	1.69309	1.6619	1.63141	1.60164	1.57267	1.54458	1.5174	1.49117	1.46593	1.44169	1.41851	1.3964	1.37541	1.35557	1.33692	1.31948	1.30329	1.28839	1.27481	1.26257	1.25145	1.24094	1.23086	1.22133	1.21247	1.20438	1.19718	1.19098	1.1859
586	DRG42_125	Jueu	42.7024	0.71194	1156	Y	2	3.21067	3.15294	3.09671	3.04191	2.98853	2.9365	2.88579	2.83636	2.78815	2.74113	2.69525	2.65047	2.60674	2.56403	2.52229	2.48147	2.4416	2.40277	2.36508	2.32856	2.29324	2.25915	2.22632	2.19479	2.16459	2.13576	2.10833	2.08232	2.05778	2.03473	2.01322	1.99327	1.97491	1.95787	1.94158	1.92584	1.9108	1.89658	1.88332	1.87114	1.86018	1.85058
587	DRG42_126	Jueu	42.7024	0.71194	1156	Y	2	3.6938	3.61998	3.54861	3.47962	3.41294	3.3485	3.28624	3.22607	3.16795	3.11179	3.05752	3.00509	2.95442	2.90544	2.85809	2.8123	2.7681	2.72567	2.68517	2.64663	2.61012	2.57567	2.54334	2.51319	2.48526	2.45961	2.43628	2.41533	2.3968	2.38076	2.36724	2.35631	2.34801	2.34195	2.33738	2.33399	2.33199	2.33154	2.33281	2.336	2.34127	2.34881
588	DRG42_127	Jueu	42.7024	0.71194	1156	Y	1	3.58403	3.52917	3.47562	3.42334	3.37227	3.32235	3.27354	3.22579	3.17903	3.13321	3.0883	3.04422	3.00092	2.95837	2.91649	2.87525	2.83465	2.79485	2.75593	2.71794	2.68092	2.64491	2.60995	2.57609	2.54336	2.51181	2.48148	2.45241	2.42464	2.39822	2.37317	2.34956	2.32741	2.3064	2.28592	2.26572	2.24595	2.22676	2.2083	2.19071	2.17414	2.15873
589	DRG42_128	Jueu	42.7024	0.71194	1156	Y	1	2.56875	2.50125	2.43614	2.37336	2.31286	2.25457	2.19843	2.14439	2.09238	2.04235	1.99424	1.94798	1.90352	1.8608	1.81976	1.78035	1.74258	1.70664	1.67263	1.64061	1.6106	1.58267	1.55684	1.53316	1.51168	1.49243	1.47546	1.46081	1.44852	1.43864	1.43121	1.42627	1.42387	1.42365	1.42491	1.42741	1.43131	1.43678	1.44398	1.45308	1.46423	1.4776
590	DRG42_129	Jueu	42.7024	0.71194	1156	Y	1	1.77817	1.72748	1.67841	1.63092	1.58496	1.5405	1.4975	1.4559	1.41568	1.3768	1.3392	1.30285	1.26771	1.23373	1.20088	1.16912	1.13846	1.10902	1.08088	1.05407	1.02861	1.00455	0.981897	0.960697	0.940975	0.922762	0.906088	0.890984	0.877478	0.865602	0.855386	0.846859	0.840053	0.834722	0.830376	0.826843	0.824237	0.822673	0.822264	0.823128	0.825377	0.829128
591	DRG42_13	Jueu	42.7024	0.71194	1156	Y	2	0.110907	0.0993157	0.0886701	0.0789194	0.0700129	0.0619001	0.0545305	0.0478535	0.0418185	0.0363751	0.0314727	0.0270606	0.0230885	0.0195056	0.0162616	0.0133057	0.0106564	0.00843143	0.0067257	0.00558063	0.00503764	0.00513815	0.00592358	0.00743533	0.00971482	0.0128035	0.0167427	0.0215739	0.0273385	0.034078	0.0418336	0.0506469	0.0605593	0.0712797	0.0822157	0.093154	0.104229	0.115576	0.127329	0.139623	0.152592	0.166371
592	DRG42_130	Jueu	42.7024	0.71194	1156	Y	2	1.6221	1.57584	1.53159	1.4893	1.44888	1.41028	1.37342	1.33822	1.30463	1.27256	1.24195	1.21273	1.18482	1.15817	1.13268	1.10831	1.08507	1.06317	1.04273	1.02382	1.00649	0.990778	0.976751	0.964459	0.953953	0.945287	0.938514	0.933687	0.930858	0.93008	0.931406	0.934889	0.940582	0.948083	0.956579	0.965782	0.975877	0.987054	0.999498	1.0134	1.02894	1.04631
593	DRG42_131	Jueu	42.7024	0.71194	1156	Y	1	9.09061	8.96777	8.84761	8.73011	8.61525	8.50299	8.39333	8.28622	8.18166	8.07961	7.98005	7.88296	7.78831	7.69608	7.60625	7.51879	7.43371	7.35111	7.27102	7.19346	7.11845	7.04601	6.97614	6.90886	6.8442	6.78216	6.72277	6.66602	6.61195	6.56057	6.51189	6.46593	6.4227	6.38206	6.34372	6.30758	6.27371	6.24217	6.21304	6.18638	6.16227	6.14077
594	DRG42_132	Jueu	42.7024	0.71194	1156	Y	2	2.51301	2.45899	2.40685	2.35658	2.30814	2.26152	2.2167	2.17366	2.13237	2.09282	2.05498	2.01883	1.98434	1.95151	1.9203	1.8907	1.86272	1.83643	1.81188	1.78909	1.76805	1.7488	1.73134	1.71568	1.70183	1.68982	1.67966	1.67135	1.66491	1.66036	1.6577	1.65695	1.65813	1.66111	1.66564	1.67166	1.67921	1.68834	1.69913	1.71162	1.72588	1.74196
595	DRG42_132.2.	Jueu	42.7024	0.71194	1156	Y	1	3.45149	3.38188	3.3139	3.2475	3.18265	3.11929	3.05737	2.99685	2.93767	2.8798	2.82318	2.76777	2.71352	2.66037	2.60829	2.55722	2.50719	2.45832	2.4107	2.36436	2.31935	2.27569	2.23344	2.19261	2.15324	2.11538	2.07906	2.0443	2.01116	1.97966	1.94985	1.92175	1.8954	1.8705	1.84646	1.82306	1.80044	1.77875	1.75812	1.7387	1.72063	1.70405
596	DRG42_133	Jueu	42.7024	0.71194	1156	Y	1	2.37364	2.30089	2.23034	2.16196	2.0957	2.03152	1.96939	1.90925	1.85108	1.79484	1.74048	1.68796	1.63724	1.58829	1.54107	1.49553	1.45169	1.40968	1.36956	1.33137	1.29512	1.26086	1.22861	1.19839	1.17023	1.14416	1.12021	1.09841	1.07878	1.06135	1.04614	1.0332	1.02253	1.01391	1.00684	1.00114	0.996948	0.994367	0.993517	0.994515	0.997477	1.00252
597	DRG42_134	Jueu	42.7024	0.71194	1156	Y	1	2.43986	2.36689	2.29589	2.22684	2.15969	2.09441	2.03097	1.96934	1.90948	1.85135	1.79493	1.74017	1.68705	1.63552	1.58556	1.53713	1.49025	1.44501	1.40149	1.35969	1.31965	1.28138	1.24492	1.21028	1.17749	1.14656	1.11754	1.09042	1.06525	1.04204	1.02082	1.00161	0.984423	0.969039	0.954991	0.942121	0.930541	0.920366	0.911709	0.904683	0.899403	0.895982
598	DRG42_135	Jueu	42.7024	0.71194	1156	Y	1	3.008	2.93274	2.85987	2.78934	2.72109	2.65509	2.59126	2.52956	2.46993	2.41233	2.3567	2.30298	2.25113	2.20108	2.15279	2.1062	2.06135	2.0184	1.97743	1.93851	1.90165	1.8669	1.83429	1.80386	1.77565	1.7497	1.72603	1.70468	1.6857	1.66912	1.65497	1.64329	1.63412	1.62714	1.62174	1.61769	1.61515	1.61425	1.61515	1.618	1.62293	1.63011
599	DRG42_136	Jueu	42.7024	0.71194	1156	Y	1	4.03787	3.93129	3.82843	3.72924	3.63366	3.54163	3.45309	3.36799	3.28628	3.20788	3.13275	3.06084	2.99207	2.9264	2.86377	2.80412	2.7475	2.69406	2.64392	2.59712	2.5537	2.5137	2.47717	2.44413	2.41462	2.38869	2.36638	2.34772	2.33275	2.32151	2.31404	2.31038	2.31057	2.31428	2.32088	2.33014	2.3422	2.35722	2.37536	2.39675	2.42156	2.44993
600	DRG42_137	Jueu	42.7024	0.71194	1156	Y	1	1.86187	1.80997	1.75954	1.71055	1.66294	1.61667	1.57172	1.52802	1.48555	1.44426	1.4041	1.36505	1.32704	1.29005	1.25404	1.21895	1.18481	1.15171	1.11975	1.08895	1.05934	1.03095	1.00381	0.977968	0.953441	0.930264	0.90847	0.888089	0.869155	0.851698	0.83575	0.821344	0.808511	0.796987	0.786249	0.77611	0.766695	0.758128	0.750533	0.744034	0.738757	0.734824
601	DRG42_138	Jueu	42.7024	0.71194	1156	Y	1	0.00610243	0.0190822	0.0336016	0.04964	0.0671769	0.0861918	0.106664	0.128573	0.151899	0.17662	0.202716	0.230168	0.258953	0.289052	0.320444	0.353109	0.387046	0.422291	0.458876	0.49682	0.536139	0.576852	0.618978	0.662533	0.707536	0.754006	0.801959	0.851415	0.90239	0.954904	1.00897	1.06462	1.12185	1.18053	1.24037	1.30126	1.36327	1.42647	1.49093	1.55672	1.62392	1.69258
602	DRG42_139	Jueu	42.7024	0.71194	1156	Y	1	2.16337	2.08392	2.00695	1.93241	1.86025	1.79041	1.72283	1.65746	1.59424	1.53311	1.47403	1.41693	1.36176	1.30847	1.25699	1.20727	1.15934	1.11334	1.06938	1.02749	0.987719	0.950112	0.914708	0.88155	0.85068	0.82214	0.795972	0.772218	0.750921	0.732121	0.715863	0.702186	0.691134	0.682373	0.675232	0.669473	0.665254	0.662732	0.662064	0.663408	0.666921	0.672761
603	DRG42_14	Jueu	42.7024	0.71194	1156	Y	1	1.058	1.01891	0.981601	0.946003	0.912063	0.879723	0.848926	0.819616	0.791734	0.765224	0.740029	0.716092	0.693355	0.671761	0.651254	0.631776	0.613355	0.596138	0.580237	0.565696	0.552558	0.54087	0.530672	0.522012	0.514931	0.509474	0.505686	0.50361	0.503289	0.504769	0.508093	0.513305	0.52045	0.529211	0.538946	0.549426	0.560797	0.573205	0.586796	0.601717	0.618115	0.636136
604	DRG42_140	Jueu	42.7024	0.71194	1156	Y	1	5.64933	5.54963	5.45251	5.35789	5.2657	5.17588	5.08835	5.00305	4.9199	4.83885	4.75981	4.68272	4.60752	4.53413	4.46248	4.3925	4.32424	4.25785	4.19348	4.13118	4.071	4.013	3.95723	3.90374	3.8526	3.80385	3.75754	3.71374	3.6725	3.63387	3.5979	3.56465	3.53417	3.50609	3.47961	3.45447	3.43083	3.40888	3.38879	3.37074	3.3549	3.34145
605	DRG42_141	Jueu	42.7024	0.71194	1156	Y	1	3.29477	3.2199	3.14747	3.07739	3.0096	2.94402	2.88059	2.81923	2.75988	2.70246	2.64691	2.59315	2.54111	2.49072	2.44192	2.39462	2.34888	2.30488	2.26275	2.22257	2.18437	2.14821	2.11414	2.08221	2.05248	2.025	1.99982	1.97699	1.95657	1.93861	1.92315	1.91026	1.89999	1.89194	1.88532	1.87985	1.87572	1.8731	1.87218	1.87314	1.87615	1.88141
606	DRG42_142	Jueu	42.7024	0.71194	1156	Y	1	1.5177	1.46281	1.40998	1.35915	1.31026	1.26327	1.21813	1.17477	1.13316	1.09323	1.05494	1.01823	0.983052	0.94935	0.917073	0.88617	0.856664	0.828687	0.802343	0.77767	0.754711	0.733504	0.714092	0.696514	0.68081	0.667022	0.655189	0.645353	0.637554	0.631832	0.628228	0.626783	0.627536	0.630195	0.634165	0.639232	0.645534	0.653205	0.662383	0.673204	0.685805	0.70032
607	DRG42_143	Jueu	42.7024	0.71194	1156	Y	1	4.32254	4.25135	4.18197	4.11436	4.04845	3.98422	3.92161	3.86058	3.80107	3.74305	3.68647	3.63128	3.57743	3.52489	3.47359	3.4235	3.37464	3.32712	3.28103	3.2364	3.19328	3.1517	3.11169	3.0733	3.03657	3.00151	2.96819	2.93662	2.90686	2.87893	2.85287	2.82872	2.80651	2.78599	2.76662	2.74822	2.73089	2.71476	2.69996	2.6866	2.67481	2.6647
608	DRG42_145	Jueu	42.7024	0.71194	1156	Y	1	2.45485	2.39888	2.34474	2.29238	2.24174	2.19275	2.14536	2.0995	2.05512	2.01215	1.97053	1.93021	1.89112	1.85321	1.81641	1.78065	1.74598	1.71254	1.68044	1.64973	1.62046	1.59268	1.56644	1.54178	1.51875	1.49741	1.47779	1.45995	1.44394	1.4298	1.41758	1.40733	1.39909	1.39254	1.387	1.38223	1.37836	1.37557	1.374	1.3738	1.37513	1.37815
609	DRG42_146	Jueu	42.7024	0.71194	1156	Y	1	0.00589926	0.018032	0.0308163	0.0442181	0.0582032	0.0727377	0.0877873	0.103318	0.119296	0.135687	0.152457	0.169572	0.186998	0.204701	0.222646	0.2408	0.259172	0.277834	0.296848	0.316243	0.336047	0.356288	0.376995	0.398197	0.419922	0.442198	0.465055	0.48852	0.512622	0.53739	0.562853	0.589038	0.615974	0.643451	0.671044	0.698599	0.726216	0.753992	0.782027	0.810418	0.839264	0.868664
610	DRG42_147	Jueu	42.7024	0.71194	1156	Y	1	2.44215	2.38496	2.32931	2.27517	2.22246	2.17114	2.12114	2.07241	2.0249	1.97854	1.93329	1.88908	1.84586	1.80356	1.76215	1.72155	1.6818	1.64304	1.60538	1.56887	1.53354	1.49945	1.46663	1.43512	1.40497	1.37621	1.34891	1.32308	1.29878	1.27605	1.25492	1.23546	1.21768	1.20126	1.18548	1.17012	1.15532	1.14126	1.12809	1.11598	1.10509	1.09559
611	DRG42_148	Jueu	42.7024	0.71194	1156	Y	2	1.47284	1.45077	1.4296	1.40928	1.38978	1.37105	1.35305	1.33576	1.31912	1.30309	1.28765	1.27275	1.25834	1.2444	1.23088	1.21774	1.205	1.19277	1.18112	1.17009	1.15971	1.15	1.14099	1.13272	1.12522	1.11851	1.11264	1.10762	1.10349	1.10027	1.09801	1.09673	1.09645	1.09698	1.09787	1.09899	1.10042	1.10225	1.10459	1.10753	1.11118	1.11561
612	DRG42_149	Jueu	42.7024	0.71194	1156	Y	2	1.73647	1.70348	1.67172	1.64111	1.6116	1.58312	1.5556	1.52899	1.50322	1.47822	1.45394	1.43031	1.40726	1.38473	1.36266	1.34098	1.31973	1.29906	1.27911	1.25992	1.24155	1.22403	1.20742	1.19178	1.17713	1.16355	1.15107	1.13974	1.12962	1.12074	1.11317	1.10695	1.10212	1.09832	1.09479	1.09126	1.08791	1.08491	1.08244	1.08066	1.07975	1.07989
613	DRG42_149.2.	Jueu	42.7024	0.71194	1156	Y	2	1.90568	1.888	1.87117	1.85512	1.83979	1.82513	1.81107	1.79756	1.78453	1.77192	1.75967	1.74773	1.73603	1.7245	1.7131	1.70176	1.6905	1.67949	1.66885	1.65862	1.64884	1.63957	1.63086	1.62274	1.61528	1.6085	1.60247	1.59723	1.59283	1.58931	1.58672	1.58512	1.58453	1.58464	1.58476	1.58465	1.58446	1.58434	1.58446	1.58495	1.58598	1.5877
614	DRG42_150	Jueu	42.7024	0.71194	1156	Y	1	5.50719	5.40663	5.30847	5.21264	5.11909	5.02778	4.93863	4.8516	4.76662	4.68365	4.60263	4.5235	4.44621	4.37069	4.2969	4.22478	4.15435	4.08576	4.01912	3.95446	3.89184	3.8313	3.77287	3.7166	3.66253	3.6107	3.56116	3.51395	3.46911	3.42668	3.38671	3.34924	3.31431	3.28159	3.25041	3.22055	3.19215	3.16537	3.14036	3.11728	3.09628	3.07753
615	DRG42_151	Jueu	42.7024	0.71194	1156	Y	1	3.53841	3.47592	3.41493	3.35541	3.29728	3.2405	3.185	3.13074	3.07765	3.02567	2.97476	2.92486	2.8759	2.82783	2.7806	2.73416	2.68851	2.64381	2.60017	2.55762	2.5162	2.47598	2.43697	2.39924	2.36282	2.32775	2.29409	2.26186	2.23112	2.20191	2.17427	2.14825	2.12388	2.10082	2.07839	2.05633	2.0348	2.01398	1.99401	1.97507	1.95731	1.9409
616	DRG42_152	Jueu	42.7024	0.71194	1156	Y	2	2.7473	2.67054	2.59634	2.52465	2.45541	2.38855	2.32402	2.26176	2.2017	2.14378	2.08795	2.03415	1.9823	1.93237	1.88427	1.83796	1.79347	1.75097	1.7106	1.67239	1.63638	1.60261	1.57113	1.54197	1.51517	1.49078	1.46884	1.44939	1.43247	1.41811	1.40636	1.39727	1.39087	1.3868	1.38434	1.38326	1.3837	1.38586	1.38989	1.39597	1.40428	1.41497
617	DRG42_153	Jueu	42.7024	0.71194	1156	Y	1	3.50343	3.43755	3.37381	3.31218	3.25263	3.19514	3.13967	3.0862	3.03471	2.98515	2.93751	2.89175	2.84786	2.80579	2.76553	2.72704	2.69034	2.65551	2.6226	2.59164	2.56264	2.53562	2.5106	2.4876	2.46664	2.44773	2.4309	2.41616	2.40354	2.39305	2.38471	2.37855	2.37457	2.3726	2.37226	2.37344	2.37621	2.38068	2.38692	2.39503	2.4051	2.41721
618	DRG42_154	Jueu	42.7024	0.71194	1156	Y	2	3.8717	3.79897	3.72883	3.66123	3.59611	3.53341	3.47306	3.41502	3.35922	3.3056	3.25412	3.2047	3.1573	3.11185	3.06829	3.02658	2.98673	2.94893	2.91328	2.87984	2.84863	2.81971	2.79311	2.76886	2.74703	2.72763	2.71072	2.69633	2.6845	2.67528	2.66871	2.66482	2.66366	2.66489	2.66785	2.6723	2.6784	2.6863	2.69617	2.70815	2.7224	2.73909
619	DRG42_155	Jueu	42.7024	0.71194	1156	Y	1	2.99865	2.93571	2.87447	2.81486	2.75682	2.70029	2.64522	2.59155	2.53922	2.48817	2.43833	2.38967	2.3421	2.29558	2.25005	2.20545	2.1618	2.11927	2.07796	2.03792	1.99919	1.96182	1.92585	1.89133	1.85829	1.82679	1.79686	1.76855	1.74191	1.71697	1.69378	1.67239	1.65283	1.63477	1.6175	1.60078	1.58477	1.56963	1.55553	1.54262	1.53107	1.52106
620	DRG42_158	Jueu	42.7024	0.71194	1156	Y	2	2.28548	2.23234	2.18082	2.13089	2.08253	2.0357	1.9904	1.94659	1.90425	1.86335	1.82388	1.78581	1.74911	1.71377	1.67975	1.64703	1.61564	1.58564	1.5571	1.53001	1.5044	1.48028	1.45766	1.43656	1.417	1.39898	1.38251	1.36763	1.35433	1.34263	1.33254	1.32409	1.31728	1.31196	1.30781	1.30475	1.30283	1.30214	1.30276	1.30476	1.30821	1.31319
621	DRG42_159	Jueu	42.7024	0.71194	1156	Y	1	5.42563	5.43364	5.44284	5.4532	5.46469	5.47729	5.49096	5.50567	5.5214	5.53812	5.55579	5.5744	5.5939	5.61427	5.63549	5.65751	5.6804	5.70427	5.7292	5.75521	5.78231	5.81049	5.83979	5.87019	5.90173	5.9344	5.96821	6.00318	6.03932	6.07663	6.11513	6.15483	6.19573	6.23767	6.28032	6.32357	6.36751	6.41221	6.45776	6.50424	6.55173	6.60032
622	DRG42_160	Jueu	42.7024	0.71194	1156	Y	1	1.7062	1.66152	1.61872	1.57774	1.5385	1.50094	1.465	1.4306	1.39768	1.36617	1.33601	1.30712	1.27944	1.25291	1.22746	1.20301	1.17962	1.15745	1.13665	1.11726	1.09933	1.08292	1.06807	1.05483	1.04325	1.03338	1.02527	1.01896	1.01451	1.01197	1.01138	1.0128	1.01627	1.02141	1.02746	1.03415	1.04164	1.05011	1.05975	1.07074	1.08324	1.09745
[truncated: 188 more rows]
[truncated: 489 more columns]
